# Supplementary material for: Single cell genomics yields a wide diversity of small planktonic protists across major ocean ecosystems
Source: Sci Rep. 2019 Apr 15;9:6025. doi: 10.1038/s41598-019-42487-1 (PMC6465268; doi:10.1038/s41598-019-42487-1)
Supplement: Supplementary file 2 — Supplementary Table 2 [file 41598_2019_42487_MOESM2_ESM.xlsx]

## Sheet: Supplementary Table
ID_seq	Sequence	Size	Stn	Depth	Trophism	Plate	Well	Closest match	%	Phylogenetic group
AB196_E03_BICO_H_39_S	AACGTTGTTGCAGTTAAAAAGCTCGTAGTTGGATTTCTGGAGGGAGCGTCGGCCCGTATTTACGAGTGCGTGACGTCTCTGTCCATCCTTGCGGGAAGGCACGGCATTGATTTGTTGTGTCGGATCGCATCATTTACTGTGAAAAAATTAGAGTGTTCAAAGCAGGCTTTCGCTTGAATACATTAGCATGGAATAATAAGATAGGACTTTGGTGCTATTTTGTTGGTTGAGCCTAAAGTAATGATTAATAGGGATAGTTGGGGGCACCTGTATTGCGTTGTCAGAGGTGAAATTCTTGGATTTACGCAAGACAAACAGCTGCGAAAGCGTCTGCCAAGGATGTTTTCATTAATCAAGAACGAAAGTCAGGGGATCGAAGAGGATTAGATACCCTCGTAG…	1143	39	S	H	AB196	E03	AI5F15RJ3B09	87.6	Bicosoecida
AB240_D19_BICO_H_41_S	TGGCTCTGTCAGCACTGTATGAAAAATCAAAGTCTTTGGGTTCCGGGGGGAGTATGGTCGCAAGGCTGAAACTTAAAGGAATTGACGGAAGGGCACCACCAGGAGTGGAGCCTGCGGCTTAATTTGACTCAACACGGGGAAACTTACCAGGTCCAGACATAGTAAGGATTGACAGATTGAGAGCTCTTTCTTGATTCTATGGGTGGTGGTGCATGGCCGTTCTTAGTTGGTGGAGTGATTTGTCTGGTTAATTCCGTTAACGAACGAGACCTCCGCCTGCTAAATAGTCACGTTGTGTGGTTTTGCACGGCGGATGACTTCTTAGAGGGACTATCGGCGTTTAGTCGATGGAAGTTGGAGGCAATAACAGGTCTGTGATGCCCTTAGATGTTCTGGGCC…	720	41	S	H	AB240	D19	Bicosoeca vacillans	98.6	Bicosoecida
AB197_N21_BICO_H_39_S	GCAGTTAAAAAGCTCGTAGTTGGATTTCTGATGGGGACTGCCGGTCCGGGGGTTTTGCTCCTGTGTACTGGTGTGTTTCTGTCTTCCTTGTGGGGAACTTGTCTGGCATTGGTTTGTCGGGCTTGGGAGCCACATCATTTACTGTGAAAAAATTAGAGTGTTTAAAGCAGGCATATGCCTTGAATACATTAGCATGGAATAATAAGATAGGACTTTGGCCTATTTTGTTGGTTTGCAAGCCAGAGTAATGATTAATAGGGATAGTTGGGGGTATTCGTATTTAATTGTCAGAGGTGAAATTCTTGGATTTATGAAAGACGAACAACTGCGAAAGCATTTACCAAGGATGTTTTCATTAATCAAGAACGAAAGTCAGGGGATCGAAGAGGATTAGATACC…	1085	39	S	H	AB197	N21	Bicosoecida sp. SL204 clone F9	98.7	Bicosoecida
AB535_E02_BICO_H_46_S	AAGTTGTTGCAGTTAAAAAGCTCGTAGTTGAAGGTTTAACGCTTGCTGTGCGGCCGCTTGATTGCGGTGCGTGCGGCGTGTGTTTTAGCTTGGGTGTGTTTGTGCACCCATTGTTTACCGTGAGAAAATCAGAGTGTTCAAAGCAGGCTATGTGCTTGAATACGTCAGCATGGGATAATGATTTAGGACCCTGGTGGTCTTTGCATTGTTGGTTGCGTGCCGGGAGTAATGATTAATAGGGATGACTGGGGGCACTCGTACTCACAGGCCAGAGGTGAAATTCTAAGACTCTGTGATGACGGCCGACTGCGAAAGCATGTTGCCCAGGGCGTTTTCATTAATCAAGAACGAAAGTCAGGGGATTGAAGAGGATTAGATACCCTCGTAATCTTGACCATA…	1136	46	S	H	AB535	E02	Caecitellus parvulus	82.1	Bicosoecida
AB196_A23_BICO_H_39_S	GTATATTAAAGTTGTTGCAGTTAAAAAGCTCGTAGTTGAATTTCGGATCGCCACTCCCGCCACTTCATTGTGGCGATGTGGAGTTCCTCCTCGCCTTTGGCGTCATTTACTGTGAAAAAATTAGAGTGTTCAAAGCAGGCAATCGCTTGAATACATTAGCATGGAATAATAAGATAGGATCTTCGTCTATTTTGTTGGTTGCGGACTGAGATAATGATTAATAGGGATAGTTGGGGGTGTCTGTATTGTGTTGTCAGAGGTGAAATTCTTAGATTTACACAAGACAAACTACTGCGAAAGCATTCACCAAGGATGTTTTCATTAATCAAGAACGAAAGTCAGGGGATCGAAGAGGATTAGATACCCTCGTAGTCTTGACCATAAACTATGCCGACTCGG…	1110	39	S	H	AB196	A23	Caecitellus pseudoparvulus ATCC50091	100	Bicosoecida
AB197_B11_BICO_H_39_S	GCGTATATTAAAGTTGTTGCAGTTAAAAAGCTCGTAGTTGAATTTCGGATCGCCACTCCCGCCACTTCATTGTGGCGATGTGGAGTTCCTCCTCGCCTTTGGCGTCATTTACTGTGAAAAAATTAGAGTGTTCAAAGCAGGCAATCGCTTGAATACATTAGCATGGAATAATAAGATAGGATCTTCGTCTATTTTGTTGGTTGCGGACTGAGATAATGATTAATAGGGATAGTTGGGGGTGTCTGTATTGTGTTGTCAGAGGTGAAATTCTTAGATTTACACAAGACAAACTACTGCGAAAGCATTCACCAAGGATGTTTTCATTAATCAAGAACGAAAGTCAGGGGATCGAAGAGGATTAGATACCCTCGTAGTCTTGACCATAAACTATGCCGACTC…	1119	39	S	H	AB197	B11	Caecitellus sp. RCC1078	100	Bicosoecida
AB197_E21_BICO_H_39_S	GCGTATATTAAAGTTGTTGCAGTTAAAAAGCTCGTAGTTGAATTTCGGATCGCCACTCCCGCCACTTCATTGTGGCGATGTGGAGTTCCTCCTCGCCTTTGGCGTCATTTACTGTGAAAAAATTAGAGTGTTCAAAGCAGGCAATCGCTTGAATACATTAGCATGGAATAATAAGATAGGATCTTCGTCTATTTTGTTGGTTGCGGACTGAGATAATGATTAATAGGGATAGTTGGGGGTGTCTGTATTGTGTTGTCAGAGGTGAAATTCTTAGATTTACACAAGACAAACTACTGCGAAAGCATTCACCAAGGATGTTTTCATTAATCAAGAACGAAAGTCAGGGGATCGAAGAGGATTAGATACCCTCGTAGTCTTGACCATAAACTATGCCGACTC…	1101	39	S	H	AB197	E21	Caecitellus sp. RCC1078	100	Bicosoecida
AB197_G16_BICO_H_39_S	CGTATATTAAAGTTGTTGCAGTTAAAAAGCTCGTAGTTGAATTTCGGATCGCCACTCCCGCCACTTCATTGTGGCGATGTGGAGTTCCTCCTCGCCTTTGGCGTCATTTACTGTGAAAAAATTAGAGTGTTCAAAGCAGGCAATCGCTTGAATACATTAGCATGGAATAATAAGATAGGATCTTCGTCTATTTTGTTGGTTGCGGACTGAGATAATGATTAATAGGGATAGTTGGGGGTGTCTGTATTGTGTTGTCAGAGGTGAAATTCTTAGATTTACACAAGACAAACTACTGCGAAAGCATTCACCAAGGATGTTTTCATTAATCAAGAACGAAAGTCAGGGGATCGAAGAGGATTAGATACCCTGTTAGTCTTGACCATAAACTATGCCGACTCG…	1076	39	S	H	AB197	G16	Caecitellus sp. RCC1078	99.8	Bicosoecida
AB197_I19_BICO_H_39_S	GCGTATATTAAAGTTGTTGCAGTTAAAAAGCTCGTAGTTGAATTTCGGATCGCCACTCCCGCCACTTCATTGTGGCGATGTGGAGTTCCTCCTCGCCTTTGGCGTCATTTACTGTGAAAAAATTAGAGTGTTCAAAGCAGGCAATCGCTTGAATACATTAGCATGGAATAATAAGATAGGATCTTCGTCTATTTTGTTGGTTGCGGACTGAGATAATGATTAATAGGGATAGTTGGGGGTGTCTGTATTGTGTTGTCAGAGGTGAAATTCTTAGATTTACACAAGACAAACTACTGCGAAAGCATTCACCAAGGATGTTTTCATTAATCAAGAACGAAAGTCAGGGGATCGAAGAGGATTAGATACCCTCGTAGTCTTGACCATAAACTATGCCGACTC…	1094	39	S	H	AB197	I19	Caecitellus sp. RCC1078	100	Bicosoecida
AB196_J05_BICO_H_39_S	ATTAAAGTTGTTGCAGTTAAAAAGCTCGTAGTTGAATTTCGGATCGCCACTCCCGCCACTTCATTGTGGCGATGTGGAGTTCCTCCTCGCCTTTGGCGTCATTTACTGTGAAAAAATTAGAGTGTTCAAAGCAGGCAATCGCTTGAATACATTAGCATGGAATAATAAGATAGGATCTTCGTCTATTTTGTTGGTTGCGGACTGAGATAATGATTAATAGGGATAGTTGGGGGTGTCTGTATTGTGTTGTCAGAGGTGAAATTCTTAGATTTACACAAGACAAACTACTGCGAAAGCATTCACCAAGGATGTTTTCATTAATCAAGAACGAAAGTCAGGGGATCGAAGAGGATTAGATACCCTCGTAGTCTTGACCATAAACTATGCCGACTCGGGATT…	1107	39	S	H	AB196	J05	Caecitellus sp. RCC1078	100	Bicosoecida
AB196_K18_BICO_H_39_S	AAGTTGTTGCAGTTAAAAAGCTCGTAGTTGAATTTCGGATCGCCACTCCCGCCACTTCATTGTGGCGATGTGGAGTTCCTCCTCGCCTTTGGCGTCATTTACTGTGAAAAAATTAGAGTGTTCAAAGCAGGCAATCGCTTGAATACATTAGCATGGAATAATAAGATAGGATCTTCGTCTATTTTGTTGGTTGCGGACTGAGATAATGATTAATAGGGATAGTTGGGGGTGTCTGTATTGTGTTGTCAGAGGTGAAATTCTTAGATTTACACAAGACAAACTACTGCGAAAGCATTCACCAAGGATGTTTTCATTAATCAAGAACGAAAGTCAGGGGATCGAAGAGGATTAGATACCCTCGTAGTCTTGACCATAAACTATGCCGACTCGGGATTGGCA…	1102	39	S	H	AB196	K18	Caecitellus sp. RCC1078	100	Bicosoecida
AB196_L19_BICO_H_39_S	CGTATATTAAAGTTGTTGCAGTTAAAAAGCTCGTAGTTGAATTTCGGATCGCCACTCCCGCCACTTCATTGTGGCGATGTGGAGTTCCTCCTCGCCTTTGGCGTCATTTACTGTGAAAAAATTAGAGTGTTCAAAGCAGGCAATCGCTTGAATACATTAGCATGGAATAATAAGATAGGATCTTCGTCTATTTTGTTGGTTGCGGACTGAGATAATGATTAATAGGGATAGTTGGGGGTGTCTGTATTGTGTTGTCAGAGGTGAAATTCTTAGATTTACACAAGACAAACTACTGCGAAAGCATTCACCAAGGATGTTTTCATTAATCAAGAACGAAAGTCAGGGGATCGAAGAGGATTAGATACCCTCGTAGTCTTGACCATAAACTATGCCGACTCG…	1114	39	S	H	AB196	L19	Caecitellus sp. RCC1078	100	Bicosoecida
AB197_M15_BICO_H_39_S	ACGAAAGTCAGGGGATCGAAGAGGATTAGATACCCTGGTAGTCTTGACCATAAACTATGCCGACTCGGGATTGGCAGACGATTGTTTCGACTCTGTCAGCACCGTATGAAAAATCAAAGTCTTTGGGTTCCGGGGGGAGTATGGTCGCAAGGCTGAAACTTAAAGGAATTGACGGAAGGGCACCACCAGGAGTGGAGCCTGCGGCTTAATTTGACTCAACACGGGGAAACTTACCAGGTCCAGACATAGTTAGGATTGACAGATTGAGAGCTCTTTCATGATTCTATGGGTGGTGGTGCATGGCCGTTCTTAGTTGGTGGAGTGATTTGTCTGGTTAATTCCGTTAACGAACGAGACCTCCGCCTGCTAAATAGACGGGCTCTGTTTTCAGGGTGCCGT…	761	39	S	H	AB197	M15	Caecitellus sp. RCC1078	99.1	Bicosoecida
AB196_M20_BICO_H_39_S	TATTAAAGTTGTTGCAGTTAAAAAGCTCGTAGTTGAATTTCGGATCGCCACTCCCGCCACTTCATTGTGGCGATGTGGAGTTCCTCCTCGCCTTTGGCGTCATTTACTGTGAAAAAATTAGAGTGTTCAAAGCAGGCAATCGCTTGAATACATTAGCATGGAATAATAAGATAGGATCTTCGTCTATTTTGTTGGTTGCGGACTGAGATAATGATTAATAGGGATAGTTGGGGGTGTCTGTATTGTGTTGTCAGAGGTGAAATTCTTAGATTTACACAAGACAAACTACTGCGAAAGCATTCACCAAGGATGTTTTCATTAATCAAGAACGAAAGTCAGGGGATCGAAGAGGATTAGATACCCTCGTAGTCTTGACCATAAACTATGCCGACTCGGGAT…	1107	39	S	H	AB196	M20	Caecitellus sp. RCC1078	100	Bicosoecida
AB196_O11_BICO_H_39_S	TTGTTGCAGTTAAAAAGCTCGTAGTTGAATTTCGGATCGCCACTCCCGCCACTTCATTGTGGCGATGTGGAGTTCCTCCTCGCCTTTGGCGTCATTTACTGTGAAAAAATTAGAGTGTTCAAAGCAGGCAATCGCTTGAATACATTAGCATGGAATAATAAGATAGGATCTTCGTCTATTTTGTTGGTTGCGGACTGAGATAATGATTAATAGGGATAGTTGGGGGTGTCTGTATTGTGTTGTCAGAGGTGAAATTCTTAGATTTACACAAGACAAACTACTGCGAAAGCATTCACCAAGGATGTTTTCATTAATCAAGAACGAAAGTCAGGGGATCGAAGAGGATTAGATACCCTCGTAGTCTTGACCATAAACTATGCCGACTCGGGATTGGCAGAC…	1100	39	S	H	AB196	O11	Caecitellus sp. RCC1078	100	Bicosoecida
AB196_P17_BICO_H_39_S	TGCAGTTAAAAAGCTCGTAGTTGAATTTCGGATCGCCACTCCCGCCACTTCATTGTGGCGATGTGGAGTTCCTCCTCGCCTTTGGCGTCATTTACTGTGAAAAAATTAGAGTGTTCAAAGCAGGCAATCGCTTGAATACATTAGCATGGAATAATAAGATAGGATCTTCGTCTATTTTGTTGGTTGCGGACTGAGATAATGATTAATAGGGATAGTTGGGGGTGTCTGTATTGTGTTGTCAGAGGTGAAATTCTTAGATTTACACAAGACAAACTACTGCGAAAGCATTCACCAAGGATGTTTTCATTAATCAAGAACGAAAGTCAGGGGATCGAAGAGGATTAGATACCCTCGTAGTCTTGACCATAAACTATGCCGACTCGGGATTGGCAGACGATT…	1095	39	S	H	AB196	P17	Caecitellus sp. RCC1078	100	Bicosoecida
AB197_F14_BICO_H_39_S	GCGTATATTAAAGTTGTTGCAGTTAAAAAGCTCGTAGTTGAATTTCTGAGCTCGCCGAGCGGCGGTCTTTGGCCGACCACTCCGCAAGTTCATCCTCGCCCCTCGGGGCGTCATTTACTGTGAAAAAATTAGAGTGTTTAAAGCAGGCTTTAGGCTTGAATACATTAGCATGGAATAATGAGATAGGACCAAGTCGTATTTTGTTGGTTGCGCGATTCGGTAATGATTAATAGGGACAGTTGGGGGTATTCATATTTAATTGTCAGAGGTGAAATTCTTAGATTTATTAAAGATGAACTACTGCGAAAGCATTTACCAAGGATGTTTTCATTAATCAAGAACGAAAGTCAGGGGATCGAAGAGGATTAGATACCCTCGTAGTCTTGACCATAAACTATG…	1110	39	S	H	AB197	F14	Cafeteria sp. CAFSW0510	100	Bicosoecida
AB196_I14_BICO_H_39_S	GCGTATATTAAAGTTGTTGCAGTTAAAAAGCTCGTAGTTGAATTTCTGAGCTCGCCGAGCGGCGGTCTTTGGCCGACCACTCCGCAAGTTCATCCTCGCCCCTCGGGGCGTCATTTACTGTGAAAAAATTAGAGTGTTTAAAGCAGGCTTTAGGCTTGAATACATTAGCATGGAATAATGAGATAGGACCAAGTCGTATTTTGTTGGTTGCGCGATTCGGTAATGATTAATAGGGACAGTTGGGGGTATTCATATTTAATTGTCAGAGGTGAAATTCTTAGATTTATTAAAGATGAACTACTGCGAAAGCATTTACCAAGGATGTTTTCATTAATCAAGAACGAAAGTCAGGGGATCGAAGAGGATTAGATACCCTCGTAGTCTTGACCATAAACTATG…	1125	39	S	H	AB196	I14	Cafeteria sp. CAFSW0510	100	Bicosoecida
AB197_J08_BICO_H_39_S	AAAAAGCTCGTAGTTGAATTTCTGAGCTCGCCGAGCGGCGGTCTTTGGCCGACCACTCCGCAAGTTCATCCTCGCCCCTCGGGGCGTCATTTACTGTGAAAAAATTAGAGTGTTTAAAGCAGGCTTTAGGCTTGAATACATTAGCATGGAATAATGAGATAGGACCAAGTCGTATTTTGTTGGTTGCGCGATTCGGTAATGATTAATAGGGACAGTTGGGGGTATTCATATTTAATTGTCAGAGGTGAAATTCTTAGATTTATTAAAGATGAACTACTGCGAAAGCATTTACCAAGGATGTTTTCATTAATCAAGAACGAAAGTCAGGGGATCGAAGAGGATTAGATACCCTCGTAGTCTTGACCATAAACTATGCCGACTCAGGATTGGCACCCTTTT…	1015	39	S	H	AB197	J08	Cafeteria sp. CAFSW0510	100	Bicosoecida
AB197_L08_BICO_H_39_S	CGTATATTAAAGTTGTTGCAGTTAAAAAGCTCGTAGTTGAATTTCTGAGCTCGCCGAGCGGCGGTCTTTGGCCGACCACTCCGCAAGTTCATCCTCGCCCCTCGGGGCGTCATTTACTGTGAAAAAATTAGAGTGTTTAAAGCAGGCTTTAGGCTTGAATACATTAGCATGGAATAATGAGATAGGACCAAGTCGTATTTTGTTGGTTGCGCGATTCGGTAATGATTAATAGGGACAGTTGGGGGTATTCATATTTAATTGTCAGAGGTGAAATTCTTAGATTTATTAAAGATGAACTACTGCGAAAGCATTTACCAAGGATGTTTTCATTAATCAAGAACGAAAGTCAGGGGATCGAAGAGGATTAGATACCCTCGTAGTCTTGACCATAAACTATGC…	1103	39	S	H	AB197	L08	Cafeteria sp. CAFSW0510	100	Bicosoecida
AB234_B13_BOLI_P_51_S	GCGTATATTAAAGTTGTTGCAGTTAAAAAGCTCGTAGTTGGATTTCTGGTGGGAACGTTTGGCCGTCTCAATGAGTCTGTGCTGAAATGTTTTCCGCCATCCTTGGTTAAAACTTGTTTGACATTAGGTTGTCGAGCTTGGGATAGCCATCGTTTACTGTGAAAAAATTAGAGTGTTCAAAGCAGGCTTACGCCATTGAATACATTAGCATGGAATAATAAGATAGGACCCTGGTACTATTTTGTTGGTTTGCGTACCTAGGTAATGATTAATAGGGACAGTTGGGGGTATTTGTATTCCATTGTCAGAGGTGAAATTCTTGGATTTATGGAAGACAAACTACTGCGAAAGCATTTACCAAGGATGTTTTCATTAATCAAGAACGAAAGTTAGGGGATC…	1175	51	S	P	AB234	B13	Bolidomonas mediterranea	96.7	Bolidomonas
AB198_B04_CEHE_P_48_S	GCGTATATTAAAGTTGTTGCAGTTAAAAAGCTCGTAGTCTGATTTTTGGGGGGCAAGGCGCGTCCGGGCTATTGGCCTGTGCACGGCGCTTTGTCTGCCATTGCCTTCGGAGGAGGCGTGATGCTATTAACTTAGTGTTGCGTTTATTCCGATAGTTTACTTTGAGAAAAATAGAGTGTTCAAAGCAGGCGATTGCCTTGAATACATTAGCATGGGATAATGGAATAGGACGTTGGTTCTATTTTGATGGTTTACGGACCGACGTAATGATTAATAGGGACAGTTGGGGACATTTGTATTCCATGGCTAGAGGTGAAATTCTTGGATTCATGGAAGACAAACTACTGCGAAAGCATTTGTCAAAGATGTTTTCATTGATCAAGAACGAAAGTTAGGGGA…	1186	48	S	P	AB198	B04	AB5F14RM13C01	92.7	Centrohelida
AB232_O08_CEHE_P_41_S	AAAGTTGTTGCAGTTAAAAAGCTCGTAGTCTGATTTTTGGGGGGCAAGGCGCGTCCGGGCTATTGGCCTGTGCACGGCGCTTTGTCTGCCATTGCCTTCGGAGGAGGCGTGGTGCTATTAGTTTAGTGTCGCGTTTATTCCGATAGTTTACTTTGAGAAAAATAGAGTGTTCAAAGCAGGCGATTGCCTTGAATACATTAGCATGGGATAATGGAATAGGACGTTGGTTCTATTTTGATGGTTTACGGACCGACGTAATGATTAATAGGGACAGTTGGGGACATTTGTATTCCATGGCTAGAGGTGAAATTCTTGGATTCATGGAAGACAAACTACTGCGAAAGCATTTGTCAAAGATGTTTTCATTGATCAAGAACGAAAGTTAGGGGAGCAAAGACG…	1175	41	S	P	AB232	O08	AB5F14RM13C01	92.6	Centrohelida
AB196_A07_CERC_H_39_S	GTATATTTAAATTGTTGCTGTTAAAAAGCTCGTAGTTGGATTTCTGGTGTGGTGCGGCTGGTCCGTCGTCGATAGACGATCGAGTACTGGCGTTGCGCCTACCATCCCTTCTGGAGAGGCCTGACGGCGCTTCATTGCGTCAGTTGGGATTATATCCGATCCAGATCGTTTACTTTGAAAAAATTAGAGTGTTTAAAGCAGGCGTCAAGCCACTGAATACATTAGCATGGAATAATAAGATAGGACTTTGGCCCTATTTTGTTGGTTTCTAGGACTGAAGTAATGATTGATAGGGACAGTTGGGGGTGCTAGTATTTAACGGCCAGAGGTGAAATTCTTGGATTCGTTAAAGACTAACTAATGCGAAAGCATTCACCAAGGATGTCTTCTTTAATCAAG…	1206	39	S	H	AB196	A07	Gymnophrys sp. COHH	97.2	Cercozoa
AB196_E21_CERC_H_39_S	GTATATTTAAATTGTTGCTGTTAAAAAGCTCGTAGTTGGATTTCTGGTGTGGTGCGGCTGGTCCGTCGTCGATAGACGATCGAGTACTGGCGTTGCGCCTACCATCCCTTCTGGAGAGGCCTGTCGGCGCTTCATTGCGTCAGTTAGGATAATATCCGATCCAGATCGTTTACTTTGAAAAAATTAGAGTGTTTAAAGCAGGCGTTCAAGCCACTGAATACATTAGCATGGAATAATAAGATAGGACTTTGGCCCTATTTTGTTGGTTTCTAGGACTGAAGTAATGATTGATAGGGACAGTTGGGGGTGCTAGTATTTAACGGCCAGAGGTGAAATTCTTGGATTCGTTAAAGACTAACTAATGCGAAAGCATTCACCAAGGATGTCTTCTTTAATCAA…	1209	39	S	H	AB196	E21	Gymnophrys sp. COHH 17	96.9	Cercozoa
AB197_K07_CERC_H_39_S	CGTATATTTAAATTGTTGCTGTTAAAAAGCTCGTAGTTGGATTTCTGGTGTGGTGCGGCTGGTCCGTCGTCGATAGACGATCGAGTACTGGCGTTGCGCCTACCATCCCTTCTGGAGAGGCCCGACGGCGCTTCATTGCGTCAGTTGGGATAATATCCGATCCAGATCGTTTACTTTGAAAAAATTAGAGTGTTTAAAGCAGGCGTTTCAAGCCACTGAATACATTAGCATGGAATAATAAGATAGGACTTTGGCCCTATTTTGTTGGTTTCTAGGACTGAAGTAATGATTGATAGGGACAGTTGGGGGTGCTAGTATTTAACGGCCAGAGGTGAAATTCTTGGATTCGTTAAAGACTAACTAATGCGAAAGCATTCGCCAAGGATGTCTTCTTTAATC…	1161	39	S	H	AB197	K07	Gymnophrys sp. COHH 17	97	Cercozoa
AB197_K09_CERC_H_39_S	GTCTTCTTTAATCAAGAACGAAAGTTGGGGGATCGAAGACGATCAGAAACCGTGGTAGTCTCAACCATAAACTATACCGACTAGGGATCAGTGGACGTTGTTTATTTATCGACTCCATTGGCACCTTATGAGAAATCAAAGTCTTTGGGTTCAGGGGGGAGTATGGTCGCAAGGCTGAAACTTAAAGGAATGACGGAAGGGCACACCAGAAGTGGAGCCTGCGGCTTAATTTGACTCAACACGGGAAAACTTACCAGGTCCAGACATAGTAAGGATTGACAGATTGAAGATCTTTCTTGATTCTATGGGTGGTGGTGCATGGCCGTTCTTAGTTGGTGGAGTGATTTGTCTGGTTAATTCCGTTAACGAACGAGACCTCGACCTGCTAAATAGTTCGGG…	789	39	S	H	AB197	K09	Gymnophrys sp. COHH 17	97.8	Cercozoa
AB197_P10_CERC_H_39_S	ATTGTTGCTGTTAAAAAGCTCGTAGTTGGATTTCTGGTGTGGTGCGGCTGGTCCGTCGTCGATAGACGATCGAGTACTGGCGTTGCGCCTACCATCCCTTCTGGAGAGGCCTGACGGCGCTTCATTGCGTCAGTTGGGATTATATCCGATCCAGATCGTTTACTTTGAAAAAATTAGAGTGTTTAAAGCAGGCGTTCAAGCCACTGAATACATTAGCATGGAATAATAAGATAGGACTTTGGCCCTATTTTGTTGGTTTCTAGGACTGAAGTAATGATTGATAGGGACAGTTGGGGGTGCTAGTATTTAACGGCCAGAGGTGAAATTCTTGGATTCGTTAAAGACTAACTAATGCGAAAGCATTCACCAAGGATGTCTTCTTTAATCAAGAACGAAAGT…	1164	39	S	H	AB197	P10	Gymnophrys sp. COHH 17	97	Cercozoa
AA539_F03_CERC_H_23_D	AGAGTGTTTAAAGCAAGCTTGCGCGATGAATACATTAGCATGGAATAATAATATAGGACTACGGGTTCTATTTTGTTGGTTTCTAGACCTGAAGTAATGATTGATAGGGATAGTTGGGGGTGCTAGTATTGAGAGGCCAGAGGTGAAATTCTTTGATTCTCTCAAGACTAACTTATGCGAAAGCATTCACCAAGGATGTCTTCTTTAATCAAGAACGAAAGTTGGGGGATCGAAGACGATCAGATACCGTCGTAGTCTCAACCATAAACTATACCGACTCAGGATGCGTGTTCGTTGCATATTCGACTTCATGCGCACTGTATGAGAAATCAAAGTCTTTGGGTTCTGGGGGGAGTATGGTCGCAAGGCTGAAACTTAAAGGAATTGACGGAAGGGCAC…	928	23	D	H	AA539	F03	TS698-77	99.9	Cercozoa
AA538_O09_CERC_H_23_D	AAGTTGTTGCAGTTAAAAAGCTCGTAGTTGGATTTCTGGCTTGAGAACGCTGGCCCGCCGGGGTTACCCGTGTGAGTGCCGGCCGTTCTCTGCCATCCTTCTAGAAAACGCGTCTCGACTTCACTGTCGTGGGCGCGCCATCTAGATCATTTACTTTGAGAAAATTAGAGTGTTTAAAGCAGGCTTGCGCTATGAATACATTAGCATGGAATAATAATATAGGGCTTCGGTTCTATTTTGTTGGTTTCTAGGACTGAAGTAATGATTGATAGGGATAGTTGGGGGTGCTAGTATTCAGCGGCCAGAGGTGAAATTCTTGGATTCGCTGAAGACTAACTTATGCGAAAGCATTCACCAAGGATGTCTTCTTTAATCAAGAACGAAAGTTGGGGGATCGAA…	1175	23	D	H	AA538	O09	GoC4_B04	93.7	Cercozoa
AA538_P09_CERC_H_23_D	AAGTTGTTGCAGTTAAAAAGCTCGTAGTTGGATTTCTGGCTTGAGAACGCTGGCCCGCCGGGGTTACCCGTGTGAGTGCCGGCCGTTCTCTGCCATCCTTCTAGAAAACGCGTCTCGACTTCACTGTCGTGGGCGCGCCATCTAGATCATTTACTTTGAGAAAATTAGAGTGTTTAAAGCAGGCTTGCGCTATGAATACATTAGCATGGAATAATAATATAGGGCTTCGGTTCTATTTTGTTGGTTTCTAGGACTGAAGTAATGATTGATAGGGATAGTTGGGGGTGCTAGTATTCAGCGGCCAGAGGTGAAATTCTTGGATTCGCTGAAGACTAACTTATGCGAAAGCATTCACCAAGGATGTCTTCTTTAATCAAGAACGAAAGTTGGGGGATCGAA…	1176	23	D	H	AA538	P09	GoC4_B04	93.2	Cercozoa
AA538_A15_CERC_H_23_D	TTGTTGCAGTTAAAAAGCTCGTAGTTGGATATCTGACCACACCTTGTCTGGCCCGCTCCCTCAGGGAGAAGAGTGCCGGATCGGGTTGGTCATCCTTCCGGAGAGTTGGTCTGCCCTTCACTGGGTTGGACTCTTTTACTATCTGGATCTTTTACTTTGAAGAAAATAGAGTGTTCAAAGCAAGCTTACGCTGTGAATATATTAGCATGGAATAATAACATAGGACTTTCTTTCCTATTTGTTGGTTCTAGGAATAAAAGTAATGATTGATAGGGACAGTTGGGGGTGCTGCTATTCCGTGGCCAGAGGTGAAATTCAGTGATTCACGGAAGAGCAACTTATGCGAAAGCATTCACCAAGGATGTCTTCTTTAATCAAGAACGAAAGTTGAGGGATCGA…	1180	23	D	H	AA538	A15	NOR26.21	82.2	Cercozoa
AA539_D14_CERC_H_23_D	AAGTTGTTGCAGTTAAAAAGCTCGTAGTTGGATATCTGACCACACCTTGTCTGGCCCGCTCCCTCAGGGAGAAGAGTGCCGGATCGGGTTGGTCATCCTTCCGGAGAGTTGGTCTGCCCTTCACTGGGTTGGACTCTTTTACTATCTGGATCTTTTACTTTGAAAGAAAATAGAGTGTTCAAAGCAAGCTTACGCTGTGAATATATTAGCATGGAATAATAACATAGGACTTTCTTTCCTATTTGTTGGTTCTAGGAATAAAAGTAATGATTGATAGGGACAGTTGGGGGTGCTGCTATTCCGTGGCCAGAGGTGAAATTCAGTGATTCACGGAAGAGCAACTTATGCGAAAGCATTCACCAAGGATGTCTTCTTTAATCAAGAACGAAAGTTGAGGGA…	1183	23	D	H	AA539	D14	NOR26.21	82.2	Cercozoa
AA534_M22_CHLR_P_23_D	TTGTTGCAGTTAAAAAGCTCGTAGTTGGATATCTGGTTTTTGTACGGACGGCCCCTGCTCTGCAGGTTGTGCTGAAAGTACTGGCCTTTCTTCCGGTTGGTGGCGGTGCATGCAAGTGTTCCCGTTTACGATCCGGATCGTTTACTTTGAAGAAATCAGCGTGTTCAAAGCAGGCTTATGCCGTGAATGTTGCAGCATGGAATAATAACATAGGACTATGTGTCTCGTTGTTGGTTCTTGAGCGATAGTAATGATTGATAGGGACAGTTGGGGGTGCTGCTATTCCGCGGCCAGAGGTGAAATTCTCAGATTCCCGGAAGAGCAACTTATGCGAAAGCATTCACCAAGGATGTCTTCTTTAATCAAGAACGAAAGTTGGGGGATCGAAGACGATCAGAT…	1156	23	D	P	AA534	M22	Chlorarachnion CCMP621	89.6	Chlorarachniophyta
AB234_A05_CHLR_P_51_S	AATGTTGTTGCAGTTAAAAAGCTCGTAGTTGGATATCTGGCTTTGCACGGACGGCCCGCCTTCGGGTTGAGTGCTGGAAGTGCTAGCCTATTTTCTGGTTGGCGTGCTTTCCCTTTATTGTGGCGAGTATCGCGATCCAGATCGTTTACTTTGAAGAAATTCGAGTGTTCAAAGCAGGCTTACGCCGTGAAGATTGCAGCATGGAATAATGACATAGGACTATCGTGTTCTATTTTGTTGGTTCTGGGACCGTAGTAATGATTGATAGGGACAGTTGGGGGTGCTGCTATTCCGCGGCCAGAGGTGAAATTCTCAGATTCCCGGAAGAGCAACTTATGCGAAAGCATTCACCAAGGATGTCTTCTTTAATCAAGAACGAAAGTAGGGGGATCGAAGACG…	1174	51	S	P	AB234	A05	Chlorarachnion CCMP621	99.3	Chlorarachniophyta
AB535_A10_CHLR_H_46_S	GCGTATATTAAAGTTGTTGCAGTTAAAAAGCTCGTAGTTGGATATCTGGCTTTGCGCGGACGGCCCGCCTTCGGGTTGAGAGCTGAAAGCGCTAGCCTATCTTTCGGTTGGTGTGTCTTCCTTTTATTAGGCGGATTTCACGTTCCGGATCATTTACTTTGAAGAAATTAGAGTGTTCAAAGCAGGCTTACGCCGTGAATATTGCAGCATGGAATAATAACATAGGACTATCGTATCCTATTTTGTTGGTTCTAGGGTCGTAGTAATGATTGATAGGGACAGTTGGGGGTGCTGCTATTCCGCGGCCAGAGGTGAAATTCTCAGATTCCCGGAAGAGCAACTTATGCGAAAGCATTCACCAAGGATGTCTTCTTTAATCAAGAACGAAAGTTGGGGGAT…	1183	46	S	H	AB535	A10	Chlorarachnion CCMP621	94.2	Chlorarachniophyta
AB232_I17_CHLR_P_41_S	AATGTTGTTGCAGTTAAAAAGCTCGTAGTTGGATATCTGGCTTTGCACGGACGGCCCGCCTTCGGGTTGAGTGCTGGAAGTGCTAGCCTATTTTCTGGTTGGCGTGCTTTCCCTTTATTGTGGCGAGTATCGCGATCCGGATCGTTTACTTTGAAGAAATTCGAGTGTTCAAAGCAGGCTTACGCCGTGAAGATTGCAGCATGGAATAATGACATAGGACTATCGTGTTCTATTTTGTTGGTTCTGGGACCGTAGTAATGATTGATAGGGACAGTTGGGGGTGCTGCTATTCCGCGGCCAGAGGTGAAATTCTCAGATTCCCGGAAGAGCAACTTATGCGAAAGCATTCACCAAGGATGTCTTCTTTAATCAAGAACGAAAGTAGGGGGATCGAAGACG…	1174	41	S	P	AB232	I17	Chlorarachnion CCMP621	99.4	Chlorarachniophyta
AB232_K05_CHLR_P_41_S	GCGTATATTAATGTTGTTGCAGTTAAAAAGCTCGTAGTTGGATATCTGGCTTTGCACGGACGGCCCGCCTTCGGGTTGAGTGCTGGAAGTGCTAGCCTATTTTCTGGTTGGCGTGCTTTCCCTTTATTGTGGCGAGTATCGCGATCCGGATCGTTTACTTTGAAGAAATTCGAGTGTTCAAAGCAGGCTTACGCCGTGAAGATTGCAGCATGGAATAATGACATAGGACTATCGTGTTCTATTTTGTTGGTTCTGGGACCGTAGTAATGATTGATAGGGACAGTTGGGGGTGCTGCTATTCCGCGGCCAGAGGTGAAATTCTCAGATTCCCGGAAGAGCAACTTATGCGAAAGCATTCACCAAGGATGTCTTCTTTAATCAAGAACGAAAGTAGGGGGA…	1186	41	S	P	AB232	K05	Chlorarachnion CCMP621	99.4	Chlorarachniophyta
AB204_L02_CHLR_P_47_S	GTATATTAATGTTGTTGCAGTTAAAAAGCTCGTAGTTGGATATCTGGCTTTGCACGGACGGCCCGCCTTCGGGTTGAGTGCTGGAAGTGCTAGCCTATTTTCTGGTTGGCGTGCTTTCCCTTTATTGTGGCGAGTATCGCGATCCGGATCGTTTACTTTGAAGAAATTCGAGTGTTCAAAGCAGGCTTACGCCGTGAAGATTGCAGCATGGAATAATGACATAGGACTATCGTGTTCTATTTTGTTGGTTCTGGGACCGTAGTAATGATTGATAGGGACAGTTGGGGGTGCTGCTATTCCGCGGCCAGAGGTGAAATTCTCAGATTCCCGGAAGAGCAACTTATGCGAAAGCATTCACCAAGGATGTCTTCTTTAATCAAGAACGAAAGTAGGGGGATC…	1180	47	S	P	AB204	L02	Chlorarachnion CCMP621	99.3	Chlorarachniophyta
AB521_M22_CHLR_P_46_S	GCGTATATTAATGTTGTTGCAGTTAAAAAGCTCGTAGTTGGATATCTGGCTTTGCACGGACGGCCCGCCTTCGGGTTGAGTGCTGGAAGTGCTAGCCTATTTTCTGGTTGGCGTGCTTTCCCTTTATTGTGGCGAGTATCGCGATCCGGATCGTTTACTTTGAAGAAATTCGAGTGTTCAAAGCAGGCTTACGCCGTGAAGATTGCAGCATGGAATAATGACATAGGACTATCGTGTTCTATTTTGTTGGTTCTGGGACCGTAGTAATGATTGATAGGGACAGTTGGGGGTGCTGCTATTCCGCGGCCAGAGGTGAAATTCTCAGATTCCCGGAAGAGCAACTTATGCGAAAGCATTCACCAAGGATGTCTTCTTTAATCAAGAACGAAAGTAGGGGGA…	1183	46	S	P	AB521	M22	Chlorarachnion CCMP621	99.2	Chlorarachniophyta
AB232_J07_CHLR_P_41_S	AAGCAGGCTTACGCCGTGAAAATTGCAGCATGGAATAACAACATAGGACTCTCTTGGTCTTTTTGTTGTTCAGCCAAGGAGTAATGATTGATAGGGACCGTTGGGGGTGCTACTATTAAGCGGCCAGAGGTGAAATTCTCAGATTCCCTTAAGAGTACCTTATGCGAAAGCATTCACCAAAGAGGTCTTCTTTAATCAAGAACGAAAGTTGGGGGATCGAAGACGATCAGATACCGTCGTAGTCTCAACCATAAACTATGCCGACTAGGGATTGGGGGACGTTGACTTATCCGACTTCCTCAGCACCTTATGAGAAATCAAAGTCTTTGGGTTCCGGGGGGAGTATGGTCGCAAGGCTGAAACTTAAAGGAATTGACGGAAGGACACCACCAGAAGTGG…	778	41	S	P	AB232	J07	Chlorarachnion reptans CCMP 238	93.2	Chlorarachniophyta
AB233_K06_CHLR_P_41_S	TGATATCTGGCTTTGCGCGGACGGCCCGCCTTCGGGTTGAGAGCTGAAAGCGCTAGCCTATCTTTCGGTTGGTGTGTCTTCCTTTTATTAGGCGGATTTCACGTTCCGGATCATTTACTTTGAAGAAATTAGAGTGTTCAAAGCAGGCTTACGCCGTGAATATTGCAGCATGGAATAATAACATAGGACTATCGTATCCTATTTTGTTGGTTCTAGGGTCGTAGTAATGATTGATAGGGACAGTTGGGGGTGCTGCTATTCCGCGGCCAGAGGTGAAATTCTCAGATTCCCGGAAGAGCAACTTATGCGAAAGCATTCACCAAGGATGTCTTCTTTAATCAAGAACGAAAGTTGGGGGATCGAAGACGATCAGATACCGTCGTAGTCTCAACCATAAAC…	1109	41	S	P	AB233	K06	Unnamed chlorarachniophyte BC52	94.4	Chlorarachniophyta
AB233_K16_CHLR_P_41_S	AGTTGTTGCAGTTAAAAAGCTCGTAGTTGGATATCTGGCTTTGCGCGGACGGCCCGCCTTCGGGTTGAGAGCTGAAAGCGCTAGCCTATCTTTCGGTTGGTGTGTCTTCCTTTTATTAGGCGGATTTCACGTTCCGGATCATTTACTTTGAAGAAATTAGAGTGTTCAAAGCAGGCTTACGCCGTGAATATTGCAGCATGGAATAATAACATAGGACTATCGTATCCTATTTTGTTGGTTCTAGGGTCGTAGTAATGATTGATAGGGACAGTTGGGGGTGCTGCTATTCCGCGGCCAGAGGTGAAATTCTCAGATTCCCGGAAGAGCAACTTATGCGAAAGCATTCACCAAGGATGTCTTCTTTAATCAAGAACGAAAGTTGGGGGATCGAAGACGATC…	1171	41	S	P	AB233	K16	Unnamed chlorarachniophyte BC52	94.6	Chlorarachniophyta
AB241_K08_CHLR_H_41_S	GCGTATATTAATGTTGTTGCAGTTAAAAAGCTCGTAGTTGGATATCTGGCCTTTCGTACTTGGCCCGCCCTTCGGGGTTGTTGTGCCGAGTGTCGTGGGTCTTTTTTCCGGTTTGTGACCCCTTCGGGGGTTCACGGTCCGGATCATTTACTTTGAAAAAATCCGAGTGTTCATAGCAGGCTTACGCCGTGAAGATTGCAGCATGGAATAATAACATAAGACTTGGCGTCTTATTTGTTGGTTCTGAGAGCTAAGTAATGATTGATAGGGACAGTTGGGGGTGCTGCTATAGACTGGCCAGAGGTGAAATTCTAAGACTCAGTCTAGAGCAACTTATGCGAAAGCATTCACCAAGGATGTCTTCTTTAATCAAGAACGAAAGTTGGGGGATCGAAGACG…	775	41	S	H	AB241	K08	Minorisa minuta isolate 6C1	100	Chlorarachniophyta
AA538_D04_CHLR_H_23_D	TGTTGCAGTTAAAAAGCTCGTAGTTGGATATCTGGCCTTTCGTACTTGGCCCGCCCTTCGGGGTTGTTGTGCCGAGTCACGTGGGTCTTTTTTCCGGTTTGTGACCCCTTCGGGGGTTCACGGTCCGGATCATTTACTTTGAAAAAATCCGAGTGTTCATAGCAGGCTTACGCCGTGAAGATTGCAGCATGGAATAATAACATAAGACTTGGCGTCTTATTTGTTGGTTCTGAGAGCTAAGTAATGATTGATAGGGACAGTTGGGGGTGCTGCTATAGACTGGCCAGAGGTGAAATTCTAAGACTCAGTCTAGAGCAACTTATGCGAAAGCATTCACCAAGGATGTCTTCTTTAATCAAGAACGAAAGTTGGGGGATCGAAGACGATCAGATACCGTCG…	1157	23	D	H	AA538	D04	SSRPE06	99.4	Chlorarachniophyta
AA538_M07_CHLR_H_23_D	TTGCAGTTAAAAAGCTCGTAGTTGGATATCTGGCCTTTCGTACTTGGCCCGCCCTTCGGGGTTGTTGTGCCGAGTGTCGTGGGTCTTTTTTCCGGTTTGTGACCCCTTCGGGGGTTCACGGTCCGGATCATTTACTTTGAAAAAATCCGAGTGTTCATAGCAGGCTTACGCCGTGAAGATTGCAGCATGGAATAATAACATAAGACTTGGCGTCTTATTTGTTGGTTCTGAGAGCTAAGTAATGATTGATAGGGACAGTTGGGGGTGCTGCTATAGACTGGCCAGAGGTGAAATTCTAAGACTCAGTCTAGAGCAACTTATGCGAAAGCATTCACCAAGGATGTCTTCTTTAATCAAGAACGAAAGTTGGGGGATCGAAGACGATCAGATACCGTCGTA…	1149	23	D	H	AA538	M07	SSRPE06	99.6	Chlorarachniophyta
AB535_P20_CHLR_H_46_S	GTATATTAATGTTGTTGCAGTTAAAAAGCTCGTAGTTGGATATCTGGCCTTTCGTACTTGGCCCGCCCTTCGGGGTTGTTGTGCCGAGTTGCGTGGGTCTTTTTTCCGGTTTGTGACCCTTTCGGGGGTTCACGGTCCGGATCATTTACTTTGAAAAAATCCGAGTGTTCATAGCAGGCTTACGCCGTGAAGATTGCAGCATGGAATAATAACATAAGACTTGGCGTCTTATTTGTTGGTTCTGAGAGCTAAGTAATGATTGATAGGGACAGTTGGGGGTGCTGCTATAGACTGGCCAGAGGTGAAATTCTAAGACTCAGTCTAGAGCAACTTATGCGAAAGCATTCACCAAGGATGTCTTCTTTAATCAAGAACGAAAGTTGGGGGATCGAAGACGAT…	1170	46	S	H	AB535	P20	SSRPE06	98.4	Chlorarachniophyta
AB535_F18_CHLR_H_46_S	AATGTTGCTGCAGTTAAAAAGCTCGTAGTTGGATATCTGGCGCTTTTGCTGACGGCCCGCCGCAAGGTTGAGTGCTGGAGGCAGACGCCTATCTTCCGGTTGTGTCGTACGGCCTTCATTGGTCGGCGTTCATCTCCGGATCATTTACCTTGAAGAAATCAGAGTGTTCAAAGCAGGCTTACGCCGTGAATGTTGCAGCATGGAATAATGACATAGGACTATTGCTTGTTCTATTTGTTGGTTCAGAACCGTAGTAATGATTGATAGGGACAGTTGGGGGTGCTGCTATTCCGCGGCCAGAGGTGAAATTCTCAGATTCCCGGAAGAGCAACTTATGCGAAAGCATTCACCAAGGATGTCTTCTTTAATCAAGAACGAAAGTTGGGGGATCGAAGACGA…	1159	46	S	H	AB535	F18	Chlorarachnion reptans CCMP 238	89.8	Chlorarachniophyta
AB234_G22_CHLO_P_51_S	TGCAGTTAAAAAGCTCGTAGTTGAATCTCAGATGATTCATGTCTGCGCTGCCTTGTGCTGTGGAAAGACAAGAATCGTCTTCTTGCTGTGGAGAGAGTTTGGACTTCACCGTCCATTTTTTCTGCTCGGCTATGTTACTGTGAGTAAATTAGGGTGTTCAAAGCAGGCATATGCTCTGAATACGTTAGCATGGAATAACGAGATATGACTCTATCCTATCTTGCTGGCCTGTGGGACTAGAGTAATGATTAAGAGGGACAGTCGGGGGCATTCGTACCAGTTGTGAGATTTGAAATTTTTGGATCAATGAAGGACGAACTACTGCGAAAGCATTTGCCAAGGATGTTTTCATTAATCAAGAACGAAAGTTGAGATATAAAAGACGATTAGGCACCGTTG…	1156	51	S	P	AB234	G22	Pedinomonas tuberculata	82.6	Chlorophyceae
AB194_N04_CHLO_P_39_S	GTATATTTAAGTTGCTGCAGTTAAAAAGCTCGTAGTTGAATTTATTAAGATATTTTTTAGTCGGGAAGAAATTTATTTTTTTTCTTTAGACAAGGAAGTATTCTTTACGTATTACTACATTTACACAAAAAAATACTCAGGTATTTTTTTGTGGCGCCAGTAATGGTTTTTTGTAGTAGAGTTACTGTGAGTAAATTAAAATGTTCAACGTAGGCGGTCGCTATGAATATATTAGCATGGAATAACATTATAGTACTTCTATCTATTTTCTGACCTGTTAGAAAGGAGTAACGATTAATAGGGACAGTTGGGGGCATTCGTATTTCATTGTCAGAGGTGAAATTCTTAAATTGATGAAAGACGAACTACTGCGAAGGCATTTGTCAAGGATGTTTTCAT…	1206	39	S	P	AB194	N04	Trebouxiophyte sp. MBIC10629	84.7	Chlorophyceae
AB537_J22_CHOA_H_41_D	GTATATTAAAGTTGTTGCAGTTAAAAAGCTCGTAGTTGGATTTCTGTTCTTGGGGGGCGGTCCGCCGCAAGGTGAGCACTGCTGTTCTGGGGACATCCTCTCGGAGGCGGGTGGTGCACTTAATTGTGTGCTGCTTGGATTCGGGACCTTTACTTTGAAAAAATTAGAGTGTTCAAAGCAGGCGTCGGCTTGAATACATTAGCATGGAATAATGGAATAGGACTTTGGTTCTATTTTGTTGGTTTCTAGGACCGAAGTAATGATTAATAGGGACAGTTGGGGGCATTAGTATTTAATTGTCAGAGGTGAAATTCTTGGATTTATGAAAGACTAACTACTGCGAAAGCATTTGCCAAGGATGTTTTCATTAATCAAGAACGAAAGTTAGGGGATCGAAGA…	1169	41	D	H	AB537	J22	BCB5F14RJ1A09	99.9	Choanomonada
AA539_O05_CHOA_H_23_D	GCAGTTAAAAAGCTCGTAGTTGGATTTCTGTTTGAGGGTGGCGGTCCGCCTCACGGTGAGCACTGCTGGCTCTTGGACATCCTCCCGAAGGCGGATGCTGCACTTAGTTGTGTGGTGTTTGGATTCGGGACCTTTACTTTGAAAAAATTAGAGTGTTCAAAGCAGGCGTCGGCTTGAATACATTAGCATGGAATAATGGAATAGGACTTTGGTTCTATTTTGTTGGTTTCTAGGACCGAAGTAATGATTAATAGGGACAGTTGGGGGCATTAGTATTTAATTGTCAGAGGTGAAATTCTTGGATTTATGAAAGACTAACTACTGCGAAAGCATTTGCCAAGGATGTTTTCATTAATCAAGAACGAAAGTTAGGGGATCGAAGACGATCAGATACCGTCG…	1152	23	D	H	AA539	O05	BCB5F14RJ1A09	95.9	Choanomonada
AB240_C16_CHOA_H_41_S	AAGTTGTTGCAGTTAAAAAGCTCGTAGTTGGATTTCTGGCTCGGTGAGGCGGTCCCTCTCGCGAGGCGCACTGCAGCGCCGGGCCATCCTCTCGAAGGCGGGTGGTGTCATTAATTTGATGTCGCACGAACTCGAGACCTTTACTTTGAAAAAATTAGAGTGTTCAAAGCAGGCATACGCTTGAATACATTAGCATGGAATAATGGAATAGGACTTTGGTTCTATTTTGTTGGTTTCTAGGACCGAAGTAATGATTAATAGGGACAGTTGGGGGCATTAGTATTTAATTGTCAGAGGTGAAATTCTTGGATTTATGAAAGACTAACTACTGCGAAAGCATTTGCCAAGGATGTTTTCATTAATCAAGAACGAAAGTTAGGGGATCGAAGACGATCAGAT…	1160	41	S	H	AB240	C16	KRL01E12	94	Choanomonada
AB242_J22_CHOA_H_51_S	GTATATTAAAGTTGTTGCAGTTAAAAAGCTCGTAGTTGGATTTCTGGCTCGGTGAGGCGGTCCCTCTCGCGAGGCGCACTGCAGCGCCGGGCCATCCTCTCGAAGGCGGGTGGTGTCATTAATTTGATGTCGCACGAACTCGAGACCTTTACTTTGAAAAAATTAGAGTGTTCAAAGCAGGCATACGCTTGAATACATTAGCATGGAATAATGGAATAGGACTTTGGTTCTATTTTGTTGGTTTCTAGGACCGAAGTAATGATTAATAGGGACAGTTGGGGGCATTAGTATTTAATTGTCAGAGGTGAAATTCTTGGATTTATGAAAGACTAACTACTGCGAAAGCATTTGCCAAGGATGTTTTCATTAATTAAGAACGAAAGTTAGGGGATCGAAGAC…	1168	51	S	H	AB242	J22	KRL01E12	93.9	Choanomonada
AB196_C23_CHOA_H_39_S	GCGTATATTAAAGTTGTTGCAGTTAAAAAGCTCGTAGTCGGACTTCTGGCCGTGAGCGCGGGTCCGCCGCAAGGTGTGCACTCGCGTTGGCGGCCATCCTCTCGAGGAGGCGGCGTGCTCTTTATTGAGTGTGTCGTCGACTCGGGACCTTTACTTTGAAAAAATTAGAGTGTTCAAAGCAGGCCTTCGCTTGAATACATTAGCATGGAATAATGGAATAGGACTTTGGTTCTATTTTGTTGGTTTCTAGGACCGAAGTAATGATTAATAGGGATAGTTGGGGGCATTAGTATTTAATTGTCAGAGGTGAAATTCTTGGATTTATGAAAGACTAACATCTGCGAAAGCATTTGCCAAGGATGTTTTCATTGATCAAGAACGAAAGTTAGGGGATCGAAG…	1166	39	S	H	AB196	C23	Monosiga brevicollis	100	Choanomonada
AB535_D16_CHOA_H_46_S	GCGTATATTAAAGTTGTTGCAGTTAAAAAGCTCGTAGTCGGACTTCTGGCCGTGAGCGCGGGTCCGCCGCAAGGTGTGCACTCGCGTTGGCGGCCATCCTCTCGAGGAGGCGGCGTGCTCTTTATTGAGTGTGTCGTCGACTCGGGACCTTTACTTTGAAAAAATTAGAGTGTTCAAAGCAGGCCTTCGCTTGAATACATTAGCATGGAATAATGGAATAGGACTTTGGTTCTATTTTGTTGGTTTCTAGGACCGAAGTAATGATTAATAGGGATAGTTGGGGGCATTAGTATTTAATTGTCAGAGGTGAAATTCTTGGATTTATGAAAGACTAACATCTGCGAAAGCATTTGCCAAGGATGTTTTCATTGATCAAGAACGAAAGTTAGGGGATCGAAG…	1169	46	S	H	AB535	D16	Monosiga brevicollis	100	Choanomonada
AB536_M05_CHOA_H_41_D	GCGTTGTTAGCAGTTCATAAGCTCGTACTCGGACTTCTGGCCGTGAGCGCGGGTCCGCCGCAAGGTGTGCACTCGCGTTGGCGGCCATCCTCTCGAGGAGGCGGCGTGCTCTTTATTGAGTGTGTCGTCGACTCGGGACCTTTACTTTGAAAAAATTAGAGTGTTCAAAGCAGGCCTTCGCTTGAATACATTAGCATGGAATAATGGAATAGGACTTTGGTTCTATTTTGTTGGTTTCTAGGACCGAAGTAATGATTAATAGGGATAGTTGGGGGCATTAGTATTTAATTGTCAGAGGTGAAATTCTTGGATTTATGAAAGACTAACATCTGCGAAAGCATTTGCCAAGGATGTTTTCATTGATCAAGAACGAAAGTTAGGGGATCGAAGACGATCAGA…	1121	41	D	H	AB536	M05	Monosiga brevicollis	99.6364	Choanomonada
AB241_P18_CHOA_H_41_S	GGGGGAGTATGGTCGCAAGGCTGAAACTTAAAGGAATTGACGGAAGGGCACCACCAGGAGTGGAGCCTGCGGCTTAATTTGACTCAACACGGGGAAACTCACCAGGTCCAGACATAGGAAGGATTGACAGATTGAGAGCTCTTTCTTGATTCTATGGGTGGTGGTGCATGGCCGTTTTTAGTTGGTGGAGTGATTTGTCTGGTTAATTCCGTTAACGAACGAGACCTTAACCTACTAAATAGTGTCGCGATTTTCGAATCGTGGACAACTTCTTAGAGGGACTATCGGCGTTTAGCCGATGGAAGTTTGAGGCAACAACAGGTCTGTGATGCCCTTAGATGTTCTGGGCCGCACGCGCGCTACACTGACGGAGTCAACGAGTTGTCCTGCATCGAAAGG…	561	41	S	H	AB241	P18	Monosiga brevicollis	100	Choanomonada
AB240_J14_CHOA_H_41_S	GCGTATATTAAAGTTGTTGCAGTTAAAAAGCTCGTAGTTGGATTTCTGGGTTTCTCGAACTTGTCCGCCGAAAGGTGAGCACGGGTTTGAGGGCTCATCCTGCTGACAGTGGCCTTTGCTCCATGAGCTGAGGTTCGCTTCAGCGCCTTTACTTTGAAAAAATTAGAGTGTTCAAAGCAGGCTTACGCTTGAATACATTAGCATGGAATAATGGAATAGGACTCTGTCTTATTTCGTTGGTTTTCAAGACTAGAGTAATGATTAATAGGGACAGTTGGGGGCATTAGTATTTAATTGTCAGAGGTGAAATTCTTGGATTTATGAAAGACTAACTTCTGCGAAAGCATTTGCCAAGGATGTTTTCATTAATCAAGAACGAAAGTTAGGGGATCGAAGACG…	1163	41	S	H	AB240	J14	SSRPE05	99.4	Choanomonada
AA538_N18_CHOA_H_23_D	TTGTTGCAGTTAAAAAGCTCGTAGTTGGATTTCTGATCTTGTTGGGTGGTCCGGCCTAGAGTCGTGCACTGCCCGGTGGGGTCTTCCTCTTGAATTGTGCGTGTGCTCTTAACTGAGTGTGCGTATGGTTTGGGATCTTTACTTTGAAAAAATTAGAGTGTTCAAAGCAGGCGATTGCTTGAATATATTAGCATGGAATAATGGAATAGGACTTGGGTTCTATTTTGTTGGTTTCTAGAACCGAGGTAATGATTAATAGGGACAGTTGGGGGCATTCGTATTTAATTGTCAGAGGTGAAATTCTTGGATTTATGAAAGACGAACTTCTGCGAAAGCATTTGCCAAGGATGTTTTCATTAATCAAGAACGAAAGTTAGGGGATCGAAGACGATCAGATAC…	1155	23	D	H	AA538	N18	BCA3F14RJ3C02	94.5	Choanomonada
AB209_E11_CHOA_P_48_S	CGTATATTAAAGTTGTTGCAGTTAAAAAGCTCGTAGTTGGATTTCTGGGTTTCTCGAACTTGTCCGCCGAAAGGTGAGCACGGGTTTGAGGGCTCATCCTGCTGACAGTGGCCTTTGCTCCATGAGCTGAGGTTCGCTTCAGCGCCTTTACTTTGAAAAAATTAGAGTGTTCAAAGCAGGCTTACGCTTGAATACATTAGCATGGAATAATGGAATAGGACTCTGTCTTATTTCGTTGGTTTTCAAGACTAGAGTAATGATTAATAGGGACAGTTGGGGGCATTAGTATTTAATTGTCAGAGGTGAAATTCTTGGATTTATGAAAGACTAACTTCTGCGAAAGCATTTGCCAAGGATGTTTTCATTAATCAAGAACGAAAGTTAGGGGATCGAAGACGA…	1170	48	S	P	AB209	E11	SSRPE05	99.4	Choanomonada
AB206_A18_CHOA_H_47_S	AAAGTTGTTGCAGTTAAAAAGCTCGTAGTTGGATTTCTGGGTCAGCGACTCTGTCCGCCGAAAGGTGAGCACGGAGTGGCGAGCCCATCCTGCTGAAAGTGCCCATTGGTCTATGATCTGTGGGTAACTTCAGCACCTTTACTTTGAAAAAATTAGAGTGTTCAAAGCAGGCTTACGCTTGAATACATTAGCATGGAATAATGGAATAGGACTTTGGTCTTATTTTGTTGGTTTCTAAGACTGAAGTAATGATTAATAGGGACAGTTGGGGGCATTAGTATTTAATTGTCAGAGGTGAAATTCTTGGATTTATGAAAGACTAACTTCTGCGAAAGCATTTGCCAAGGATGTTTTCCTTAATCAAGAACGAAAGTTAGGGGATCGAAGACGATCAGATAC…	1158	47	S	H	AB206	A18	SSRPE05	94.9	Choanomonada
AB195_P09_CHRC_P_39_S	GCGTATACTAAAGTTGTTGCAGTTAAAAAGCTCGTAGTTGAATTTCTGGTCTCGGACAGCGGTCTGCCTCAAACGAGGTACGCACCAACTGTTCAGGTCCATCCTCGGAGAAAACATGCCTGTGATTCAGTTCATGGGTATGGGATCTTCGTCATTTACTGTGAGCAAAATAGAGTGTTCAAAGCAGGCTTATGCCGTTGAATACATTAGCATGGAATAATAAAATAAGACCTTGGTCTATTTTGTTGGTTTGTACTCCAAGGTAATGATTAATAGGGATAGTTGGGGGTATTCGTATTCAATTGTCAGAGGTGAAATTCTTGGATTTATGGAAGACGAACTACTGCGAAAGCATTTACCAAGGATGTTTTCATTAATCAAGAACGAAAGTTAGGGGAT…	1164	39	S	P	AB195	P09	GoC4_D05	95.9	Chrysophyceae	Clade C
AB232_I22_CHRC_P_41_S	GTATACTAAAGTTGTTGCAGTTAAAAAGCTCGTAGTTGAAGTTCTGGTCTTGGACGGCGGTCTGCCTCAAACGAGGTACGTACTATCTGTCCGAGTCCATCTTCGGGGAAAACATATCTGTGATTAAGTTCATGGGTATGGGATCCTCGTCATTTACTGTGAGCAAAATAGAGTGTTCAAAGCAGGCTTATGCCGTTGAATATATTAGCATGGAATAATAAGATAAGACCTTGGTCTATTTTGTTGGTTTGTACTCCAAGGTAATGATTAATAGGGATAGTTGGGGGTATTCGTATTCAATTGTCAGAGGTGAAATTCTTGGATTTATGGAAGACGAACTACTGCGAAAGCATTTACCAAGGATGTTTTCATTAATCAAGAACGAAAGTTAGGGGATCG…	1128	41	S	P	AB232	I22	MS609-12	100	Chrysophyceae	Clade C
AB234_M18_CHRG_P_51_S	AAAGTCGTTGCAGTTAAAAAGCTCGTAGTTGGATTTCTGGTCGAGGCAGCCGGTCAGCACCAAGTGTGTTCGCACCAGGCGCCTCGTCCATTTTTGTAGAGGCTGCGTCTGTCATTAAGTTGTCGGGCGTAGGATCTGCATCATTTACTGTGAGCAAAATAGAGTGTTCAAAGCAGGCTTAGGCCATGAATACATTAGCATGGAATAATAAGATAAGACCTTGGTCTATTTTGTTGGTTAGCATTCCGAGGTAATGATTAATAGGGATAGTTGGGGGTATTCGTATTCAAATGTCAGAGGTGAAATTCTTGGATTTTTTGAAGACGAACTACTGCGAAAGCATTTACCAAGGATGTTTTCATTAATCAAGAACGAAAGTTAGGGGATCGAAGATGATTA…	1160	51	S	P	AB234	M18	Biosope_T39.013	95.2	Chrysophyceae	Clade G
AB234_I17_CHRG_P_51_S	AAAGTCGTTGCAGTTAAAAAGCTCGTAGTTGGATTTCTGGTCGAAGCAGCCGCTCAGCTTCTAGTAAGTTTGTAGCAGGCGCTTCGTCCATTTTTGTAAAGACTATATCTGTCATTAAGTTGGTGGGTATAGGACTTGCATCATTTACTGTGAGCAAAATAGAGTGTTCAAAGCAGGCTTAGGCCATGAATATCTTAGCATGGAATAATAAGATAAGACCTTGGTCTATTTTGTTGGTTAGCATTCCGAGGTAATGATTAATAGGGATAGTTGGGGGTATTCGTATTCAATTGTCAGAGGTGAAATTCTTGGATTTATTGAAGACGAACTACTGCGAAAGCATTTACCAAGGATGTTTTCATTAATCAAGAACGAAAGTTAGGGGATCGAAGATGATTA…	1160	51	S	P	AB234	I17	Biosope_T39.120	99.6	Chrysophyceae	Clade G
AB234_J14_CHRG_P_51_S	CTAAAGTTGTTGCAGTTAAAAAGCTCGTAGTTGGATTTCTGGTCGAAGCAGCCGCTCGGCTTCAAGTAAGTTTGTAGCAGGCGCTTCGTCCATTTTTGTAAAGACTATATCTGTCATTAAGTTGGTGGGTATAGGACTTGCATCATTTACTGTGAGCAAAATAGAGTGTTCAAAGCAGGCTTAGGCCATGAATATCTTAGCATGGAATAATAAGATAAGACCTTGGTCTATTTTGTTGGTTAGCATTCCGAGGTAATGATTAATAGGGATAGTTGGGGGTATTCGTATTCAATTGTCAGAGGTGAAATTCTTGGATTTATTGAAGACGAACTACTGCGAAAGCATTTACCAAGGATGTTTTCATTAATCAAGAACGAAAGTTAGGGGATCGAAGATGAT…	1162	51	S	P	AB234	J14	Biosope_T39.120	98.5	Chrysophyceae	Clade G
AB234_K14_CHRG_P_51_S	ACTAAAGTTGTTGCAGTTAAAAAGCTCGTAGTTGGATTTCTGGTCGAAGCAGCCGCTCAGCTTCTAGTAAGTTTGTAGCAGGCGCTTCGTCCATTTTTGTAAAGACTATATCTGTCATTAAGTTGGTGGGTATAGGACTTGCATCATTTACTGTGAGCAAAATAGAGTGTTCAAAGCAGGCTTAGGCCATGAATATCTTAGCATGGAATAATAAGATAAGACCTTGGTCTATTTTGTTGGTTAGCATTCCGAGGTAATGATTAATAGGGATAGTTGGGGGTATTCGTATTCAATTGTCAGAGGTGAAATTCTTGGATTTATTGAAGACGAACTACTGCGAAAGCATTTACCAAGGATGTTTTCATTAATCAAGAACGAAAGTTAGGGGATCGAAGATGA…	1163	51	S	P	AB234	K14	Biosope_T39.120	99.7	Chrysophyceae	Clade G
AB521_E10_CHRG_P_46_S	GCGTATACTAAAGTTGTTGCAGTTAAAAAGCTCGTAGTTGGATTTCTGGTCGAGGCAGCCGGTCAGCACCAAGTGTGTTCGCACCAGGCGCCTCGTCCATTTTTGTAGAGGCTGCGTCTGTCATTAAGTTGTCGGGCGTAGGATCTGCATCATTTACTGTGAGCAAAATAGAGTGTTCAAAGCAGGCTTAGGCCATGAATACATTAGCATGGAATAATAAGATAAGACCTTGGTCTATTTTGTTGGTTAGCATTCCGAGGTAATGATTAATAGGGATAGTTGGGGGTATTCGTATTCAAATGTCAGAGGTGAAATTCTTGGATTTTTTGAAGACGAACTACTGCGAAAGCATTTACCAAGGATGTTTTCATTAATCAAGAACGAAAGTTAGGGGATCGA…	1168	46	S	P	AB521	E10	LA8E2A5	97.4	Chrysophyceae	Clade G
AB206_A03_CHRG_H_47_S	GCGTATACTAAAGTTGTTGCAGTTAAAAAGCTCGTAGTTGGATTTCTGGTCGAAGCAGCCGCTCGGCTTCAAGTAAGTTTGTAGCAGGCGCTTCGTCCATTTTTGTAAAGACTATATCTGTCATTAAGTTGGTGGGTATAGGACTTGCATCATTTACTGTGAGCAAAATAGAGTGTTCAAAGCAGGCTTAGGCCATGAATATCTTAGCATGGAATAATAAGATAAGACCTTGGTCTATTTTGTTGGTTAGCATTCCGAGGTAATGATTAATAGGGATAGTTGGGGGTATTCGTATTCAATTGTCAGAGGTGAAATTCTTGGATTTATTGAAGACGAACTACTGCGAAAGCATTTACCAAGGATGTTTTCATTAATCAAGAACGAAAGTTAGGGGATCGA…	1162	47	S	H	AB206	A03	SSRPD64	98.7	Chrysophyceae	Clade G
AB241_A06_CHRG_H_41_S	GTTGTTGCAGTTAAAAAGCTCGTAGTTGGATTTCTGGTCGAAGCAGCCGCTCGGCTTCAAGTAAGTTTGTAGCAGGCGCTTCGTCCATTTTTGTAAAGACTATATCTGTCATTAAGTTGGTGGGTATAGGACTTGCATCATTTACTGTGAGCAAAATAGAGTGTTCAAAGCAGGCTTAGGCCATGAATATCTTAGCATGGAATAATAAGATAAGACCTTGGTCTATTTTGTTGGTTAGCATTCCGAGGTAATGATTAATAGGGATAGTTGGGGGTATTCGTATTCAATTGTCAGAGGTGAAATTCTTGGATTTATTGAAGACGAACTACTGCGAAAGCATTTACCAAGGATGTTTTCATTAATCAAGAACGAAAGTTAGGGGATCGAAGATGATTAGAT…	1163	41	S	H	AB241	A06	SSRPD64	98.6	Chrysophyceae	Clade G
AB240_A07_CHRG_H_41_S	GTATACTAAAGTTGTTGCAGTTAAAAAGCTCGTAGTTGGATTTCTGGTCGAAGCAGCCGCTCGGCTTCAAGTAAGTTTGCAGCAGGCGCTTCGTCCATTTTTGTAAAGACTATATCTGTCATTAAGTTGGTGGGTATAGGACTTGCATCATTTACTGTGAGGCAAAATAGAGTGTTCAAAGCAGGCTTAGGCCATGAATATCTTAGCATGGAATAATAAGATAAGACCTTGGTCTATTTTGTTGGTTAGCATTCCGAGGTAATGATTAATAGGGATAGTTGGGGGTATTCGTATTCAATTGTCAGAGGTGAAATTCTTGGATTTATTGAAGACGAACTACTGCGAAAGCATTTACCAAGGATGTTTTCATTAATCAAGAACGAAAGTTAGGGGATCGAA…	1167	41	S	H	AB240	A07	SSRPD64	98.6	Chrysophyceae	Clade G
AB232_B20_CHRG_P_41_S	GCGTATACTAAAGTTGTTGCAGTTGAAAAGCTCGTAGTTGGATTTCTGGTCGAAGCAGCCGCCCGGCTTCAAGTAAGTTTGTGGCAGGCGCTTCGGCCATTTTTGTAAAGACTATATCTGTCATTAAGTTGGTGGGTATAGGACTTGCATCATTTACTGTGAGCAAAATAGAGTGTTCAAAGCAGGCTTAGGCCATGAATATCTTAGCATGGAATAATAAGATAAGACCTTGGTCTATTTTGTTGGTTAGCATTCCGAGGTAATGATTAATAGGGATAGTTGGGGGTATTCGTATTCAATTGTCAGAGGTGAAATTCTTGGATTTATTGAAGACGAACTACTGCGAAAGCATTTACCAAGGATGTTTTCATTAATCAAGAACGAAAGTTAGGGGATCGA…	1162	41	S	P	AB232	B20	SSRPD64	99.7	Chrysophyceae	Clade G
AB198_D05_CHRG_P_48_S	ATACTAAAGTTGTTGCAGTTAAAAAGCTCGTAGTTGGACTTCTGGTCGAAGCAGCCGCTCGGCTTCAAGTAAGTTTGTAGCAGGCGCTTCGTCCATTTTTGTAAAGACTATATCTGTCATTAAGTTGGTGGGTATAGGACTTGCATCATTTACTGTGAGCAAAATAGAGTGTTCAAAGCAGGCTTAGGCCATGAATATCTTAGCATGGAATAATAAGATAAGACCTTGGTCTATTTTGTTGGTTAGCATTCCGAGGTAATGATTAATAGGGATAGTTGGGGGTATTCGTATTCAATTGTCAGAGGTGAAATTCTTGGATTTATTGAAGACGAACTACTGCGAAAGCATTTACCAAGGATGTTTTCATTAATCAAGAACGAAAGTTAGGGGATCGAAGAT…	1168	48	S	P	AB198	D05	SSRPD64	98.7	Chrysophyceae	Clade G
AB233_D06_CHRG_P_41_S	AAAAAGCTCGTAGTTGGATTTCTGGTCGAAGCAGCCGCTCGGCTTCAAGTAAGTTTGTAGCAGGCGCTTCGTCCATTTTTGTAAAGACTATATCTGTCATTAAGTTGGTGGGTATAGGACTTGCATCATTTACTGTGAGCAAAATAGAGTGTTCAAAGCAGGCTTAGGCCATGAATATCTTAGCATGGAATAATAAGATAAGACCTTGGTCTATTTTGTTGGTTAGCATTCCGAGGTAATGATTAATAGGGATAGTTGGGGGTATTCGTATTCAATTGTCAGAGGTGAAATTCTTGGATTTATTGAAGACGAACTACTGCGAAAGCATTTACCAAGGATGTTTTCATTAATCAAGAACGAAAGTTAGGGGATCGAAGATGATTAGATACCATCGTAGTC…	1104	41	S	P	AB233	D06	SSRPD64	98.7	Chrysophyceae	Clade G
AB198_D14_CHRG_P_48_S	GCGTATACTAAAGTTGTTGCAGTTAAAAAGCTCGTAGTTGGATTTCTGGTCGAAGCAGCCGCTCGGCTTCAAGTAAGTTTGTAGCAGGCGCTTCGTCCATTTTTGTAAAGACTATATCTGTCATTAAGTTGGTGGGTATAGGACTTGCATCATTTACTGTGAGCAAAATAGAGTGTTCAAAGCAGGCTTAGGCCATGAATATCTTAGCATGGAATAATAAGATAAGACCTTGGTCTATTTTGTTGGTTAGCATTCCGAGGTAATGATTAATAGGGATAGTTGGGGGTATTCGTATTCAATTGTCAGAGGTGAAATTCTTGGATTTATTGAAGACGAACTACTGCGAAAGCATTTACCAAGGATGTTTTCATTAATCAAGAACGAAAGTTAGGGGATCGA…	1169	48	S	P	AB198	D14	SSRPD64	98.7	Chrysophyceae	Clade G
AB242_E16_CHRG_H_51_S	CGTATACTAAAGTTGTTGCAGTTAAAAAGCTCGTAGTTGGATTTCTGGTCGAAGCAGCCGCTCGGCTTCAAGTAAGTTTGTAGCAGGCGCTTCGTCCATTTTTGTAAAGACTATATCTGTCATTAAGTTGGTGGGTATAGGACTTGCATCATTTACTGTGAGCAAAATAGAGTGTTCAAAGCAGGCTTAGGCCATGAATATCTTAGCATGGAATAATAAGATAAGACCTTGGTCTATTTTGTTGGTTAGCATTCCGAGGTAATGATTAATAGGGATAGTTGGGGGTATTCGTATTCAATTGTCAGAGGTGAAATTCTTGGATTTATTGAAGACGAACTACTGCGAAAGCATTTACCAAGGATGTTTTCATTAATCAAGAACGAAAGTTAGGGGATCGAA…	1168	51	S	H	AB242	E16	SSRPD64	98.8	Chrysophyceae	Clade G
AB240_F14_CHRG_H_41_S	TAGCGTATACTAAAGTTGTTGCAGTTAAAAAGCTCGTAGTTGGATTTCTGGTCGAAGCAGCCGCTCGGCTTCAAGTAAGTTTGTAGCAGGCGCTTCGTCCATTTTTGTAAAGACTATATCTGTCATTAAGTTGGTGGGTATAGGACTTGCATCATTTACTGTGAGCAAAATAGAGTGTTCAAAGCAGGCTTAGGCCATGAATATCTTAGCATGGAATAATAAGATAAGACCTTGGTCTATTTTGTTGGTTAGCATTCCGAGGTAATGATTAATAGGGATAGTTGGGGGTATTCGTATTCAATTGTCAGAGGTGAAATTCTTGGATTTATTGAAGACGAACTACTGCGAAAGCATTTACCAAGGATGTTTTCATTAATCAAGAACGAAAGTTAGGGGATC…	1163	41	S	H	AB240	F14	SSRPD64	98.7	Chrysophyceae	Clade G
AB204_G19_CHRG_P_47_S	GCGTATACTAAAGTTGTTGCAGTTAAAAAGCTCGTAGTTGGATTTCTGGTCGAAGCAGCCGCTCGGCTTCAAGTAAGTTTGTAGCAGGCGCTTCGTCCATTTTTGTAAAGACTATATCTGTCATTAAGTTGGTGGGTATAGGACTTGCATCATTTACTGTGAGCAAAATAGAGTGTTCAAAGCAGGCTTAGGCCATGAATATCTTAGCATGGAATAATAAGATAAGACCTTGGTCTATTTTGTTGGTTAGCATTCCGAGGTAATGATTAATAGGGATAGTTGGGGGTATTCGTATTCAATTGTCAGAGGTGAAATTCTTGGATTTATTGAAGACGAACTACTGCGAAAGCATTTACCAAGGATGTTTTCATTAATCAAGAACGAAAGTTAGGGGATCGA…	1168	47	S	P	AB204	G19	SSRPD64	98.8	Chrysophyceae	Clade G
AB233_L11_CHRG_P_41_S	GTATACTAAAGTTGTTGCAGTTAAAAAGCTCGTAGTTGGATTTCTGGTCGAAGCAGCCGCTCGGCTTCAAGTAAGTTTGTAGCAGGCGCTTCGTCCATTTTTGTAAAGACTATATCTGTCATTAAGTTGGTGGGTATAGGACTTGCATCATTTACTGTGAGCAAAATAGAGTGTTCAAAGCAGGCTTAGGCCATGAATATCTTAGCATGGAATAATAAGATAAGACCTTGGTCTATTTTGTTGGTTAGCATTCCGAGGTAATGATTAATAGGGATAGTTGGGGGTATTCGTATTCAATTGTCAGAGGTGAAATTCTTGGATTTATTGAAGACGAACTACTGCGAAAGCATTTACCAAGGATGTTTTCATTAATCAAGAACGAAAGTTAGGGGATCGAAG…	1167	41	S	P	AB233	L11	SSRPD64	98.6	Chrysophyceae	Clade G
AB198_M04_CHRG_P_48_S	CTAAAGTTGTTGCAGTTAAAAAGCTCGTAGTTGGATTTCTGGTCGAAGCAGCCGCTCGGCTTCAAGTAAGTTTGTAGCAGGCGCTTCGTCCATTTTTGTAAAGACTATATCTGTCATTAAGTTGGTGGGTATAGGACTTGCATCATTTACTGTGAGCAAAATAGAGTGTTCAAAGCAGGCTTAGGCCATGAATATCTTAGCATGGAATAATAAGATAAGACCTTGGTCTATTTTGTTGGTTAGCATTCCGAGGTAATGATTAATAGGGATAGTTGGGGGTATTCGTATTCAATTGTCAGAGGTGAAATTCTTGGATTTATTGAAGACGAACTACTGCGAAAGCATTTACCAAGGATGTTTTCATTAATCAAGAACGAAAGTTAGGGGATCGAAGATGAT…	1163	48	S	P	AB198	M04	SSRPD64	98.7	Chrysophyceae	Clade G
AB232_M11_CHRG_P_41_S	ATACTAAAGTTGTTGCAGTTAAAAAGCTCGTAGTTGGATTTCTGGTCGAAGCAGCCGCCCGGCTTCAAGTAAGTTTGTGGCAGGCGCTTCGGCCATTTTTGTAAAGACTATATCTGTCATTAAGTTGGTGGGTATAGGACTTGCATCATTTACTGTGAGCAAAATAGAGTGTTCAAAGCAGGCTTAGGCCATGAATATCTTAGCATGGAATAATAAGATAAGACCTTGGTCTATTTTGTTGGTTAGCATTCCGAGGTAATGATTAATAGGGATAGTTGGGGGTATTCGTATTCAATTGTCAGAGGTGAAATTCTTGGATTTATTGAAGACGAACTACTGCGAAAGCATTTACCAAGGATGTTTTCATTAATCAAGAACGAAAGTTAGGGGATCGAAGAT…	1165	41	S	P	AB232	M11	SSRPD64	99.7	Chrysophyceae	Clade G
AB209_M23_CHRG_P_48_S	GCGTATACTAAAGTTGTTGCAGTTAAAAAGCTCGTAGTTGGATTTCTGGTCGAAGCAGCCGCTCGGCTTCAAGTAAGTTTGTAGCAGGCGCTTCGTCCATTTTTGTAAAGACTATATCTGTCATTAAGTTGGTGGGTATAGGACTTGCATCATTTACTGTGAGCAAAATAGAGTGTTCAAAGCAGGCTTAGGCCATGAATATCTTAGCATGGAATAATAAGATAAGACCTTGGTCTATTTTGTTGGTTAGCATTCCGAGGTAATGATTAATAGGGATAGTTGGGGGTATTCGTATTCAATTGTCAGAGGTGAAATTCTTGGATTTATTGAAGACGAACTACTGCGAAAGCATTTACCAAGGATGTTTTCATTAATCAAGAACGAAAGTTAGGGGATCGA…	1172	48	S	P	AB209	M23	SSRPD64	98.9	Chrysophyceae	Clade G
AB234_N18_CHRG_P_51_S	GCGTATACTAAAGTTGTTGCAGTTAAAAAGCTCGTAGTTGGATTTCTGGTCGAAGCAGCCGCCCGGCTTCAAGTAAGTTTGTGGCAGGCGCTTCGGCCATTTTTGTAAAGACTATATCTGTCATTAAGTTGGTGGGTATAGGACTTGCATCATTTACTGTGAGCAAAATAGAGTGTTCAAAGCAGGCTTAGGCCATGAATATCTTAGCATGGAATAATAAGATAAGACCTTGGTCTATTTTGTTGGTTAGCATTCCGAGGTAATGATTAATAGGGATAGTTGGGGGTATTCGTATTCAATTGTCAGAGGTGAAATTCTTGGATTTATTGAAGACGAACTACTGCGAAAGCATTTACCAAGGATGTTTTCATTAATCAAGAACGAAAGTTAGGGGATCGA…	1169	51	S	P	AB234	N18	SSRPD64	99.7	Chrysophyceae	Clade G
AB204_N21_CHRG_P_47_S	GCGTATACTAAAGTTGTTGCAGTTAAAAAGCTCGTAGTTGGATTTCTGGTCGAAGCAGCCGCTCGGCTTCAAGTAAGTTTGTAGCAGGCGCTTCGTCCATTTTTGTAAAGACTATATCTGTCATTAAGTTGGTGGGTATAGGACTTGCATCATTTACTGTGAGCAAAATAGAGTGTTCAAAGCAGGCTTAGGCCATGAATATCTTAGCATGGAATAATAAGATAAGACCTTGGTCTATTTTGTTGGTTAGCATTCCGAGGTAATGATTAATAGGGATAGTTGGGGGTATTCGTATTCAATTGTCAGAGGTGAAATTCTTGGATTTATTGAAGACGAACTACTGCGAAAGCATTTACCAAGGATGTTTTCATTAATCAAGAACGAAAGTTAGGGGATCGA…	1170	47	S	P	AB204	N21	SSRPD64	98.8	Chrysophyceae	Clade G
AB233_O05_CHRG_P_41_S	TGTTGCAGTTAAAAAGCTCGTAGTTGGATTTCTGGTCGAAGCAGCCGCTCGGCTTCAAGTAAGTTTGTAGCAGGCGCTTCGTCCATTTTTGTAAAGACTATATCTGTCATTAAGTTGGTGGGTATAGGACTTGCATCATTTACTGTGAGCAAAATAGAGTGTTCAAAGCAGGCTTAGGCCATGAATATCTTAGCATGGAATAATAAGATAAGACCTTGGTCTATTTTGTTGGTTAGCATTCCGAGGTAATGATTAATAGGGATAGTTGGGGGTATTCGTATTCAATTGTCAGAGGTGAAATTCTTGGATTTATTGAAGACGAACTACTGCGAAAGCATTTACCAAGGATGTTTTCATTAATCAAGAACGAAAGTTAGGGGATCGAAGATGATTAGATAC…	1141	41	S	P	AB233	O05	SSRPD64	95.8	Chrysophyceae	Clade G
AB233_O07_CHRG_P_41_S	CTAAAGTTGTTGCAGTTAAAAAGCTCGTAGTTGGATTTCTGGTCGAAGCAGCCGCCCGGCTTCAAGTAAGTTTGTGGCAGGCGCTTCGGCCATTTTTGTAAAGACTATATCTGTCATTAAGTTGGTGGGTATAGGACTTGCATCATTTACTGTGAGCAAAATAGAGTGTTCAAAGCAGGCTTAGGCCATGAATATCTTAGCATGGAATAATAAGATAAGACCTTGGTCTATTTTGTTGGTTAGCATTCCGAGGTAATGATTAATAGGGATAGTTGGGGGTATTCGTATTCAATTGTCAGAGGTGAAATTCTTGGATTTATTGAAGACGAACTACTGCGAAAGCATTTACCAAGGATGTTTTCATTAATCAAGAACGAAAGTTAGGGGATCGAAGATGAT…	1167	41	S	P	AB233	O07	SSRPD64	99.7	Chrysophyceae	Clade G
AB233_P23_CHRG_P_41_S	GTTGTTGCAGTTAAAAAGCTCGTAGTTGGATTTCTGGTCGAAGCAGCCGCTCGGCTTCAAGTAAGTTTGTAGCAGGCGCTTCGTCCATTTTTGTAAAGACTATATCTGTCATTAAGTTGGTGGGTATAGGACTTGCATCATTTACTGTGAGCAAAATAGAGTGTTCAAAGCAGGCTTAGGCCATGAATATCTTAGCATGGAATAATAAGATAAGACCTTGGTCTATTTTGTTGGTTAGCATTCCGAGGTAATGATTAATAGGGATAGTTGGGGGTATTCGTATTCAATTGTCAGAGGTGAAATTCTTGGATTTATTGAAGACGAACTACTGCGAAAGCATTTACCAAGGATGTTTTCATTAATCAAGAACGAAAGTTAGGGGATCGAAGATGATTAGAT…	1162	41	S	P	AB233	P23	SSRPD64	98.7	Chrysophyceae	Clade G
AA538_C03_CHRH_H_23_D	TGTTGCAGTTAAAAAGCTCGTAGTTGAATTTCTGGTCGTGAAACGTGGTCCGTTCCGCGAGGAATGTGTACTGTCGATTTATGTCCATCCTCGGAGTTAGTGTGCATTACTTTAATCGGTCGTGTACACAACCTCCGTCATTTACTGTGAGCAAAATAGAGTGTTCAAAGCAGGCTTATGCCGTTGAATATATTAGCATGGAATAATAAGATATGACTTTGGTCTATTTTGTTGGTTTGCACTCCAAAGTAATGATTAATAGGGATAGTTGGGGGTATTCGTATTCAATTGTCAGAGGTGAAATTCTTGGATTTATGGAAGACGAACTACTGCGAAAGCATTTACCAAGGATGTTTTCATTAATCAAGAACGAAAGTTAGGGGATCGAAGATGATTAGA…	1160	23	D	H	AA538	C03	111.2.76	99.4	Chrysophyceae	Clade H
AA538_D14_CHRH_H_23_D	AGTTGTTGCAGTTAAAAAGCTCGTAGTTGAATTTCTGGTCGTGAAACGTGGTCCGTTCCGCGAGGAATGTGTACTGTCGATTTATGTCCATCCTCGGAGTTAGTGTGCATTACTTTAATCGGTCGTGTACACAACCTCCGTCATTTACTGTGAGCAAAATAGAGTGTTCAAAGCAGGCTTATGCCGTTGAATATATTAGCATGGAATAATAAGATATGACTTTGGTCTATTTTGTTGGTTTGCACTCCAAAGTAATGATTAATAGGGATAGTTGGGGGTATTCGTATTCAATTGTCAGAGGTGAAATTCTTGGATTTATGGAAGACGAACTACTGCGAAAGCATTTACCAAGGATGTTTTCATTAATCAAGAACGAAAGTTAGGGGATCGAAGATGATT…	1163	23	D	H	AA538	D14	111.2.76	99.5	Chrysophyceae	Clade H
AA538_D22_CHRH_H_23_D	TTGTTGCAGTTAAAAAGCTCGTAGTTGAATTTCTGGTCGTGAAACGTGGTCCGTTCCGCGAGGAATGTGTACTGTCGATTTATGTCCATCCTCGGAGTTAGTGTGCATTACTTTAATCGGTCGTGTACACAACCTCCGTCATTTACTGTGAGCAAAATAGAGTGTTCAAAGCAGGCTTATGCCGTTGAATATATTAGCATGGAATAATAAGATATGACTTTGGTCTATTTTGTTGGTTTGCACTCCAAAGTAATGATTAATAGGGATAGTTGGGGGTATTCGTATTCAATTGTCAGAGGTGAAATTCTTGGATTTATGGAAGACGAACTACTGCGAAAGCATTTACCAAGGATGTTTTCATTAATCAAGAACGAAAGTTAGGGGATCGAAGATGATTAG…	1138	23	D	H	AA538	D22	111.2.76	99.5	Chrysophyceae	Clade H
AA538_G15_CHRH_H_23_D	GTTGTTGCAGTTAAAAAGCTCGTAGTTGAATTTCTGGTCGTGAAACGTGGTCCGTTCCGCGAGGAATGTGTACTGTCGATTTATGTCCATCCTCGGAGTTAGTGTGCATTACTTTAATCGGTCGTGTACACAACCTCCGTCATTTACTGTGAGCAAAATAGAGTGTTCAAAGCAGGCTTATGCCGTTGAATATATTAGCATGGAATAATAAGATATGACTTTGGTCTATTTTGTTGGTTTGCACTCCAAAGTAATGATTAATAGGGATAGTTGGGGGTATTCGTATTCAATTGTCAGAGGTGAAATTCTTGGATTTATGGAAGACGAACTACTGCGAAAGCATTTACCAAGGATGTTTTCATTAATCAAGAACGAAAGTTAGGGGATCGAAGATGATTA…	1162	23	D	H	AA538	G15	111.2.76	99.5	Chrysophyceae	Clade H
AA538_I04_CHRH_H_23_D	TTGTTGCAGTTAAAAAGCTCGTAGTTGAATTTCTGGTCGTGAAACGTGGTCCGTTCCGCGAGGAATGTGTACTGTCGATTTATGTCCATCCTCGGAGTTAGTGTGCATTACTTTAATCGGTCGTGTACACAACCTCCGTCATTTACTGTGAGCAAAATAGAGTGTTCAAAGCAGGCTTATGCCGTTGAATATATTAGCATGGAATAATAAGATATGACTTTGGTCTATTTTGTTGGTTTGCACTCCAAAGTAATGATTAATAGGGATAGTTGGGGGTATTCGTATTCAATTGTCAGAGGTGAAATTCTTGGATTTATGGAAGACGAACTACTGCGAAAGCATTTACCAAGGATGTTTTCATTAATCAAGAACGAAAGTTAGGGGATCGAAGATGATTAG…	1161	23	D	H	AA538	I04	111.2.76	99.5	Chrysophyceae	Clade H
AA538_J08_CHRH_H_23_D	AAGTTGTTGCAGTTAAAAAGCTCGTAGTTGAATTTCTGGTCGTGAAACGTGGTCCGTTCCGCGAGGAATGTGTACTGTCGATTTATGTCCATCCTCGGAGTTAGTGTGCATTACTTTAATCGGTCGTGTACACAACCTCCGTCATTTACTGTGAGCAAAATAGAGTGTTCAAAGCAGGCTTATGCCGTTGAATATATTAGCATGGAATAATAAGATATGACTTTGGTCTATTTTGTTGGTTTGCACTCCAAAGTAATGATTAATAGGGATAGTTGGGGGTATTCGTATTCAATTGTCAGAGGTGAAATTCTTGGATTTATGGAAGACGAACTACTGCGAAAGCATTTACCAAGGATGTTTTCATTAATCAAGAACGAAAGTTAGGGGATCGAAGATGAT…	1165	23	D	H	AA538	J08	111.2.76	99.5	Chrysophyceae	Clade H
AA538_K15_CHRH_H_23_D	TGTTGCAGTTAAAAAGCTCGTAGTTGAATTTCTGGTCGTGAAACGTGGTCCGTTCCGCGAGGAATGTGTACTGTCGATTTATGTCCATCCTCGGAGTTAGTGTGCATTACTTTAATCGGTCGTGTACACAACCTCCGTCATTTACTGTGAGCAAAATAGAGTGTTCAAAGCAGGCTTATGCCGTTGAATATATTAGCATGGAATAATAAGATATGACTTTGGTCTATTTTGTTGGTTTGCACTCCAAAGTAATGATTAATAGGGATAGTTGGGGGTATTCGTATTCAATTGTCAGAGGTGAAATTCTTGGATTTATGGAAGACGAACTACTGCGAAAGCATTTACCAAGGATGTTTTCATTAATCAAGAACGAAAGTTAGGGGATCGAAGATGATTAGA…	1162	23	D	H	AA538	K15	111.2.76	99.5	Chrysophyceae	Clade H
AA538_K19_CHRH_H_23_D	TATACTAAAGTTGTTGCAGTTAAAAAGCTCGTAGTTGAATTTCTGGTCGTGAAACGTGGTCCGTTCCGCGAGGAATGTGTACTGTCGATTTATGTCCATCCTCGGAGTTAGTGTGCATTACTTTAATCGGTCGTGTACACAACCTCCGTCATTTACTGTGAGCAAAATAGAGTGTTCAAAGCAGGCTTATGCCGTTGAATATATTAGCATGGAATAATAAGATATGACTTTGGTCTATTTTGTTGGTTTGCACTCCAAAGTAATGATTAATAGGGATAGTTGGGGGTATTCGTATTCAATTGTCAGAGGTGAAATTCTTGGATTTATGGAAGACGAACTACTGCGAAAGCATTTACCAAGGATGTTTTCATTAATCAAGAACGAAAGTTAGGGGATCGA…	1171	23	D	H	AA538	K19	111.2.76	99.5	Chrysophyceae	Clade H
AA538_M16_CHRH_H_23_D	TTGTTGCAGTTAAAAAGCTCGTAGTTGAATTTCTGGTCGTGAAACGTGGTCCGTTCCGCGAGGAATGTGTACTGTCGATTTATGTCCATCCTCGGAGTTAGTGTGCATTACTTTAATCGGTCGTGTACACAACCTCCGTCATTTACTGTGAGCAAAATAGAGTGTTCAAAGCAGGCTTATGCCGTTGAATATATTAGCATGGAATAATAAGATATGACTTTGGTCTATTTTGTTGGTTTGCACTCCAAAGTAATGATTAATAGGGATAGTTGGGGGTATTCGTATTCAATTGTCAGAGGTGAAATTCTTGGATTTATGGAAGACGAACTACTGCGAAAGCATTTACCAAGGATGTTTTCATTAATCAAGAACGAAAGTTAGGGGATCGAAGATGATTAG…	1160	23	D	H	AA538	M16	111.2.76	99.5	Chrysophyceae	Clade H
AA538_N07_CHRH_H_23_D	CGTATACTAAAGTTGTTGCAGTTAAAAAGCTCGTAGTTGAATTTCTGGTCGTGAAACGTGGTCCGTTCCGCGAGGAATGTGTACTGTCGATTTATGTCCATCCTCGGAGTTAGTGTGCATTACTTTAATCGGTCGTGTACACAACCTCCGTCATTTACTGTGAGCAAAATAGAGTGTTCAAAGCAGGCTTATGCCGTTGAATATATTAGCATGGAATAATAAGATATGACTTTGGTCTATTTTGTTGGTTTGCACTCCAAAGTAATGATTAATAGGGATAGTTGGGGGTATTCGTATTCAATTGTCAGAGGTGAAATTCTTGGATTTATGGAAGACGAACTACTGCGAAAGCATTTACCAAGGATGTTTTCATTAATCAAGAACGAAAGTTAGGGGATC…	1173	23	D	H	AA538	N07	111.2.76	99.5	Chrysophyceae	Clade H
AA538_N19_CHRH_H_23_D	TACTAAAGTTGTTGCAGTTAAAAAGCTCGTAGTTGAATTTCTGGTCGTGAAACGTGGTCCGTTCCGCGAGGAATGTGTACTGTCGATTTATGTCCATCCTCGGAGTTAGTGTGCATTACTTTAATCGGTCGTGTACACAACCTCCGTCATTTACTGTGAGCAAAATAGAGTGTTCAAAGCAGGCTTATGCCGTTGAATATATTAGCATGGAATAATAAGATATGACTTTGGTCTATTTTGTTGGTTTGCACTCCAAAGTAATGATTAATAGGGATAGTTGGGGGTATTCGTATTCAATTGTCAGAGGTGAAATTCTTGGATTTATGGAAGACGAACTACTGCGAAAGCATTTACCAAGGATGTTTTCATTAATCAAGAACGAAAGTTAGGGGATCGAAG…	1169	23	D	H	AA538	N19	111.2.76	99.5	Chrysophyceae	Clade H
AA539_B05_CHRH_H_23_D	AAGTTGTTGCAGTTAAAAAGCTCGTAGTTGAATTTCTGGTCGTGAAACGTGGTCCGTTCCGCGAGGAATGTGTACTGTCGATTTATGTCCATCCTCGGAGTTAGTGTGCATTACTTTAATCGGTCGTGTACACAACCTCCGTCATTTACTGTGAGCAAAATAGAGTGTTCAAAGCAGGCTTATGCCGTTGAATATATTAGCATGGAATAATAAGATATGACTTTGGTCTATTTTGTTGGTTTGCACTCCAAAGTAATGATTAATAGGGATAGTTGGGGGTATTCGTATTCAATTGTCAGAGGTGAAATTCTTGGATTTATGGAAGACGAACTACTGCGAAAGCATTTACCAAGGATGTTTTCATTAATCAAGAACGAAAGTTAGGGGATCGAAGATGAT…	1171	23	D	H	AA539	B05	1815G08	97.9	Chrysophyceae	Clade H
AA539_B11_CHRH_H_23_D	GTTAAAAAGCTCGTAGTTGAATTTCTGGTCGTGAAACGTGGTCCGTTCCGCGAGGAATGTGTACTGTCGATTTATGTCCATCCTCGGAGTTAGTGTGCATTACTTTAATCGGTCGTGTACACAACCTCCGTCATTTACTGTGAGCAAAATAGAGTGTTCAAAGCAGGCTTATGCCGTTGAATATATTAGCATGGAATAATAAGATATGACTTTGGTCTATTTTGTTGGTTTGCACTCCAAAGTAATGATTAATAGGGATAGTTGGGGGTATTCGTATTGAATTGTCAGAGGTGAAATTCTTGGATTTATGGAAGACGAACTACTGCGAAAGCATTTACCAAGGATGTTTTCATTAATCAAGAACGAAAGTTAGGGGATCGAAGATGATTAGATACCATC…	1153	23	D	H	AA539	B11	1815G08	97.7	Chrysophyceae	Clade H
AA539_E07_CHRH_H_23_D	AGTTGTTGCAGTTAAAAAGCTCGTAGTTGAATTTCTGGTCGTGAAACGTGGTCCGTTCCGCGAGGAATGTGTACTGTCGATTTATGTCCATCCTCGGAGTTAGTGTGCATTACTTTAATCGGTCGTGTACACAACCTCCGTCATTTACTGTGAGCAAAATAGAGTGTTCAAAGCAGGCTTATGCCGTTGAATATATTAGCATGGAATAATAAGATATGACTTTGGTCTATTTTGTTGGTTTGCACTCCAAAGTAATGATTAATAGGGATAGTTGGGGGTATTCGTATTCAATTGTCAGAGGTGAAATTCTTGGATTTATGGAAGACGAACTACTGCGAAAGCATTTACCAAGGATGTTTTCATTAATCAAGAACGAAAGTTAGGGGATCGAAGATGATT…	1167	23	D	H	AA539	E07	1815G08	97.9	Chrysophyceae	Clade H
AA539_E15_CHRH_H_23_D	AGTTGTTGCAGTTAAAAAGCTCGTAGTTGAATTTCTGGTCGTGAAACGTGGTCCGTTCCGCGAGGAATGTGTACTGTCGATTTATGTCCATCCTCGGAGTTAGTGTGCATTACTTTAATCGGTCGTGTACACAACCTCCGTCATTTACTGTGAGCAAAATAGAGTGTTCAAAGCAGGCTTATGCCGTTGAATATATTAGCATGGAATAATAAGATATGACTTTGGTCTATTTTGTTGGTTTGCACTCCAAAGTAATGATTAATAGGGATAGTTGGGGGTATTCGTATTCAATTGTCAGAGGTGAAATTCTTGGATTTATGGAAGACGAACTACTGCGAAAGCATTTACCAAGGATGTTTTCATTAATCAAGAACGAAAGTTAGGGGATCGAAGATGATT…	1155	23	D	H	AA539	E15	1815G08	97.8	Chrysophyceae	Clade H
AA539_J22_CHRH_H_23_D	AGTTGTTGCAGTTAAAAAGCTCGTAGTTGAATTTCTGGTCGTGAAACGTGGTCCGTTCCGCGAGGAATGTGTACTGTCGATTTATGTCCATCCTCGGAGTTAGTGTGCATTACTTTAATCGGTCGTGTACACAACCTCCGTCATTTACTGTGAGCAAAATAGAGTGTTCAAAGCAGGCTTATGCCGTTGAATATATTAGCATGGAATAATAAGATATGACTTTGGTCTATTTTGTTGGTTTGCACTCCAAAGTAATGATTAATAGGGATAGTTGGGGGTATTCGTATTCAATTGTCAGAGGTGAAATTCTTGGATTTATGGAAGACGAACTACTGCGAAAGCATTTACCAAGGATGTTTTCATTAATCAAGAACGAAAGTTAGGGGATCGAAGATGATT…	1167	23	D	H	AA539	J22	1815G08	97.9	Chrysophyceae	Clade H
AA539_K06_CHRH_H_23_D	ATACTAAAGTTGTTGCAGTTAAAAAGCTCGTAGTTGAATTTCTGGTCGTGAAACGTGGTCCGTTCCGCGAGGAATGTGTACTGTCGATTTATGTCCATCCTCGGAGTTAGTGTGCATTACTTTAATCGGTCGTGTACACAACCTCCGTCATTTACTGTGAGCAAAATAGAGTGTTCAAAGCAGGCTTATGCCGTTGAATATATTAGCATGGAATAATAAGATATGACTTTGGTCTATTTTGTTGGTTTGCACTCCAAAGTAATGATTAATAGGGATAGTTGGGGGTATTCGTATTCAATTGTCAGAGGTGAAATTCTTGGATTTATGGAAGACGAACTACTGCGAAAGCATTTACCAAGGATGTTTTCATTAATCAAGAACGAAAGTTAGGGGATCGAA…	1173	23	D	H	AA539	K06	1815G08	97.9	Chrysophyceae	Clade H
AA539_N13_CHRH_H_23_D	AAGTTGTTGCAGTTAAAAAGCTCGTAGTTGAATTTCTGGTCGTGAAACGTGGTCCGTTCCGCGAGGAATGTGTACTGTCGATTTATGTCCATCCTCGGAGTTAGTGTGCATTACTTTAATCGGTCGTGTACACAACCTCCGTCATTTACTGTGAGCAAAATAGAGTGTTCAAAGCAGGCTTATGCCGTTGAATATATTAGCATGGAATAATAAGATATGACTTTGGTCTATTTTGTTGGTTTGCACTCCAAAGTAATGATTAATAGGGATAGTTGGGGGTATTCGTATTCAATTGTCAGAGGTGAAATTCTTGGATTTATGGAAGACGAACTACTGCGAAAGCATTTACCAAGGATGTTTTCATTAATCAAGAACGAAAGTTAGGGGATCGAAGATGAT…	1165	23	D	H	AA539	N13	1815G08	97.9	Chrysophyceae	Clade H
AB233_F10_CHRH_P_41_S	ATACTAAAGTTGTTGCAGTTAAAAAGCTCGTAGTTGAATTTCTAGGTGTAAAAGGCGGTCCTGCCTTCAGGGTTGTGTACCTCCCTTTTACGCCTATCCTCGTAGTGAACATGTATTCTTTTTATTAAGCGTATATGGGACCTGCGTCATTTACTGTGAGCAAAATAGAGTGTTCAAAGCAGGCTTTATGCCGTTGAATATATTAGCATGGAATAATAAGATATGACTTCTGTCTTTCTTGTTGGTTTGTATTCGGAAGTAATGATTAATAGGGATAGTTGGGGGTATTCGTATTCAATTGTCAGAGGTGAAATTCTTAGATTTATGGAAGACGAACTACTGCGAAAGCATTTACCAAGGATGTTTTCATTAATCAAGAACGAAAGTTAGGGGATCGAA…	1168	41	S	P	AB233	F10	CD8.18	99.1	Chrysophyceae	Clade H
AA538_A16_CHRH_H_23_D	GTTAAAAAGCTCGTAGTTGAATTTCTGGTCGTGAAACGTGGTCCGTTCCGCAAGGAATGTGTACTGTCGATTCATGTCCATCCTCGGAGTTAGTGTGTATTACTTTAATCGGTCGTGCACATGCCCTCCGTCATTTACTGTGAGCAAAATAGAGTGTTCAAAGCAGGCTTATGCCGTTGAATATATTAGCATGGAATAATAAGATATGACTTTGGTCTATTTTGTTGGTTTGCACTCCAAAGTAATGATTAATAGGGATAGTTGGGGGTATTCGTATTCAAGTGTCAGAGGTGAAATTCTTGGATTTCTGGAAGACGAACTACTGCGAAAGCATTTACCAAGGATGTTTTCATTAATCAAGAACGAAAGTTAGGGGATCGAAGATGATTAGATACCATC…	1152	23	D	H	AA538	A16	MS245-1C	99.8	Chrysophyceae	Clade H
AA538_J21_CHRH_H_23_D	TTGCAGTTAAAAAGCTCGTAGTTGAATTTCTGGTCGTGAAACGTGGTCCGTTCCGCAAGGAATGTGTACTGTCGATTCATGTCCATCCTCGGAGTTAGTGTGTATTACTTTAATCGGTCGTGCACATGCCCTCCGTCATTTACTGTGAGCAAAATAGAGTGTTCAAAGCAGGCTTATGCCGTTGAATATATTAGCATGGAATAATAAGATATGACTTTGGTCTATTTTGTTGGTTTGCACTCCAAAGTAATGATTAATAGGGATAGTTGGGGGTATTCGTATTCAAGTGTCAGAGGTGAAATTCTTGGATTTCTGGAAGACGAACTACTGCGAAAGCATTTACCAAGGATGTTTTCATTAATCAAGAACGAAAGTTAGGGGATCGAAGATGATTAGATA…	1157	23	D	H	AA538	J21	MS245-1C	99.8	Chrysophyceae	Clade H
AA538_P21_CHRH_H_23_D	GACGAACTACTGCGAAAGCATTTACCAAGGATGTTTTCATTAATCAAGAACGAAAGTTAGGGGATCGAAGATGATTAGATACCATCGTAGTCTTAACCATAAACTATGCCGACTAGGGATTGGTGGTGTTTGTCATGACTCCATCAGCACCTTATGAGAAATCAAAGTCTTTGGGTTCCGGGGGGAGTATGGTCGCAAGGCTGAAACTTAAAGAAATTGACGGAAGGGCACCACCAGGAGTGGAGCCTGCGGCTTAATTTGACTCAACACGGGGAAACTTACCAGGTCCAGACATAGTGAGGATTGACAGATTGATAGCTCTTTCTTGATTCTATGGGTGGTGGTGCATGGCCGTTCTTAGTTGGTGGAGTGATTTGTCTGGTTAATTCCGTTAACGAA…	496	23	D	H	AA538	P21	MS245-1C	100	Chrysophyceae	Clade H
AB199_I08_CHRH_P_48_S	GTCTATTTTGTTGGTTTGCATTCCAAAGTAATGATTAATAGGGATAGTTGGGGGTATTCGTATTCAATTGTCAGAGGTGAAATTCTTGGATTTATGGAAGACGAACTACTGCGAAAGCATTTACCAAGGATGTTTTCATTAATCAAGAACGAAAGTTAGGGGATCGAAGATGATTAGATACCATCGTAGTCTTAACCATAAACTATGCCGACTAGGGATTGGTCTTGTTTGTTATGACTGGATCAGCACCTTATGAGAAATCAAAGTCTTTGGGTTCCGGGGGGAGTATGGTCGCAAGGCTGAAACTTAAAGAAATTGACGGAAGGGCACCACCAGGAGTGGAGCCTGCGGCTTAATTTGACTCAACACGGGGAAACTTACCAGGTCCAGACATAGTGA…	709	48	S	P	AB199	I08	N10E01	99.9	Chrysophyceae	Clade H
AB241_K10_CHRH_H_41_S	GCGTATACTAAAGTTGTTGCAGTTAAAAAGCTCGTAGTTGAATTTCTAGGTGTAAAAGGCGGTCCTGCCTTCAGGGTTGTGTACCTCCCTTTTACGCCTATCCTCGTAGTGAACATGTATTCTTTTTATTAAGCGTATATGGGACCTGCGTCATTTACTGTGAGCAAAATAGAGTGTTCAAAGCAGGCTTTATGCCGTTGAATATATTAGCATGGAATAATAAGATATGACTTCTGTCTTTCTTGTTGGTTTGTATTCGGAAGTAATGATTAATAGGGATAGTTGGGGGTATTCGTATTCAATTGTCAGAGGTGAAATTCTTAGATTTATGGAAGACGAACTACTGCGAAAGCATTTACCAAGGATGTTTTCATTAATCAAGAACGAAAGTTAGGGGAT…	1300	41	S	H	AB241	K10	SHBA428	99.7938	Chrysophyceae	Clade H
AB241_O03_CHRH_H_41_S	GCGTATACTAAAGTTGTTGCAGTTAAAAAGCTCGTAGTTGAATTTCTAGGTGTAAAAGGCGGTCCTGCCTTCAGGGTTGTGTACCTCCCTTTTGCGCCTATCCTCGTAGTGAACATGTATTCTTTTTATTAAGCGTATATGGGACCTGCGTCATTTACTGTGAGCAAAATAGAGTGTTCAAAGCAGGCTTATGCCGTTGAATATATTAGCATGGAATAATAAGATATGACTTCTGTCTTTCTTGTTGGTTTGTATTCGGAAGTAATGATTAATAGGGATAGTTGGGGGTATTCGTATTCAATTGTCAGAGGTGAAATTCTTAGATTTATGGAAGACGAACTACTGCGAAAGCATTTACCAAGGATGTTTTCATTAATCAAGAACGAAAGTTAGGGGATC…	1299	41	S	H	AB241	O03	SHBA428	97.8395	Chrysophyceae	Clade H
AB234_D06_CHRH_P_51_S	AAGTTGTTGCAGTTAAAAAGCTCGTAGTTGAATTTCTAGGTGTAAAAGGCGGTCCTGCCTTCAGGGTTGTGTACCTCCCTTTTACGCCTATCCTCGTAGTGAACATGTATTCTTTTTATTAAGCGTATATGGGACCTGCGTCATTTACTGTGAGCAAAATAGAGTGTTCAAAGCAGGCTTTATGCCGTTGAATATATTAGCATGGAATAATAAGATATGACTTCTGTCTTTCTTGTTGGTTTGTATTCGGAAGTAATGATTAATAGGGATAGTTGGGGGTATTCGTATTCAATTGTCAGAGGTGAAATTCTTAGATTTATGGAAGACGAACTACTGCGAAAGCATTTACCAAGGATGTTTTCATTAATCAAGAACGAAAGTTAGGGGATCGAAGATGAT…	1284	51	S	P	AB234	D06	SHBA428 (without intron CD8.18-99%)	99.9	Chrysophyceae	Clade H
AB232_A06_CHRH_P_41_S	GCGTATACTAAAGTTGTTGCAGTTAAAAAGCTCGTAGTTGAATTTCTGGATGCGAAAGATGGTCGGCACCTCACGGTGTCTGTACCTATCATTCGCGTTCATCCTCGGGAGGAACGTGTGGTCTCTTTAGTGAGCCCGCTCGGGAATCTCGTCATTTACTGTGAGCAAAATAGAGTGTTCAAAGCAGGCTTATGCCGTTGAATATATTAGCATGGAATAATAAGATACGACTTTGGTCTATTTTGTTGGTTTGCATTCCAAAGTAATGATTAATAGGGATAGTTGGGGGTATTCGTATTCAATTGTCAGAGGTGAAATTCTTGGATTTATGGAAGACGAACTACTGCGAAAGCATTTACCAAGGATGTTTTCATTAATCAAGAACGAAAGTTAGGGGAT…	1165	41	S	P	AB232	A06	SSRPE02	99.9	Chrysophyceae	Clade H
AB241_A23_CHRH_H_41_S	AAAGTTGTTGCAGTTAAAAAGCTCGTAGTTGAATTTCTGGATGCGAAAGATGGTCGGCACCTCACGGTGTCTGTACCTATCATTCGCGTTCATCCTCGGGAGGAACGTGTGGTCTCTTTAGTGAGCCCGCTCGGGAATCTCGTCATTTACTGTGAGCAAAATAGAGTGTTCAAAGCAGGCTTATGCCGTTGAATATATTAGCATGGAATAATAAGATACGACTTTGGTCTATTTTGTTGGTTTGCATTCCAAAGTAATGATTAATAGGGATAGTTGGGGGTATTCGTATTCAATTGTCAGAGGTGAAATTCTTGGATTTATGGAAGACGAACTACTGCGAAAGCATTTACCAAGGATGTTTTCATTAATCAAGAACGAAAGTTAGGGGATCGAAGATGA…	1169	41	S	H	AB241	A23	SSRPE02	100	Chrysophyceae	Clade H
AB199_B04_CHRH_P_48_S	GCGTATACTAAAGTTGTTGCAGTTAAAAAGCTCGTAGTTGAATTTCTGGATGCGAAAGATGGTCGGCACCTCACGGTGTCTGCACCTATCATTCGCGTTCATCCTCGGGAGGAACGTGTGGTCTCTTCAGTGAGCCCGCTCGGGAATCTCGTCATTTACTGTGAGCAAAATAGAGTGTTCAAAGCAGGCTTACGCCGTTGAATATATTAGCATGGAATAATAAGATACGACTTTGGTCTATTTTGTTGGTTTGCATTCCAAAGTAATGATTAATAGGGATAGTTGGGGGTATTCGTATTCAATTGTCAGAGGTGAAATTCTTGGATTTATGGAAGACGAACTACTGCGAAAGCATTTACCAAGGATGTTTTCATTAATCAAGAACGAAAGTTAGGGGAT…	1173	48	S	P	AB199	B04	SSRPE02	99.2	Chrysophyceae	Clade H
AB232_D17_CHRH_P_41_S	GTATACTAAAGTTGTTGCAGTTAAAAAGCTCGTAGTTGAATTTCTGGATGCGAAAGATGGTCGGCACCTCACGGTGTCTGCACCTATCATTCGCGTTCATCCTCGGGAGGAACGTGTGGTCTCTTCAGTGAGCCCGCTCGGGAATCTCGTCATTTACTGTGAGCAAAATAGAGTGTTCAAAGCAGGCTTATGCCGTTGAATATATTAGCATGGAATAATAAGATACGACTTTGGTCTATTTTGTTGGTTTGCATTCCAAAGTAATGATTAATAGGGATAGTTGGGGGTATTCGTATTCAATTGTCAGAGGTGAAATTCTTGGATTTATGGAAGACGAACTACTGCGAAAGCATTTACCAAGGATGTTTTCATTAATCAAGAACGAAAGTTAGGGGATCG…	1164	41	S	P	AB232	D17	SSRPE02	99.3	Chrysophyceae	Clade H
AB234_E20_CHRH_P_51_S	CGTATACTAAAGTTGTTGCAGTTAAAAAGCTCGTAGTTGAATTTCTGGATGCGAAAGATGGTCGGCACCTCACGGTGTCTGCACCTATCATTCGCGTTCATCCTCGGGAGGAACGTGTGGTCTCTTCAGTGAGCCCGCTCGGGAATCTCGTCATTTACTGTGAGCAAAATAGAGTGTTCAAAGCAGGCTTATGCCGTTGAATATATTAGCATGGAATAATAAGATACGACTTTGGTCTATTTTGTTGGTTTGCATTCCAAAGTAATGATTAATAGGGATAGTTGGGGGTATTCGTATTCAATTGTCAGAGGTGAAATTCTTGGATTTATGGAAGACGAACTACTGCGAAAGCATTTACCAAGGATGTTTTCATTAATCAAGAACGAAAGTTAGGGGATC…	1172	51	S	P	AB234	E20	SSRPE02	99.3	Chrysophyceae	Clade H
AB204_F13_CHRH_P_47_S	GCGTATACTAAAGTTGTTGCAGTTAAAAAGCTCGTAGTTGAATTTCTGGATGCGAAAGATGGTCGGCACCTCACGGTGTCTGCACCTATCATTCGCGTTCATCCTCGGGAGGAACGTGTGGTCTCTTCAGTGAGCCCGCTCGGGAATCTCGTCATTTACTGTGAGCAAAATAGAGTGTTCAAAGCAGGCTTACGCCGTTGAATATATTAGCATGGAATAATAAGATACGACTTTGGTCTATTTTGTTGGTTTGCATTCCAAAGTAATGATTAATAGGGATAGTTGGGGGTATTCGTATTCAATTGTCAGAGGTGAAATTCTTGGATTTATGGAAGACGAACTACTGCGAAAGCATTTACCAAGGATGTTTTCATTAATCAAGAACGAAAGTTAGGGGAT…	1175	47	S	P	AB204	F13	SSRPE02	99.1	Chrysophyceae	Clade H
AB199_J20_CHRH_P_48_S	GCGTATACTAAAGTTGTTGCAGTTAAAAAGCTCGTAGTTGAATTTCTGGATGCGAAAGATGGTCGGCACCTCACGGTGTCTGCACCTATCATTCGCGTTCATCCTCGGGAGGAACGTGTGGTCTCTTCAGTGAGCCCGCTCGGGAATCTCGTCATTTACTGTGAGCAAAATAGAGTGTTCAAAGCAGGCTTACGCCGTTGAATATATTAGCATGGAATAATAAGATACGACTTTGGTCTATTTTGTTGGTTTGCATTCCAAAGTAATGATTAATAGGGATAGTTGGGGGTATTCGTATTCAATTGTCAGAGGTGAAATTCTTGGATTTATGGAAGACGAACTACTGCGAAAGCATTTACCAAGGATGTTTTCATTAATCAAGAACGAAAGTTAGGGGAT…	1174	48	S	P	AB199	J20	SSRPE02	99.1	Chrysophyceae	Clade H
AB204_K07_CHRH_P_47_S	ACTAAAGTTGTTGCAGTTAAAAAGCTCGTAGTTGAATTTCTGGATGCGAAAGATGGTCGGCACCTCACGGTGTCTGTACCTATCATTCGCGTTCATCCTCGGGAGGAACGTGTGGTCTCTTTAGTGAGCCCGCTCGGGAATCTCGTCATTTACTGTGAGCAAAATAGAGTGTTCAAAGCAGGCTTATGCCGTTGAATATATTAGCATGGAATAATAAGATACGACTTTGGTCTATTTTGTTGGTTTGCATTCCAAAGTAATGATTAATAGGGATAGTTGGGGGTATTCGTATTCAATTGTCAGAGGTGAAATTCTTGGATTTATGGAAGACGAACTACTGCGAAAGCATTTACCAAGGATGTTTTCATTAATCAAGAACGAAAGTTAGGGGATCGAAGA…	1168	47	S	P	AB204	K07	SSRPE02	100	Chrysophyceae	Clade H
AB232_K14_CHRH_P_41_S	GTATACTAAAGTTGTTGCAGTTAAAAAGCTCGTAGTTGAATTTCTGGATGCGAAAGATGGTCGGCACCTCACGGTGTCTGCACCTATCATTCGCGTCCATCCTCGGGAGGAACGTGTGGTCTCTTCAGTGAGCCCGCTCGGGAATCTCGTCATTTACTGTGAGCAAAATAGAGTGTTCAAAGCAGGCTTATGCCGTTGAATATATTAGCATGGAATAATAAGATACGACTTTGGTCTATTTTGTTGGTTTGCATTCCAAAGTAATGATTAATAGGGATAGTTGGGGGTATTCGTATTCAATTGTCAGAGGTGAAATTCTTGGATTTATGGAAGACGAACTACTGCGAAAGCATTTACCAAGGATGTTTTCATTAATCAAGAACGAAAGTTAGGGGATCG…	1164	41	S	P	AB232	K14	SSRPE02	99.2	Chrysophyceae	Clade H
AB206_M05_CHRH_H_47_S	GCGTATACTAAAGTTGTTGCAGTTAAAAAGCTCGTAGTTGAATTTCTGGATGTGAAAGGTGGTCGGCACCTCACGGTGTCTGTACCTACCATTCGCGTTCATCCTCGGGAGGAACGTGTGGTCTCTTCAGTGAGCTCGCTCGGGAATCTCGTCATTTACTGTGAGCAAAATAGAGTGTTCAAAGCAGGCTTACGCCGTTGAATATATTAGCATGGAATAATAAGATACGACTTTGGTCTATTTTGTTGGTTTGCATTCCAAAGTAATGATTAATAGGGATAGTTGGGGGTATTCGTATTCAATTGTCAGAGGTGAAATTCTTGGATTTATGGAAGACGAACTACTGCGAAAGCATTTACCAAGGATGTTTTCATTAATCAAGAACGAAAGTTAGGGGAT…	1172	47	S	H	AB206	M05	SSRPE02	98.5	Chrysophyceae	Clade H
AB234_N19_CHRH_P_51_S	GCGTATACTAAAGTTGTTGCAGTTAAAAAGCTCGTAGTTGAATTTCTGGATGCGAAAGATGGTCGGCACCTCACGGTGTCTGCACCTATCATTCGCGTTCATCCTCGGGAGGAACGTGTGGTCTCTTCAGTGAGCCCGCTCGGGAATCTCGTCATTTACTGTGAGCAAAATAGAGTGTTCAAAGCAGGCTTATGCCGTTGAATATATTAGCATGGAATAATAAGATACGACTTTGGTCTATTTTGTTGGTTTGCATTCCAAAGTAATGATTAATAGGGATAGTTGGGGGTATTCGTATTCAATTGTCAGAGGTGAAATTCTTGGATTTATGGAAGACGAACTACTGCGAAAGCATTTACCAAGGATGTTTTCATTAATCAAGAACGAAAGTTAGGGGAT…	1173	51	S	P	AB234	N19	SSRPE02	99.3	Chrysophyceae	Clade H
AB204_A14_CHRH_P_47_S	GATAGTTGGGGGTATTCGTATTCAATTGTCAGAGGTGAAATTCTTGGATTTATGGAAGACGAACTACTGCGAAAGCATTTACCAAGGATGTTTTCATTAATCAAGAACGAAAGTTAGGGGATCGAAGATGATTAGATACCATCGTAGTCTTAACCATAAACTATGCCGACTAGGGATTGGTCTTGTTTGTTATGACTGGATCAGCACCTTATGAGAAATCAAAGTCTTTGGGTTCCGGGGGGAGTATGGTCGCAAGGCTGAAACTTAAAGAAATTGACGGAAGGGCACCACCAGGAGTGGAGCCTGCGGCTTAATTTGACTCAACACGGGGAAACTTACCAGGTCCAGACATAGTGAGGATTGACAGATTGAGAGCTCTTTCTTGATTCTATGGGTGGT…	526	47	S	P	AB204	A14	T60_W01D.019	100	Chrysophyceae	Clade H
AB204_C10_CHRH_P_47_S	GCGTATACTAAAGTTGTTGCAGTTAAAAAGCTCGTAGTTGAATTTCTGGATGTGAAAGGTGGTCGGCACCTCACGGTGTCTGCACCTACCATTCGCGTCCATCCTCGGGAGGAACATGTGGACACTTTAGTGGGTCTGCATGGGAATCTCGTCATTTACTGTGAGCAAAATAGAGTGTTCAAAGCAGGCTTACGCCGTTGAATATATTAGCATGGAATAATAAGATACGACTTTGGTCTATTTTGTTGGTTTGCATTCCAAAGTAATGATTAATAGGGATAGTTGGGGGTATTCGTATTCAATTGTCAGAGGTGAAATTCTTGGATTTATGGAAGACGAACTACTGCGAAAGCATTTACCAAGGATGTTTTCATTAATCAAGAACGAAAGTTAGGGGAT…	1173	47	S	P	AB204	C10	UEPAC48p3	99.1	Chrysophyceae	Clade H
AB204_K18_CHRH_P_47_S	TTGTTGCAGTTAAAAAGCTCGTAGTTGAATTTCTGGATGTGAAAGGTGGTCGGCACCTCACGGTGTCTGCACCTACCATTCGCGTCCATCCTCGGGAGGAACATGTGGACACTTTAGTGGGTCTGCATGGGAATCTCGTCATTTACTGTGAGCAAAATAGAGTGTTCAAAGCAGGCTTACGCCGTTGAATATATTAGCATGGAATAATAAGATACGACTTTGGTCTATTTTGTTGGTTTGCATTCCAAAGTAATGATTAATAGGGATAGTTGGGGGTATTCGTATTCAATTGTCAGAGGTGAAATTCTTGGATTTATGGAAGACGAACTACTGCGAAAGCATTTACCAAGGATGTTTTCATTAATCAAGAACGAAAGTTAGGGGATCGAAGATGATTAG…	1163	47	S	P	AB204	K18	UEPAC48p3	99.1	Chrysophyceae	Clade H
AB204_N03_CHRH_P_47_S	GCGTATACTAAAGTTGTTGCAGTTAAAAAGCTCGTAGTTGAATTTCTGGATGCGAAAGGTGGTCGGCACCTCACGGTGTCTGCACCTACCATTCGCGTCCATCCTCGGGAGGAACATGTGGACACTTCAGTGGGTCTGCATGGGAATCTCGTCATTTACTGTGAGCAAAATAGAGTGTTCAAAGCAGGCTTACGCCGTTGAATATATTAGCATGGAATAATAAGATACGACTTTGGTCTATTTTGTTGGTTTGCATTCCAAAGTAATGATTAATAGGGATAGTTGGGGGTATTCGTATTCAATTGTCAGAGGTGAAATTCTTGGATTTATGGAAGACGAACTACTGCGAAAGCATTTACCAAG-GATGTTTTCATTAATCAAGAACGAAAGTTAGGGGA…	1175	47	S	P	AB204	N03	UEPAC48p3	99.1	Chrysophyceae	Clade H
AB234_F15_CHRI_P_51_S	GTATACTAAAGTTGTTGCAGTTAAAAAGCTCGTAGTTGGATTTCTGTTTTTAAAAATCGGTCGTAACCTCACGGTTTCTGTACCAGGTTTCTTAAATGCATCCTCAGGGTTCTGATATCTGGTATTAATTTATCGGATTTTTGGTCCTTGTCATTTACTGTGAGCAAAATAGAGTGTTCAAAGCAGGCTTAGGCCATGAATACATTAGCATGGAATAATAAGATAGGACCTTGGTCTATTTTGTTGGTTTACATTCCAAGGTAATGATTAATAGGGATAGTTGGGGGTATTCGTATTCAATTGTCAGAGGTGAAATTCTTGGATTTATGGAAGACGAACTACTGCGAAAGCATTTACCAAGGATGTTTTCATTAATCAAGAACGAAAGTTAGGGGATCG…	1171	51	S	P	AB234	F15	Biosope_T60.024	99.7	Chrysophyceae	Clade I
AB194_I13_CHRI_P_39_S	GCGTATACTAAAGTTGTTGCAGTTAAAAAGCTCGTAGTTGGATTTCTGTTTTCAAAAATGGGTCGTTTCCTCACGGATCCTGTACCACATTTCTTGAATGCATCCTCAAGGTACTGATAGCTGGTATTCATTTATCGGTTTTTTGGTCCTTGTCATTTACTGTGAGCAAAATAGAGTGTTCAAAGCAGGCTTAGGCCATGAATACATTAGCATGGAATAATAAGATAGGACCTTGGTCTATTTTGTTGGTTTACATTCCAAGGTAATGATTAATAGGGATAGTTGGGGGTATTCGTATTCAATTGTCAGAGGTGAAATTCTTGGATTTATGGAAGACGAACTACTGCGAAAGCATTTACCAAGGATGTTTTCATTAATCAAGAACGAAAGTTAGGGGAT…	1171	39	S	P	AB194	I13	Biosope_T65.146	98	Chrysophyceae	Clade I
AB194_M15_CHRI_P_39_S	GTATACTAAAGTTGTTGCAGTTAAAAAGCTCGTAGTTGGATTTCTGTTTTCAAAAATGGGTCGTTTCCTCACGGATCCTGTACCACATTTCTTGAATGCATCCTCAAGGTACTGATAGCTGGTATTCATTTATCGGTTTTTTGGTCCTTGTCATTTACTGTGAGCAAAATAGAGTGTTCAAAGCAGGCTTAGGCCATGAATACATTAGCATGGAATAATAAGATAGGACCTTGGTCTATTTTGTTGGTTTACATTCCAAGGTAATGATTAATAGGGATAGTTGGGGGTATTCGTATTCAATTGTCAGAGGTGAAATTCTTGGATTTATGGAAGACGAACTACTGCGAAAGCATTTACCAAGGATGTTTTCATTAATCAAGAACGAAAGTTAGGGGATCG…	1167	39	S	P	AB194	M15	Biosope_T65.146	98	Chrysophyceae	Clade I
AB206_N03_CRYP_H_47_S	CGTATATTAACGTTGTTGCAGTTAAAAAGCTCGTAGTTGGATTTCGAGGCCTGGGTGGCTGTCACCCTATGGGTAGGCGGGCCGCCTGGGTCTCTTATTTCCGGGGACGGCGTCACTTTTAATTAAGGGGCGTTCGGACGCGGATCGTTTACTTTGAAAAAATTAGAGTGTTCAAAGCAGGCCTTCGCTTGAATACATTAGCATGGAATAATGGAATAGGACTCTGGGCCTATTTTGTTGGTTTCTGGGACTAGAGTAATGATTAATAGGGACAGTTGGGGGCGTTCATATTCCGATGTCAGAGGTGAAATTCTTGGATTTTCGGAAGATGAACTTCTGCGAAAGCATTCGCCAAGGATGTTTTCATTAATCAAGAACGAAAGTTAGGGGATCGAAGAC…	1161	47	S	H	AB206	N03	SSRPD79	99.7	Cryptomonadales
AA535_M17_CRYP_P_23_D	GTTGTTGCAGTTAAAAAGCTCGTAGTCGAATGTAGGTTTTGATACTACGCGGTCTCTTGGGTGTAACTTGAGTGGACTGCGTGTAACAACCTTCCCGGATATAACAGAGGTAGTCTGGGTAATCTCAGGTTATGTCTTGTTATATGCATTACTGTGAACAAAATAGAGTGTTCATGGCAGGCCAATTTAGGCTTGGATATCTCAGCATGGAATAATAGAATAGGACTTCTGGTTCTATTTTGTTGGTTTTTGGAGCCGAAGTAATGATTAATAGGGATAGTTGGGGGCACTCGTACTCCGTTGTCAGAGGTGAAATTCTTGGATTGACGGAAGACGAACAACTGCGAAAGCATCTGCCAAGGATGTTTTCATTGATCAAGAACGAAAGTTAGGGGATCG…	1177	23	D	P	AA535	M17	GoC2_F04	98.4	Cryptomonadales
AB538_B09_CRYP_H_41_D	ACGAAAGTTAGGGGATCGAAGACGATCAGACACCGTGTAGTCTTAACCATAAACTACGCCGACTCAGGATCAGTGGAAGTTCGATTTCGACTCCATCGGCACTGTGTGAGAAATCAAAGTTTTTGGGTTCCGGGGGGAGTATGGTCGCAAGGCTGAAACTTAAAGGAATTGACGGAAGGGCACACCAGAAGTGGAGCCTGCGGCTTAATTTGACTCAACACGGGGAAACTTACCAGGTCCAGACACAGTAAGGATTGACAGATTGAGAGCTCTTTCTTGATTCTGTGGGTGGTGGTGCATGGCCGTTCTTAGTTGGTGGAGTGATTTGTCTGGTTAATTCCGATAACGAACGAGACCTCAGCCTGCTAACTAGGTGCGCGATCCACGCGATCGTAGTAC…	677	41	D	H	AB538	B09	AMT15_15_10m_361	99.2571	Cryptomonadales
AB535_G04_CRYP_H_46_S	GTATATTAATGTTGTTGCAGTTAAAAAGCTCGTAGTTGGATTTTGGGAGTGAGCACGCTGTCGGCTTCGGTCGAACGGCGTGGCCGCTCTCTTTCTTCTGGGGACTGCTTCGTTAACTCGGAGTAGGACGCAGATCGTTTACTGTGAAAAAATTAGAGTGTTCAAAGCAGGCAACCGCTTGAATACATTAGCATGGAATAATGGAATAGGACGTCGGGCCTATTTTGTTGGTTTCTGGGACCGTCGTAATGATTAATAGGGACAGTTGGGGCCGTTTATATTCCGTAGTCAGAGGTGAAATTCTTGGATTTACGGAAGATAGACTACTGCGAAAGCATTCGGCAAGGATGTTTTCGTTAATCAAGAACGAAAGTTAGGGGATCGAAGACGATCAGATAC…	1148	46	S	H	AB535	G04	IND33.24	99.8	Cryptomonadales
AB198_N08_DIAT_P_48_S	GTATATTAAAGTTGTTGCAGTTAAAAAGCTCGTAGTTGGATTTGTGGTGTGTCCGTTCGGCCCTCGCTTTTGTTAGTGTTGGAGCTCGTGACGGTCTGCCATGTTTGGGTGGAATCTGTGTGGCATTAGGTTGTCGTGCAGGGGATGCCCATCGTTTACTGTGAAAAAATTAGAGTGTTCAAAGCAGGCTTATGCCGTTGAATATGTTAGCATGGAATAATGATATAGGACCTTGGTACTATTTTGTTGGTTTGCGCACTGAGGTAATGATTAAGAGGGACAGTTGGGGGTATTTGTATTCCATTGTCAGAGGTGAAATTCTTGGATTTTTGGAAGACAAACTACTGCGAAAGCATTTACCAAGGATGTTTTCATTAATCAAGAACGAAAGTTAGGGGA…	1187	48	S	P	AB198	N08	48-5-EKD54	96.5	Diatomea
AB233_M05_DIAT_P_41_S	GTGGTGTGTCCGTTCGGCCCTCGCTTTTGTTAGTGTTGGAGCTCGTGACGGTCTGCCATGTTTGGGTGGAATCTGTGTGGCATTAGGTTGTCGTGCAGGGGATGCCCATCGTTTACTGTGAAAAAATTAGAGTGTTCAAAGCAGGCTTATGCCGTTGAATATGTTAGCATGGAATAATGATATAGGACCTTGGTACTATTTTGTTGGTTTGCGCACTGAGGTAATGATTAAGAGGGACAGTTGGGGGTATTTGTATTCCATTGTCAGAGGTGAAATTCTTGGATTTTTGGAAGACAAACTACTGCGAAAGCATTTACCAAGGATGTTTTCATTAATCAAGAACGAAAGTTAGGGGATCGAAGATGATTAGATACCATCGTAGTCTTAACCATAAACTAT…	678	41	S	P	AB233	M05	7656BH987_SP6	99.8	Diatomea
AB233_F18_DIAT_P_41_S	TGTTCAAAGCAGGCTTATGCCGTTGAATATGTTAGCATGGAATAATGATATAGGACCTTGGTACTATTTTGTTGGTTTGCGCACTGAGGTAATGATTAAGAGGGACAGTTGGGGGTATTTGTATTCCATTGTCAGAGGTGAAATTCTTGGATTTTTGGAAGACAAACTACTGCGAAAGCATTTACCAAGGATGTTTTCATTAATCAAGAACGAAAGTTAGGGGATCGAAGATGATTAGATACCATCGTAGTCTTAACCATAAACTATGCCGACAAGGGATTGGCGGAGTTTCGTTTCGTCTCCGTCAGCACCTTGTGAGAAATCATAAGTCTTTGGGTTCCGGGGGGAGTATGGTCGCAAGGCTGAAACTTAAAGAAATTGACGGAAGGGCACCACCAG…	850	41	S	P	AB233	F18	AA5F15RJ1B12	97.2	Diatomea
AB240_I13_DIAT_H_41_S	AAAAAATTAGAGTGTTCAAAGCAGGCTTATGCCGTTGAATATGTTAGCATGGAATAATGATATAGGACCTTGGTACTATTTTGTTGGTTTGCGCACTGAGGTAATGATTAAGAGGGACAGTTGGGGGTATTTGTATTCCATTGTCAGAGGTGAAATTCTTGGATTTTTGGAAGACAAACTACTGCGAAAGCATTTACCAAGGATGTTTTCATTAATCAAGAACGAAAGTTAGGGGATCGAAGATGATTAGATACCATCGTAGTCTTAACCATAAACTATGCCGACAAGGGATTGGCGGAGTTTCGTTTCGTCTCCGTCAGCACCTTGTGAGAAATCATAAGTCTTTGGGTTCCGGGGGGAGTATGGTCGCAAGGCTGAAACTTAAAGAAATTGACGGAA…	1024	41	S	H	AB240	I13	AA5F15RJ1B12	97.5	Diatomea
AB521_M14_DIAT_P_46_S	GCGTATATTAAAGTTGTTGCAGTTAAAAAGCTCGTAGTTGGATTTGTGGTGTACTTCGGCGGCCCGTCACTATGTGATGGAGCTTGCTGAAGTCGCCATCCTTGGGTGGATCCTGTGTGGCATTAGGTTGTCGTGCAGGGGATGCCCATCGTTTACTGTGAAAAAATTAGAGTGTTCAAAGCAGGCTTATGCCGTTGAATATATTAGCATGGAATAATAAGATAGGACCTTGGTACTATTTTGTTGGTTTGCGCACCAAGGTAATGATTAATAGGGACAGTTGGGGGTATTCGTATTTCATTGTCAGAGGTGAAATTCTTGGATTTCTGAAAGACGAACTACTGCGAAAGCATTTACCAAGGATGTTTTCATTAATCAAGAACGAAAGTTAGGGGATCG…	1177	46	S	P	AB521	M14	AI5F14RJ1C06	99.7	Diatomea
AB233_M10_DIAT_P_41_S	GTTGTCGTGCAGGGGATGCCCATCGTTTACTGTGAAAAAATTAGAGTGTTCAAAGCAGGCTTATGCCGTTGAATATATTAGCATGGAATAATAAGATAGGACCTTGGTACTATTTTGTTGGTTTGCGCACCAAGGTAATGATTAATAGGGACAGTTGGGGGTATTCGTATTCCATTGTCAGAGGTGAAATTCTTGGATTTTTGGAAGACGAACTACTGCGAAAGCATTTACCAAGGATGTTTTCATTAATCAAGAACGAAAGTTAGGGGATCGAAGATGATTAGATACCATCGTAGTCTTAACCATAAACTATGCCGACAAGGGATTGGCGGAGTTACGTTATGTCTCCGTCAGCACCTTATGAGAAATCACAAGTCTTTGGGTTCCGGGGGGAGTATG…	511	41	S	P	AB233	M10	BCB3F14RJ2D04	99.8	Diatomea
AB521_G10_DIAT_P_46_S	GCGTATATTAAAGTTGCTGCAGTTAAAAAGCTCGTAGTTGCATTTCCGAGGCAAGGGATTAGTCCGACCTTTGGTGGGTATTTAATCCTCTTGCCTCGTCCTTGAGTGGTGCTTCTTGGTATTAAGTTATCGAGGAGATAGCCGCTCATCGTTTACTGTGAGAAAATTAGAGTGTTCAAAGCAGGCTTATGCCGTTGAATATATTAGCATGGAATAATAAGATAGGACCTCGGTACTATTTTGTTGGTTTGAGAACCAAGGTAATGATGAATAGGGACAGTTGGGGGTATTCGTATTCAGTTGTCAGAGGTGAAATTCTTAGATTTACGGAAGACGAACTACTGCGAAAGCATTTACCAAGGATGTTTTCATTAATCAAGAACGAAAGTATGGGGATCG…	1174	46	S	P	AB521	G10	Chaetoceros sp.	99.9	Diatomea
AB232_I11_DIAT_P_41_S	GTATATTAAAGTTGTTGCAGTTAAAAAGCTCGTAGTTGGATTTGTGGTGTACGCCGGCGGCCCGTCGCAAGACGGAGATTGCTTGCGTCGCCATCCTTGGGTGGATCCTGTGTGGCATTCAGTTGTCGTGCAGGGGATGCCCATCGTTTACTGTGAAAAAATTAGAGTGTTCAAAGCAGGCTTATGCCGTTGAATATATTAGCATGGAATAATAAGATAGGACCTTGGTACTATTTTGTTGGTTTGCGCACCAAGGTAATGATTAATAGGGACAGTTGGGGGTATTCGTATTCCATTGTCAGAGGTGAAATTCTTGGATTTTTGGAAGACGAACTACTGCGAAAGCATTTACCAAGGATGTTTTCATTAATCAAGAACGAAAGTTAGGGGATCGAAGAT…	1170	41	S	P	AB232	I11	Cylindrotheca closterium	98.1	Diatomea
AB240_K07_DIAT_H_41_S	GCGTATATTAAAGTTGTTGCAGTTAAAAAGCTCGTAGTTGGATTTGTGGTGTACGCCGGCGGCCCGTCGCAAGACGGAGCTTGCTTGCGTCGCCATCCTTGGGTGGATCCTGTGTGGCATTCAGTTGTCGTGCAGGGGATGCCCATCGTTTACTGTGAAAAAATTAGAGTGTTCAAAGCAGGCTTATGCCGTTGAATATATTAGCATGGAATAATAAGATAGGACCTTGGTACTATTTTGTTGGTTTGCGCACCAAGGTAATGATTAATAGGGACAGTTGGGGGTATTCGTATTCCATTGTCAGAGGTGAAATTCTTGGATTTTTGGAAGACGAACTACTGCGAAAGCATTTACCAAGGATGTTTTCATTAATCAAGAACGAAAGTTAGGGGATCGAAG…	1172	41	S	H	AB240	K07	Cylindrotheca closterium	98.2	Diatomea
AB521_F03_DIAT_P_46_S	AAGTTGTTGCAGTTAAAAAGCTCGTAGTTGGATTTGTGGTGTGTCCGTCCGGCCCTCGCTTTTGTTAGTGTTGGAGCTCGTGACGGTCTGCCATGTTTGGGTGGAATCTGTGTGGCATTAGGTTGTCGTGCAGGGGATGCCCATCGTTTACTGTGAAAAAATTAGAGTGTTCAAAGCAGGCTTATGCCGTTGAATATGTTAGCATGGAATAATGATATAGGACCTTGGTACTATTTTGTTGGTTTGCGCACTGAGGTAATGATTAAGAGGGACAGTTGGGGGTATTTGTATTCCATTGTCAGAGGTGAAATTCTTGGATTTTTGGAAGACAAACTACTGCGAAAGCATTTACCAAGGATGTTTTCATTAATCAAGAACGAAAGTTAGGGGATCGAAGAT…	1178	46	S	P	AB521	F03	Fragilariopsis curta	96.7	Diatomea
AB195_L23_DIAT_P_39_S	GCGTATATTAAAGTTGTTGCAGTTAAAAAGCTCGTAGTTGGATTTGTGGTGTGTCCAGTCGGCCTTTGCTCTTTGAGTGATAGTGTTGTAACTGGTCTGCCATGTTTGGGTGGAACCTGTGTGGCATTAAGTTGTCGTGCAGGGGATGCCCATCGTTTACTGTGAAAAAATTAGAGTGTTCAAAGCAGGCTTATGCCTTGAATATATTAGCATGGAATAATGATATAGGACCTTGGTACTATTTTGTTGGTTTGCGCACTGAGGTAATGATTAAGAGGGACAGTTGGGGGTATTTGTATTCCATTGTCAGAGGTGAAATTCTTGGATTTTTGGAAGACAAACTACTGCGAAAGCATTTACCAAGGATGTTTTCATTAATCAAGAACGAAAGTTAGGGGA…	1167	39	S	P	AB195	L23	Fragilariopsis curta	99.1	Diatomea
AB204_C05_DIAT_P_47_S	AAGTTGTTGCAGTTAAAAAGCTCGTAGTTGGATTTGTGGCTGTCCCGAGCGGCCTAACACTTAGTGTTAGTGTCAGCTTGGGTCGCCATCCTTGGGTGGAACCTATGTGGCATTAGGTTGTCGTGTAGGGGATGCCCATCGTTTACTGTGAAAAAATTAGAGTGTTCAAAGCAGGCTTACGCCGTTGAATATATTAGCATGGAATAATAAGATAGGACCTTGGTACTATTTTGTTGGTTTGCGCACCAAGGTAATGATTAATAGGGACAGTTGGGGGTATTCGTATTCCATTGTCAGAGGTGAAATTCTTGGATTTTTGGAAGACGAACTACTGCGAAAGCATTTACCAAGGATGTTTTCATTAATCAAGAACGAAAGTTAGGGGATCGAAGATGATTA…	1163	47	S	P	AB204	C05	FV18_1C1	98.1	Diatomea
AB204_E19_DIAT_P_47_S	GCGTATATTAAAGTTGTTGCAGTTAAAAAGCTCGTAGTTGGATTTGTGGCTGTCCCGAGCGGCCTAACACTTAGTGTTAGTGTCAGCTTGGGTCGCCATCCTTGGGTGGAACCTATGTGGCATTAGGTTGTCGTGTAGGGGATGCCCATCGTTTACTGTGAAAAAATTAGAGTGTTCAAAGCAGGCTTATGCCGTTGAATATATTAGCATGGAATAATAAGATAGGACCTTGGTACTATTTTGTTGGTTTGCGCACCAAGGTAATGATTAATAGGGACAGTTGGGGGTATTCGTATTCCATTGTCAGAGGTGAAATTCTTGGATTTTTGGAAGACGAACTACTGCGAAAGCATTTACCAAGGATGTTTTCATTAATCAAGAACGAAAGTTAGGGGATCG…	1176	47	S	P	AB204	E19	FV18_1C1	98.2	Diatomea
AB204_L10_DIAT_P_47_S	GCGTATATTAAAGTTGTTGCAGTTAAAAAGCTCGTAGTTGGATTTGTGGCTGTCCCGAGCGGCCTAACACTTAGTGTTAGTGTCAGCTTGGGTCGCCATCCTTGGGTGGAACCTATGTGGCATTAGGTTGTCGTGTAGGGGATGCCCATCGTTTACTGTGAAAAAATTAGAGTGTTCAAAGCAGGCTTATGCCGTTGAATATATTAGCATGGAATAATAAGATAGGACCTTGGTACTATTTTGTTGGTTTGCGCACCAAGGTAATGATTAATAGGGACAGTTGGGGGTATTCGTATTCCATTGTCAGAGGTGAAATTCTTGGATTTTTGGAAGACGAACTACTGCGAAAGCATTTACCAAGGATGTTTTCATTAATCAAGAACGAAAGTTAGGGGATCG…	1167	47	S	P	AB204	L10	FV18_1C1	98.2	Diatomea
AB197_N19_DIAT_H_39_S	GCGTATATTAAAGTTGTTGCAGTTAAAAAGCTCGTAGTTGGATTTGTGGCTGTCCCGAGCGGCCTAACACTTAGTGTTAGTGTCAGCTTGGGTCGCCATCCTTGGGTGGAACCTATGTGGCATTAGGTTGTCGTGTAGGGGATGCCCATCGTTTACTGTGAAAAAATTAGAGTGTTCAAAGCAGGCTTATGCCGTTGAATATATTAGCATGGAATAATAAGATAGGACCTTGGTACTATTTTGTTGGTTTGCGCACCAAGGTAATGATTAATAGGGACAGTTGGGGGTATTCGTATTCCATTGTCAGAGGTGAAATTCTTGGATTTTTGGAAGACGAACTACTGCGAAAGCATTTACCAAGGATGTTTTCATTAATCAAGAACGAAAGTTAGGGGATCG…	1131	39	S	H	AB197	N19	FV18_1C1	98	Diatomea
AB233_M08_DIAT_P_41_S	CTCGTAGTTGGATTTGTGGTGTACGCCGGCGGCCCGTCGCAAGACGGAGCTTGCTTGCGTCGCCATCCTTGGGTGGATCCTGTGTGGCATTCAGTTGTCGTGCAGGGGATGCCCATCGTTTACTGTGAAAAAATTAGAGTGTTCAAAGCAGGCTTATGCCGTTGAATATATTAGCATGGAATAATAAGATAGGACCTTGGTACTATTTTGTTGGTTTGCGCACCAAGGTAATGATTAATAGGGACAGTTGGGGGTATTCGTATTCCATTGTCAGAGGTGAAATTCTTGGATTTTTGGAAGACGAACTACTGCGAAAGCATTTACCAAGGATGTTTTCATTAATCAAGAACGAAAGTTAGGGGATCGAAGATGATTAGATACCATCGTAGTCTTAACCAT…	720	41	S	P	AB233	M08	MALINA_St390_3m_Nano_ES021ES021_E9	98.2	Diatomea
AB194_L09_DIAT_P_39_S	GTATATTAAAGTTGTTGCAGTTAAAAAGCTCGTAGTTGAATTTGTGATGTGTCCAGTCGGCCTTTGCTCTTTGAGTGATTGTGCTGTTATTGGTCCGTCATGTTTGGGTGGAATCTGTGTGGCATTAGGTTGTCGTGCAGGGGATGCCCATCGTTTACTGTGAAAAAATTAGAGTGTTCAAAGCAGGCTTATGCCGTTGAATATATTAGCATGGAATAATGATATAGGACCTTGGTACTATTTTGTTGGTTTGCGCACTAAGGTAATGATGAATAGGGACAGTTGGGGGTATTTGTATTCCATTGTCAGAGGTGAAATTCTTGGATTTTTGGAAGACAAACTACTGCGAAAGCATTTACCAAGGATGTTTTCATTAATCAAGAACGAAAGTTAGGGGAT…	1176	39	S	P	AB194	L09	Pseudo-nitzschia multiseries	97.8	Diatomea
AB233_K11_DIAT_P_41_S	ACGAACTACTGCGAAAGCATTTACCAAGGATGTTTTCATTAATCAAGAACGAAAGTTAGGGGATCGAAGATGATTAGATACCATCGTAGTCTTAACCATAAACTATGCCGACAAGGGATTGGCGGAGTTACGTTATGTCTCCGTCAGCACCTTATGAGAAATCACAAGTCTTTGGGTTCCGGGGGGAGTATGGTCGCAAGGCTGAAACTTAAAGAAATTGACGGAAGGGCACCACCAGG-AGTGGAGCCTGCGGCTTAATTTGACTCAACACGGGAAAACTTACCAGGTCCAGACATAGTGAGGATTGACAGATTGAGAGCTCTTTCTTGATTCTATGGGTGGTGGTGCATGGCCGTTCTTAGTTGGTGGAGTGATTTGTCTGGTTAATTCCGTTAACG…	519	41	S	P	AB233	K11	Uncultured Cylindrotheca clone MALINA_St390_3m_Nano_ES021ES021_E9	99.4	Diatomea
AB204_K05_DICT_P_47_S	AATGTTGTTGCAGTTAAAAAGCTCGTAGTTGGATTTCTGATGGGAGCACGCGGTCGGTTCCGCAAGGGATTGCACTTGTGTGTCTCCGGTCCTTTTCGAGGGGAGCGTGTCTGGCATTCAGTTGTCGGGCATGTGACGCTCGTCGTTTACTGTGAACAAATTAGAGTGTTCAAAGCAGGCTTAGGCCGTTGAATACATTAGCATGGAATAATGAGATAAGACTCTGGTGGTCTATTTTGTTGGTTTGCACACCGGTGTAATGGTTAATAGGGGCAGTTGGGGGTATTCGTATTCAGTTGTCAGAGGTGAAATTCTTGGATTTACGGAAGACGAACTACTGCGAAAGCATTTACCAAGGATGTTTTCATTAATCAAGAACGAAAGTTAGGGGATCGAAGA…	1166	47	S	P	AB204	K05	AA5F14RM3E05	98.5	Dictyochophyceae
AB204_N13_DICT_P_47_S	GCGTATATTAATGTTGTTGCAGTTAAAAAGCTCGTAGTTGGATTTCAGATTGGAGCACGCGGTCGGTTCCGCAAGGGATTGCACTAGTGTGTCTCCGGTCCTTTTCGAGGGGAGCGTGTCTGGCATTGAGTTGTCGGGCATGTGACGCTCGTCGTTTACTGTGAACAAATTAGAGTGTTCAAAGCAGGCTTAGGCCGTTGAATACATTAGCATGGAATAATGAGATAAGACTCTGGTGGTCTATTTTGTTGGTTTGCACACCGGTGTAATGGTTAATAGGGGCAGTTGGGGGTATTCGTATTCAGTTGTCAGAGGTGAAATTCTTGGATTTACGGAAGACGAACTACTGCGAAAGCATTTACCAAGGATGTTTTCATTAATCAAGAACGAAAGTTAGGG…	1176	47	S	P	AB204	N13	AA5F14RM3E05	98.1	Dictyochophyceae
AB204_O08_DICT_P_47_S	TGTTGTTGCAGTTAAAAAGCTCGTAGTTGGATTTCAGATTGGAGCACGCGGTCGGTTCCGCAAGGGATTGCACTAGTGTGTCTCCGGTCCTTTTCGAGGGGAGCGTGTCTGGCATTGAGTTGTCGGGCATGTGACGCTCGTCGTTTACTGTGAACAAATTAGAGTGTTCAAAGCAGGCTTAGGCCGTTGAATACATTAGCATGGAATAATGAGATAAGACTCTGGTGGTCTATTTTGTTGGTTTGCACACCGGTGTAATGGTTAATAGGGGCAGTTGGGGGTATTCGTATTCAGTTGTCAGAGGTGAAATTCTTGGATTTACGGAAGACGAACTACTGCGAAAGCATTTACCAAGGATGTTTTCATTAATCAAGAACGAAAGTTAGGGGATCGAAGATG…	1127	47	S	P	AB204	O08	AA5F14RM3E05	98.1	Dictyochophyceae
AB206_B02_DICT_H_47_S	GCGTATATTAATGTTGTTGCAGTTAAAAAGCTCGTAGTTGGATTTCTGGTCGGTTCGTCTATCCGGGTCAGCAATGGCTCGTGTGTGCCGCAACCTGCCATCCTCAGGTGTTCTTTTCACTGGCATTCAGTTGTCGGTGGCTTGATGCCTGTCGTTTACTGTGAACAAATTAGAGTGTTCAAAGCAAGGTGTTCTTGAATACATTAGCATGGAATAATAAGATAGGACTCTGGTGGTTCTTTTTGATATTTTGTTGGTTTGCACGCCAAAGTAATGATTAATAGGAGCAGTTGGGGGTATTCGTATTCAATTGTCAGAGGTGAAATTCTTGGATTTATAGAAGACGAACTACTGCGAAAGCATTTACCAAGGATGTTTTCATTAATCAAGAACGAAAGT…	1183	47	S	H	AB206	B02	CD8.07	93.3	Dictyochophyceae
AB206_F09_DICT_H_47_S	GCGTATATTAATGTTGTTGCAGTTAAAAAGCTCGTAGTTGGATTTCTGGTCGGTTCGTCTATCCGGGTCAGCAATGGCTCGTGTGTGCCGCAACCTGCCATCCTCAGGTGTTCTTTTCACTGGCATTCAGTTGTCGGTGGCTTGATGCCTGTCGTTTACTGTGAACAAATTAGAGTGTTCAAAGCAAGGTGTTCTTGAATACATTAGCATGGAATAATAAGATAGGACTCTGGTGGTTCTTTTTGATATTTTGTTGGTTTGCACGCCAAAGTAATGATTAATAGGAGCAGTTGGGGGTATTCGTATTCAATTGTCAGAGGTGAAATTCTTGGATTTATAGAAGACGAACTACTGCGAAAGCATTTACCAAGGATGTTTTCATTAATCAAGAACGAAAGT…	1186	47	S	H	AB206	F09	CD8.07	93.3	Dictyochophyceae
AB198_G07_DICT_P_48_S	GTATATTAATGTTGTTGCAGTTAAAAAGCTCGTAGTTGGATTTCTGGTCGGTTCGTCTATCCGGGTCAGCAATGGCTCGTGTGTGCCGCAACCTGCCATCCTCAGGTGTTCTTTTCACTGGCATTCAGTTGTCGGTGGCTTGATGCCTGTCGTTTACTGTGAACAAATTAGAGTGTTCAAAGCAAGGTGTTCTTGAATACATTAGCATGGAATAATAAGATAGGACTCTGGCGGTTCTTTTTGATATTTTGTTGGTTTGCACGCCAAAGTAATGATTAATAGGAGCAGTTGGGGGTATTCGTATTCAATTGTCAGAGGTGAAATTCTTGGATTTATAGAAGACGAACTACTGCGAAAGCATTTACCAAGGATGTTTTCATTAATCAAGAACGAAAGTTA…	1182	48	S	P	AB198	G07	CD8.07	93.2	Dictyochophyceae
AB198_I13_DICT_P_48_S	TTAATGTTGTTGCAGTTAAAAAGCTCGTAGTTGGATTTCTGGTCGGTTCGTCTATCCGGGTCAGCAATGGCTCGTGTGTGCCGCAACCTGCCATCCTCAGGTGTTCTTTTCACTGGCATTCAGTTGTCGGTGGCTTGATGCCTGTCGTTTACTGTGAACAAATTAGAGTGTTCAAAGCAAGGTGTTCTTGAATACATTAGCATGGAATAATAAGATAGGACTCTGGTGGTTCTTTTTGATATTTTGTTGGTTTGCACGCCAAAGTAATGATTAATAGGAGCAGTTGGGGGTATTCGTATTCAATTGTCAGAGGTGAAATTCTTGGATTTATAGAAGACGAACTACTGCGAAAGCATTTACCAAGGATGTTTTCATTAATCAAGAACGAAAGTTAGGGGA…	1177	48	S	P	AB198	I13	CD8.07	93.2	Dictyochophyceae
AB198_K18_DICT_P_48_S	GTTGTTGCAGTTAAAAAGCTCGTAGTTGGATTTCTGGTCGGTTCGTCTATCCGGGTCAGCAATGGCTCGTGTGTGCCGCAACCTGCCATCCTCAGGTGTTCTTTTCACTGGCATTCAGTTGTCGGTGGCTTGATGCCTGTCGTTTACTGTGAACAAATTAGAGTGTTCAAAGCAAGGTGTTCTTGAATACATTAGCATGGAATAATAAGATAGGACTCTGGTGGTTCTTTTTGATATTTTGTTGGTTTGCACGCCAAAGTAATGATTAATAGGAGCAGTTGGGGGTATTCGTATTCAATTGTCAGAGGTGAAATTCTTGGATTTATAGAAGACGAACTACTGCGAAAGCATTTACCAAGGATGTTTTCATTAATCAAGAACGAAAGTTAGGGGATCGAA…	1171	48	S	P	AB198	K18	CD8.07	93.1	Dictyochophyceae
AB535_I02_DICT_H_46_S	GTATATTAAAGTTGTTGCAGTTAAAAAGCTCGTAGTTGGATTTCTGGTGGGGCTGTCGGCCTGGCTCCGAAAGGGGTCGGCGCTTGTACACGCCTGGCCATCCTCGGGGGAAGCTTTGCTGGCATTAAGTTGTCGGCGGAGTGACGCTCGTCGTTTACTGTGAACAAATTAGAGTGTTCAAAGCAGGCTTAGGCCGTTGAATACATTAGCATGGAATAATGAGATAGGACTTTGGTGGTCTATTTTGTTGGTTTGCACGCCGAAGTAATGATTAATAGGGGCGGTTGGGGGTATTCGTATTCAATTGTCAGAGGTGAAATTCTTGGATTTATGGAAGACGAACTACTGCGAAAGCATTTACCAAGGATGTTTTCATTAATCAAGAACGAAAGTTAGGGG…	1180	46	S	H	AB535	I02	Florenciellales sp. NIES-1871	99.5	Dictyochophyceae
AB198_F20_DICT_P_48_S	GTTGTTGCAGTTAAAAAGCTCGTAGTTGGATTTCTGGTGGCGCCGCCCGGTTGGCCTCGAAAGGGGTATGTACTGGGGCGCGCGTTGCCATCCTCGGGGGAAGGTCTCCTGGCATTAAGTTGTCGGGGGGCTGACGCTCGTCGTTTACTGTGAACAAATTAGAGTGTTCAAAGCAGGCTTAGGCCGTTGAATACATTAGCATGGAATAATGAGATAGGACTTTGGTGGTCTATTTTGTTGGTTTGCACGCCGAAGTAATGATTAATAGGGGCGGTTGGGGGTATTCGTATTCAATTGTCAGAGGTGAAATTCTTGGATTTATGGAAGACGAACTACTGCGAAAGCATTTACCAAGGATGTTTTCATTAATCAAGAACGAAAGTTAGGGGATCGAAGAAG…	1168	48	S	P	AB198	F20	Pseudochattonella farcimen	97.9	Dictyochophyceae
AB204_G15_DICT_P_47_S	ATTGTCAGAGGTGAAATTCTTGGATTTCTAGAAGACGAACTACTGCGAAAGCATTTACCAAGGATGTTTTCATTAATCAAGAACGAAAGTTAGGGGATCGAAGAAGATTAGATACCTTCGTAGTCCTAACCATAAACGATGCCGACTCGGGATTGGCGGTCGTTGGAATGCAAATTCGAATGACTCCGTCAGCACCGTATGAGAAATCAAAGTCTTTGGGTTCCGGGGGGAGTATGGTCGCAAGGCTGAAACTTAAAGAAATTGACGGAAGGGCACCACCAGGAGTGGAGCCTGCGGCTTAATTTGACTCAACACGGGGAAACTTACCAGGTCCAGACATAGTAAGGATTGACAGATTGAGAGCTCTTTCTTGATTCTATGGGTGGTGGTGCATGGCCG…	489	47	S	P	AB204	G15	Rhizochromulina cf marina	99.6	Dictyochophyceae
AB525_M15_DICT_P_41_D	GCGTATACTAATGTTGTTGCAGTTAAAAAGCTCGTAGTCGAAATTCTGGTGGGAGCGATGGGTCTGCCCCGCGAGGGGTAGTTCACCTGTTCGTATCCGGCCCTATTCGGGTTGACCGTGGCTGGCATTAATTTGTCGGTGCGGGAGGCCCGTCGTTTACTGTGAACAAATTAGAGTGTTCAAAGCAAGGTGTTCTTGAATAACTAAGCATGGAATAATAAGATAGGACTTCGGTGGTTCGTGCATTTGTACGATATTTTGTTGGTTTGCACTCCGAAGTAATGATTAACAGGAGCAGTTGGGGGTATTCGTATTCAATTGTCAGAGGTGAAATTCTTGGATTTCTAGAAGACGAACTACTGCGAAAGCATCTACCAGGGATGTGTTCGTTGATCAAGA…	1208	41	D	P	AB525	M15	Rhizochromulina cf marina	91.8	Dictyochophyceae
AB199_P14_DICT_P_48_S	GCGTATATTAATGTTGTTGCAGTTAAAAAGCTCGTAGTTGGATTTCTGGTGGGAGCGGTTGGTCTGCCCCGCGAGGGGTAGTTACTGAGCCGTATCCGGCCCTTTTCGGGTTGACCGTGGCTGGCATTAATTTGTCGGTGCGGGAGGCCCGTCGTTTACTGTGAACAAATTAGAGTGTTCAAAGCAGGGTGTTCTTGAATACATTAGCATGGAATAATGAGATAGGACTTTGGTGGTTCTCACTTTTTGTGGGATATTTTGTTGGTTTGCACGCCAAAGTAATGATTAATAGGAGCAGTTGGGGGTATTCGTATTCAATTGTCAGAGGTGAAATTCTTGGATTTCTAGAAGACGAACTACTGCGAAAGCATTTACCAAGGATGTTTTCATTAATCAAGA…	1204	48	S	P	AB199	P14	Rhizochromulina cf marina	93.3	Dictyochophyceae
AB233_G17_DICT_P_41_S	ATGTTGTTGCAGTTAAAAAGCTCGTAGTTGGATTTCTGATGGGAGCACGCGGTCGGTTCCGCAAGGGATTGCACTTGTGTGTCTCCGGTCCTTTTCGAGGGGAGCGTGTCTGGCATTCAGTTGTCGGGCATGTGACGCTCGTCGTTTACTGTGAACAAATTAGAGTGTTCAAAGCAGGCTTAGGCCGTTGAATACATTAGCATGGAATAATGAGATAAGACTCTGGTGGTCTATTTTGTTGGTTTGCACACCGGTGTAATGGTTAATAGGGGCAGTTGGGGGTATTCGTATTCAGTTGTCAGAGGTGAAATTCTTGGATTTACGGAAGACGAACTACTGCGAAAGCATTTACCAAGGATGTTTTCATTAATCAAGAACGAAAGTTAGGGGATCGAAGAT…	1160	41	S	P	AB233	G17	AA5F14RM3E05	96.7	Dictyochophyceae
AB234_K23_DICT_P_51_S	AATGTTGTTGCAGTTAAAAAGCTCGTAGTTGGATTTCAGATTGGAGCACGCGGTCGGTTCCGCAAGGGATTGCACTAGTGTGTCTCCGGTCCTTTTCGAGGGGAGCGTGTCTGGCATTGAGTTGTCGGGCATGTGACGCTCGTCGTTTACTGTGAACAAATTAGAGTGTTCAAAGCAGGCTTAGGCCGTTGAATACATTAGCATGGAATAATGAGATAAGACTCTGGTGGTCTATTTTGTTGGTTTGCACACCGGTGTAATGGTTAATAGGGGCAGTTGGGGGTATTCGTATTCAGTTGTCAGAGGTGAAATTCTTGGATTTACGGAAGACGAACTACTGCGAAAGCATTTACCAAGGATGTTTTCATTAATCAAGAACGAAAGTTAGGGGATCGAAGA…	1167	51	S	P	AB234	K23	AA5F14RM3E05	98.1	Dictyochophyceae
AB232_M14_DICT_P_41_S	AATGTTGTTGCAGTTAAAAAGCTCGTAGTTGGATTTCTGATGGGAGCACGCGGTCGGTTCCGCAAGGGATTGCACTTGTGTGTCTCCGGTCCTTTTCGAGGGGAGCGTGTCTGGCATTCAGTTGTCGGGCATGTGACGCTCGTCGTTTACTGTGAACAAATTAGAGTGTTCAAAGCAGGCTTAGGCCGTTGAATACATTAGCATGGAATAATGAGATAAGACTCTGGTGGTCTATTTTGTTGGTTTGCACACCGGTGTAATGGTTAATAGGGGCAGTTGGGGGTATTCGTATTCAGTTGTCAGAGGTGAAATTCTTGGATTTACGGAAGACGAACTACTGCGAAAGCATTTACCAAGGATGTTTTCATTAATCAAGAACGAAAGTTAGGGGATCGAAGA…	1167	41	S	P	AB232	M14	AA5F14RM3E05	98.5	Dictyochophyceae
AB536_F21_DICT_H_41_D	TATATTAAAGTTGTTGCAGTTAAAAAGCTCGTAGTTGGATTTCTGGTGGGGCTGTCGGCCTGGCTCCGAAAGGGGTCGTGGTATCGTTACACGCCTGGCCATCCTCGGGGGAAGCTTTGCTGGCATTAAGTTGTCGGCGGAGTGACGCTCGTCGTTTACTGTGAACAAATTAGAGTGTTCAAAGCAGGCTTAGGCCGTTGAATACATTAGCATGGAATAATGAGATAGGACTTTGGTGGTCTATTTTGTTGGTTTGCACGCCGAAGTAATGATTAATAGGGGCGGTTGGGGGTATTCGTATTCAATTGTCAGAGGTGAAATTCTTGGATTTATGGAAGACGAACTACTGCGAAAGCATTTACCAAGGATGTTTTCATTAATCAAGAACGAAAGTTAGGG…	1156	41	D	H	AB536	F21	AI5F15RJ2C05	99.9135	Dictyochophyceae
AB234_D10_DICT_P_51_S	AATGTTGTTGCAGTTAAAAAGCTCGTAGTTGGATTTCTGGTCGGTTCGTCTATCCGGGTCAGCAATGGCTCGTGTGTGCCGCAACCTGCCATCCTCAGGTGTTCTTTTCACTGGCATTCAGTTGTCGGTGGCTTGATGCCTGTCGTTTACTGTGAACAAATTAGAGTGTTCAAAGCAAGGTGTTCTTGAATACATTAGCATGGAATAATAAGATAGGACTCTGGTGGTTCTTTTTGATATTTTGTTGGTTTGCACGCCAAAGTAATGATTAATAGGAGCAGTTGGGGGTATTCGTATTCAATTGTCAGAGGTGAAATTCTTGGATTTATAGAAGACGAACTACTGCGAAAGCATTTACCAAGGATGTTTTCATTAATCAAGAACGAAAGTTAGGGGATC…	1175	51	S	P	AB234	D10	CD8.07	93.3	Dictyochophyceae
AB241_D15_DICT_H_41_S	TTGTTGCAGTTAAAAAGCTCGTAGTTGGATTTCTGGTCGGTTCGTCTATCCGGGTCAGCAATGGCTCGTGTGTGCCGCAACCTGCCTTCCTCAGGTGTTCTTTTCACTGGCATTCAGTTGTCGGTGGCTTGATGCCTGTCGTTTACTGTGAACAAATTAGAGTGTTCAAAGCAAGGTGTTCTTGAATACATTAGCATGGAATAATAAGATAGGACTCTGGTGGTTCTTTTTGATATTTTGTTGGTTTGCACGCCAAAGTAATGATTAATAGGAGCAGTTGGGGGTATTCGTATTCAATTGTCAGAGGTGAAATTCTTGGATTTATAGAAGACGAACTACTGCGAAAGCATTTACCAAGGATGTTTTCATTAATCAAGAACGAAAGTTAGGGGATCGAAG…	1175	41	S	H	AB241	D15	CD8.07	93.1	Dictyochophyceae
AB234_I16_DICT_P_51_S	AATGTTGTTGCAGTTAAAAAGCTCGTAGTTGGATTTCTGGTCGGTTCGTCTATCCGGGTCAGCAATGGCTCGTGTGTGCCGCAACCTGCCATCCTCAGGTGTTCTTTTCACTGGCATTCAGTTGTCGGTGGCTTGATGCCTGTCGTTTACTGTGAACAAATTAGAGTGTTCAAAGCAAGGTGTTCTTGAATACATTAGCATGGAATAATAAGATAGGACTCTGGTGGTTCTTTTTGATATTTTGTTGGTTTGCACGCCAAAGTAATGATTAATAGGAGCAGTTGGGGGTATTCGTATTCAATTGTCAGAGGTGAAATTCTTGGATTTATAGAAGACGAACTACTGCGAAAGCATTTACCAAGGATGTTTTCATTAATCAAGAACGAAAGTTAGGGGATC…	1176	51	S	P	AB234	I16	CD8.07	93.1	Dictyochophyceae
AB234_K07_DICT_P_51_S	GTATATTAATGTTGTTGCAGTTAAAAAGCTCGTAGTTGGATTTCTGGTCGGTTCGTCTATCCGGGTCAGCAATGGCTCGTGTGTGCCGCAACCTGCCATCCTCAGGTGTTCTTTTCACTGGCATTCAGTTGTCGGTGGCTTGATGCCTGTCGTTTACTGTGAACAAATTAGAGTGTTCAAAGCAAGGTGTTCTTGAATACATTAGCATGGAATAATAAGATAGGACTCTGGTGGTTCTTTTTGATATTTTGTTGGTTTGCACGCCAAAGTAATGATTAATAGGAGCAGTTGGGGGTATTCGTATTCAATTGTCAGAGGTGAAATTCTTGGATTTATAGAAGACGAACTACTGCGAAAGCATTTACCAAGGATGTTTTCATTAATCAAGAACGAAAGTTA…	1182	51	S	P	AB234	K07	CD8.07	93.3	Dictyochophyceae
AB232_L05_DICT_P_41_S	AATGTTGTTGCAGTTAAAAAGCTCGTAGTTGGATTTCTGGTCGGTTCGTCTATCCGGGTCAGCAATGGCTCGTGTGTGCCGCAACCTGCCATCCTCAGGTGTTCTTTTCACTGGCATTCAGTTGTCGGTGGCTTGATGCCTGTCGTTTACTGTGAACCAATTTAGAGTGTTCAAAGCAAGGTGTTCTTGAATACATTAGCATGGAATAATAAGATAGGACTCTGGTGGTTCTTTTTGATATTTTGTTGGTTTGCACGCCAAAGTAATGATTAATAGGAGCAGTTGGGGGTATTCGTATTCAATTGTCAGAGGTGAAATTCTTGGATTTATAGAAGACGAACTACTGCGAAAGCATTTACCAAGGATGTTTTCATTAATCAAGAACGAAAGTTAGGGGAT…	1176	41	S	P	AB232	L05	CD8.07	93.2	Dictyochophyceae
AB232_L08_DICT_P_41_S	AATGTTGTTGCAGTTAAAAAGCTCGTAGTTGGATTTCTGGTCGGTTCGTCTATCCGGGTCAGCAATGGCTCGTGTGTGCCGCAACCTGCCATCCTCAGGTGTTCTTTTCACTGGCATTCAGTTGTCGGTGGCTTGATGCCTGTCGTTTACTGTGAACAAATTAGAGTGTTCAAAGCAAGGTGTTCTTGAATACATTAGCATGGAATAATAAGATAGGACTCTGGTGGTTCTTTTTGATATTTTGTTGGTTTGCACGCCAAAGTAATGATTAATAGGAGCAGTTGGGGGTATTCGTATTCAATTGTCAGAGGTGAAATTCTTGGATTTATAGAAGACGAACTACTGCGAAAGCATTTACCAAGGATGTTTTCATTAATCAAGAACGAAAGTTAGGGGATC…	1175	41	S	P	AB232	L08	CD8.07	93.2	Dictyochophyceae
AB234_M06_DICT_P_51_S	TATTAATGTTGTTGCAGTTAAAAAGCTCGTAGTTGGATTTCTGGTCGGTTCGTCTATCCGGGTCAGCAATGGCTCGTGTGTGCCGCAACCTGCCATCCTCAGGTGTTCTTTTCACTGGCATTCAGTTGTCGGTGGCTTGATGCCTGTCGTTTACTGTGAACAAATTAGAGTGTTCAAAGCAAGGTGTTCTTGAATACATTAGCATGGAATAATAAGATAGGACTCTGGTGGTTCTTTTTGATATTTTGTTGGTTTGCACGCCAAAGTAATGATTAATAGGAGCAGTTGGGGGTATTCGTATTCAATTGTCAGAGGTGAAATTCTTGGATTTATAGAAGACGAACTACTGCGAAAGCATTTACCAAGGATGTTTTCATTAATCAAGAACGAAAGTTAGGG…	1179	51	S	P	AB234	M06	CD8.07	93.3	Dictyochophyceae
AB241_O08_DICT_H_41_S	GCGTATATTAATGTTGTTGCAGTTAAAAAGCTCGTAGTTGGATTTCTGGTCGGTTCGTCTATCCGGGTCAGCAATGGCTCGTGTGTGCCGCAACCTGCCATCCTCAGGTGTTCTTTTCACTGGCATTCAGTTGTCGGTGGCTTGATGCCTGTCGTTTACTGTGAACAAATTAGAGTGTTCAAAGCAAGGTGTTCTTGAATACATTAGCATGGAATAATAAGATAGGACTCTGGTGGTTCTTTTTGATATTTTGTTGGTTTGCACGCCAAAGTAATGATTAATAGGAGCAGTTGGGGGTATTCGTATTCAATTGTCAGAGGTGAAATTCTTGGATTTATAGAAGACGAACTACTGCGAAAGCATTTACCAAGGATGTTTTCATTAATCAAGAACGAAAGT…	1193	41	S	H	AB241	O08	CD8.07	92.8214	Dictyochophyceae
AB233_O10_DICT_P_41_S	TGTTGCAGTTAAAAAGCTCGTAGTTGGATTTCTGGTCGGTTCGTCTATCCGGGTCAGCAATGGCTCGTGTGTGCCGCAACCTGCCATCCTCAGGTGTTCTTTTCACTGGCATTCAGTTGTCGGTGGCTTGATGCCTGTCGTTTACTGTGAACAAATTAGAGTGTTCAAAGCAAGGTGTTCTTGAATACATTAGCATGGAATAATAAGATAGGACTCTGGTGGTTCTTTTTGATATTTTGTTGGTTTGCACGCCAAAGTAATGATTAATAGGAGCAGTTGGGGGTATTCGTATTCAATTGTCAGAGGTGAAATTCTTGGATTTATAGAAGACGAACTACTGCGAAAGCATTTACCAAGGATGTTTTCATTAATCAAGAACGAAAGTTAGGGGATCGAAGA…	1169	41	S	P	AB233	O10	CD8.07	92.9	Dictyochophyceae
AB234_P09_DICT_P_51_S	AATGTTGTTGCAGTTAAAAAGCTCGTAGTTGGATTTCTGGTCGGTTCGTCTATCCGGGTCAGCAATGGCTCGTGTGTGCCGCAACCTGCCATCCTCAGGTGTTCTTTTCACTGGCATTCAGTTGTCGGTGGCTTGATGCCTGTCGTTTACTGTGAACAAATTAGAGTGTTCAAAGCAAGGTGTTCTTGAATACATTAGCATGGAATAATAAGATAGGACTCTGGTGGTTCTTTTTGATATTTTGTTGGTTTGCACGCCAAAGTAATGATTAATAGGAGCAGTTGGGGGTATTCGTATTCAATTGTCAGAGGTGAAATTCTTGGATTTATAGAAGACGAACTACTGCGAAAGCATTTACCAAGGATGTTTTCATTAATCAAGAACGAAAGTTAGGGGATC…	1175	51	S	P	AB234	P09	CD8.07	93.2	Dictyochophyceae
AB241_G19_DICT_H_41_S	GGACTTTGGTGGTCTATTTTGTTGGTTTGCACGCCGAAGTAATGATTAATAGGGGCGGTTGGGGGTATTCGTATTCAATTGTCAGAGGTGAAATTCTTGGATTTATGGAAGACGAACTACTGCGAAAGCATTTACCAAGGATGTTTTCATTAATCAAGAACGAAAGTTAGGGGATCGAAGAAGATTAGATACCTTCGTAGTCTTAACCATAAACTATGCCGACTAGGGATTGGCGGTCGCTTGTTCAGGCTCCGTCAGCACCTTATGAGAAATCAAAGTCTTTGGGTTCCGGGGGGAGTATGGTCGCAAGGCTGAAACTTAAAGAAATTGACGGAAGGGCACCACCAGGAGTGGAGCCTGCGGCTTAATTTGACTCAACACGGGGAAACTTACCAGGTC…	734	41	S	H	AB241	G19	Florenciella clone MALINA_St320_3m_Nano_ES069_ES069_A5	100	Dictyochophyceae
AB233_O11_DICT_P_41_S	TTAAAGTTGTTGCAGTTAAAAAGCTCGTAGTTGGATTTCTGGTGGGGCTGTCGGCCTGGCTCCGAAAGGGGTCGGCGCTTGTACACGCCTGGCCATCCTCGGGGGAAGCTTTGCTGGCATTAAGTTGTCGGCGGAGTGACGCTCGTCGTTTACTGTGAACAAATTAGAGTGTTCAAAGCAGGCTTAGGCCGTTGAATACATTAGCATGGAATAATGAGATAGGACTTTGGTGGTCTATTTTGTTGGTTTGCACGCCGAAGTAATGATTAATAGGGGCGGTTGGGGGTATTCGTATTCAATTGTCAGAGGTGAAATTCTTGGATTTATGGAAGACGAACTACTGCGAAAGCATTTACCAAGGATGTTTTCATTAATCAAGAACGAAAGTTAGGGGATCGA…	1180	41	S	P	AB233	O11	Florenciellales sp. NIES-1871	99.2	Dictyochophyceae
AB234_C10_DICT_P_51_S	TTACTGTGAACAAATTAGAGTGTTCAAAGCAGGCTTAGGCCGTTGAATACATTAGCATGGAATAATGAGATAGGACTTTGGTGGTCTATTTTGTTGGTTTGCACGCCCAAGTAATGATTAATAGGGGCGGTTGGGGGTATTCCTATTCAATTGTCAGAGGTGAAATTCTTGGATTTATGGAAGACGAACTACTGCGAAAGCATTTACCAAGGATGTTTTCATTAATCAAGAACGAAAGTTAGGGGATCGAAGAAGATTAGATACCTTCGTAGTCTTAACCATAAACTATGCCGACTAGGGATTGGCGGTCGCTTGTTCAGGCTCCGTCAGCACCTTATGAGAAATCAAAGTCTTTGGGTTCCGGGGGGAGTATGGTCGCAAGGCTGAAACTTAAAGAAA…	925	51	S	P	AB234	C10	MALINA_St320_3m_Nano_ES069_ES069_A5	99.8	Dictyochophyceae
AB234_G05_DICT_P_51_S	GCGTATATTAAAGTTGTTGCAGTTAAAAAGCTCGTAGTTGGATTTCTGGTGGCGCCGCCCGGTTGGCCTCGAAAGGGGTATGTACTGGGGCGCGCGTTGCCATCCTCGGGGGAAGGTCTCCTGGCATTAAGTTGTCGGGGGGCTGACGCTCGTCGTTTACTGTGAACAAATTAGAGTGTTCAAAGCAGGCTTAGGCCGTTGAATACATTAGCATGGAATAATGAGATAGGACTTTGGTGGTCTATTTTGTTGGTTTGCACGCCGAAGTAATGATTAATAGGGGCGGTTGGGGGTATTCGTATTCAATTGTCAGAGGTGAAATTCTTGGATTTATGGAAGACGAACTACTGCGAAAGCATTTACCAAGGATGTTTTCATTAATCAAGAACGAAAGTTAGG…	1181	51	S	P	AB234	G05	Pseudochattonella farcimen	98	Dictyochophyceae
AB232_O02_DICT_P_41_S	TTGCAGTTAAAAAGCTCGTAGTTGGATTTCTGGTGGCGCCGCCCGGTTGGCCTCGAAAGGGGTATGTACTGGGGCGCGCGTTGCCATCCTCGGGGGAAGGTCTCCTGGCATTAAGTTGTCGGGGGGCTGACGCTCGTCGTTTACTGTGAACAAATTAGAGTGTTCAAAGCAGGCTTAGGCCGTTGAATACATTAGCATGGAATAATGAGATAGGACTTTGGTGGTCTATTTTGTTGGTTTGCACGCCGAAGTAATGATTAATAGGGGCGGTTGGGGGTATTCGTATTCAATTGTCAGAGGTGAAATTCTTGGATTTATGGAAGACGAACTACTGCGAAAGCATTTACCAAGGATGTTTTCATTAATCAAGAACGAAAGTTAGGGGATCGAAGAAGATTA…	1165	41	S	P	AB232	O02	Pseudochattonella farcimen	97.9	Dictyochophyceae
AB234_O13_DICT_P_51_S	GCGTATATTAAAGTTGTTGCAGTTAAAAAGCTCGTAGTTGGATTTCTGGTGGCGCCGCCCGGTTGGCCTCGAAAGGGGTATGTACTGGGGCGCGCGTTGCCATCCTCGGGGGAAGGTCTCCTGGCATTAAGTTGTCGGGGGGCTGACGCTCGTCGTTTACTGTGAACAAATTAGAGTGTTCAAAGCAGGCTTAGGCCGTTGAATACATTAGCATGGAATAATGAGATAGGACTTTGGTGGTCTATTTTGTTGGTTTGCACGCCGAAGTAATGATTAATAGGGGCGGTTGGGGGTATTCGTATTCAATTGTCAGAGGTGAAATTCTTGGATTTATGGAAGACGAACTACTGCGAAAGCATTTACCAAGGATGTTTTCATTAATCAAGAACGAAAGTTAGG…	1181	51	S	P	AB234	O13	Pseudochattonella farcimen	97.9	Dictyochophyceae
AB232_F17_DICT_P_41_S	GCGTATATTAAAGTTGTTGCAGTTAAAAAGCTCGTAGTTGGATTTCTGGTGGGGCTGTCGGCCTGGCTCCGAAAGGGGTCGGCGCTTGTACACGCCTGGCCATCCTCGGGGGAAGCTTTGCTGGCATTAAGTTGTCGGCGGAGTGACGCTCGTCGTTTACTGTGAACAAATTAGAGTGTTCAAAGCAGGCTTAGGCCGTTGAATACATTAGCATGGAATAATGAGATAGGACTTTGGTGGTCTATTTTGTTGGTTTGCACGCCGAAGTAATGATTAATAGGGGCGGTTGGGGGTATTCGTATTCAATTGTCAGAGGTGAAATTCTTGGATTTATGGAAGACGAACTACTGCGAAAGCATTTACCAAGGATGTTTTCATTAATCAAGAACGAAAGTTAGG…	1181	41	S	P	AB232	F17	Q2F10N5	99.7	Dictyochophyceae
AB232_F21_DICT_P_41_S	GTATATTAAAGTTGTTGCAGTTAAAAAGCTCGTAGTTGGATTTCTGGTGGGGCTGTCGGCCTGGCTCCGAAAGGGGTCGGCGCTTGTACACGCCTGGCCATCCTCGGGGGAAGCTTTGCTGGCATTAAGTTGTCGGCGGAGTGACGCTCGTCGTTTACTGTGAACAAATTAGAGTGTTCAAAGCAGGCTTAGGCCGTTGAATACATTAGCATGGAATAATGAGATAGGACTTTGGTGGTCTATTTTGTTGGTTTGCACGCCGAAGTAATGATTAATAGGGGCGGTTGGGGGTATTCGTATTCAATTGTCAGAGGTGAAATTCTTGGATTTATGGAAGACGAACTACTGCGAAAGCATTTACCAAGGATGTTTTCATTAATCAAGAACGAAAGTTAGGGG…	1179	41	S	P	AB232	F21	Q2F10N5	99.7	Dictyochophyceae
AB234_O07_DICT_P_51_S	AAGTCGTTGCAGTTAAAAAGCTCGTAGTTGGATTTCTGGTGGGGCTGTCGGCCTGGCTCCGAAAGGGGTCGGCGCTTGTACACGCCTGGCCATCCTCGGGGGAAGCTTTGCTGGCATTAAGTTGTCGGCGGAGTGACGCTCGTCGTTTACTGTGAACAAATTAGAGTGTTCAAAGCAGGCTTAGGCCGTTGAATACATTAGCATGGAATAATGAGATAGGACTTTGGTGGTCTATTTTGTTGGTTTGCACGCCGAAGTAATGATTAATAGGGGCGGTTGGGGGTATTCGTATTCAATTGTCAGAGGTGAAATTCTTGGATTTATGGAAGACGAACTACTGCGAAAGCATTTACCAAGGATGTTTTCATTAATCAAGAACGAAAGTTAGGGGATCGAAGA…	1171	51	S	P	AB234	O07	Q2F10N5	99.7	Dictyochophyceae
AB242_A21_DICT_H_51_S	AATGTTGTTGCAGTTAAAAAGCTCGTAGTTGGATTTCGAATGGGAGCGGCAGGTCGGCTCCGCAAGGGGTCGCAACCGTGTTGTCTCTGGTTCTATTTCGGGAACCTTGGTCATGGCGTTAGTTCGTCGTGGTTGAGTCCCGTCGTTTACTGTGAACAAATTAGAGTGTTCCAAGCAAGGCTTGACTTGAATACATTAGCATGGAATAATAAGATAGGACTTTGGTGGTTCTGCCCTCGGGTAGATATTTTGTTGGTTTGCACGCCAAAGTAATGATTAATAGGAGCAGTTGGGGGTATTCGTATTCAATTGTCAGAGGTGAAATTCTTGGATTTCTAGAAGACGAACTACTGCGAAAGCATTTACCAAGGATGTTTTCATTAATCAAGAACGAAAGTT…	1196	51	S	H	AB242	A21	Rhizochromulina cf marina	94	Dictyochophyceae
AB234_G13_DICT_P_51_S	AATGTTGTTGCAGTTAAAAAGCTCGTAGTTGGATTTCGAATGGGAGCGGCAGGTCGGCTCCGCAAGGGGTCGCAACCGTGTTGTCTCTGGTTCTATTTCGGGAACCTTGGTCATGGCGTTAGTTCGTCGTGGTTGAGTCCCGTCGTTTACTGTGAACAAATTAGAGTGTTCCAAGCAAGGCTTGACTTGAATACATTAGCATGGAATAATAAGATAGGACTTTGGTGGTTCTGCCCTCGGGTAGATATTTTGTTGGTTTGCACGCCAAAGTAATGATTAATAGGAGCAGTTGGGGGTATTCGTATTCAATTGTCAGAGGTGAAATTCTTGGATTTCTAGAAGACGAACTACTGCGAAAGCATTTACCAAGGATGTTTTCATTAATCAAGAACGAAAGTT…	1196	51	S	P	AB234	G13	Rhizochromulina cf marina	94	Dictyochophyceae
AB536_M09_DICT_H_41_D	TTAATGTTGTTGCAGTTAAAAAGCTCGTAGCCGAAATTTTGGTGGGAGCGATTGGTCTGCCCCGCGAGGGGTAGGAACCGAGTCGTGTCCGGCCCTTTTCGGGTTGACCGTGGCTGGCATTAATTTGTCGGTGCGGGAGGCCCGTCGTTTACTGTGAACAAATTAGAGTGTTCAAAGCAGGGTGTTCTTGAATACATTAGCATGGAATAATGAGATAGGACTTTGGTGGTTCGTGCCTCGGCGCGATATTTTGTTGGTTTGCACGCCAAAGTAATGATTAATAGGAGTAGTTGGGGGTATTCGTATTCAATTGTCAGAGGTGAAATTCTTGGATTTCTAGAAGACGAACAACTGCGAAAGCATTTACCATAGATGCATCCGTTGGTCAAGAACGAAAGT…	1171	41	D	H	AB536	M09	Rhizochromulina cf marina	91.5966	Dictyochophyceae
AB240_J19_DICT_H_41_S	AATGTTGTTGCAGTTAAAAAGCTCGTAGTTGGATTTCTGGTGGGAGCGGTTGGTCTGCCCCGCGAGGGGTAGTTACTGAGCCGTATCCGGCCCTTTTCGGGTTGACCGTGGCTGGCATTAATTTGTCGGTGCGGGAGGCCCGTCGTTTACTGTGAACAAATTAGAGTGTTCAAAGCAGGGTGTTCTTGAATACATTAGCATGGAATAATGAGATAGGACTTTGGTGGTTCTCACTTTTTGTGGGATATTTTGTTGGTTTGCACGCCAAAGTAATGATTAATAGGAGCAGTTGGGGGTATTCGTATTCAATTGTCAGAGGTGAAATTCTTGGATTTCTAGAAGACGAACTACTGCGAAAGCATTTACCAAGGATGTTTTCATTAATCAAGAACGAAAGTT…	1193	41	S	H	AB240	J19	Rhizochromulina cf marina	93	Dictyochophyceae
AB234_B19_DICT_P_51_S	GCGATCGCTTTTTATGGCTTCGTCAGCACCGTATGAGAAATCAAAGTCTTTGGGTTCCGGGGGAGTATGGTCGCAAGGCTGAAACTTAAAGAAATTGACGGAAGGGCACCACCAGGAGTGGAGCCTGCGGCTTAATTTGACTCAACACGGGGAAACTTACCAGGTCCAGACATAGTAAGGATTGACAGATTGAGAGCTCTTTCTTGATTCTATGGGTGGTGGTGCATGGCCGTTCTTAGTTGGTGGAGTGATTTGTCTGGTTAATTCCGTTAACGAACGAGACCCCCGCCTGCTAAATAGTGACAGGAATGCTTCGCATTGCTGTGCGCTTCTTAGAGGGACTGTCAGAGACTATCTGACGGAAGTTGGGGGCAATAACAGGTCTGTGATGCCCTTAGA…	632	51	S	P	AB234	B19	Souza16s8358	99.4	Dictyochophyceae
AB234_E05_DICT_P_51_S	CCATAACTATGCCGACTCGGGATTGCGATCGCTTTTTATGGCTTCGTCAGCACCGTATGAGAAATCAAAGTCTTTGGGTTCCGGGGGAGTATGGTCGCAAGGCTGAAACTTAAAGAAATTGGACGGAAGGGCACCACCAGGAGTGGAGCCTGCGGCTTAATTTGACTCAACACGGGGAAACTTACCAGGTCCAGACATAGTAAGGATTGACAGATTGAGAGCTCTTTCTTGATTCTATGGGTGGTGGTGCATGGCCGTTCTTAGTTGGTGGAGTGATTTGTCTGGTTAATTCCGTTAACGAACGAGACCCCCGCCTGCTAAATAGTGACAGGAATGCTTCGCATTGCTGTGCGCTTCTTAGAGGGACTGTCAGAGACTATCTGACGGAAGTTGGGGGCA…	745	51	S	P	AB234	E05	Souza16s8358	99.2	Dictyochophyceae
AB232_M17_DICT_P_41_S	GGCTTCGTCAGCACCGTATGAGAAATCAAAGTCTTTGGGTTCCGGGGGAGTATGGTCGCAAGGCTGAAACTTAAAGAAATTGGACGGAAGGGCACCACCAGGAGTGGAGCCTGCGGCTTAATTTGACTCAACACGGGGAAACTTACCAGGTCCAGACATAGTAAGGATTGACAGATTGAGAGCTCTTTCTTGATTCTATGGGTGGTGGTGCATGGCCGTTCTTAGTTGGTGGAGTGATTTGTCTGGTTAATTCCGTTAACGAACGAGACCCCCGCCTGCTAAATAGTGACAGGAATGCTTCGCATTGCTGTGCGCTTCTTAGAGGGACTGTCAGAGACTATCTGACGGAAGTTGGGGGCAATAACAGGTCTGTGATGCCCTTAGATGTTCTGGGCCGCA…	706	41	S	P	AB232	M17	Souza16s8358	99.4	Dictyochophyceae
AB234_O19_DINO_P_51_S	TGATCAAGAACGAAAGTTAGGGGATCGAAGACGATCAGATACCGTCCTAGTCTTAACCATAAACCATGCCGACTAGAGATTGGAGGTCGTTATCTATACGACTCCTTCAGCACCTTATGAGAAATCAAAGTCTTTGGGTTCCGGGGGGAGTATGGTCGCAAGGCTGAAACTTAAAGGAATTGACGGAAGGGCACCACCAGGAGTGGAGCCTGCGGCTTAATTTGACTCAACACGGGGAAACTTACCAGGTCCAGACATAGTAAGGATTGACAGATTGATAGCTCTTTCTTGATTCTATGGGTGGTGGTGCATGGCCGTTCTTAGTTGGTGGAGTGATTTGTCTGATTAATTCCGTTAACGAACGAGACCTTAACCTGCTAAATAGTTACACGTAACCTC…	806	51	S	P	AB234	O19	BCA5F15RM3A08	99.9	Dinoflagellata
AB195_K13_DINO_P_39_S	TATATTAAAGTTGTTGCGGTTAAAAAGCTCGTAGTTGGATTTCTGCTGAGGATGACCGGTCCGCCCTCTGGGTGAGTATCTGGCTCAGCCTTGGCATCTTCCTGAAGAACGTAGCTGCACTTGACTGTGTGGTGCGGTATTTAGGACATTTACTTTGAGGAAATTAGAGTGTTTCAAGCAAGCGCACGCCTTGAATACATTAGCATGGAATAATAAGATAGGACCTCGGTTCTATTTTGTTGGTTTCTAGGGCTGAGGTAATGATTGATAGGGATAGTTGGGGGCATTCGTATTTAACTGTCAGAGGTGAAATTCTTGGATTTGTTAAAGACGGACTACTGCGAAAGCATTTGCCAAGGATGTTTTCATTGATCAAGAACGAAAGTTAGGGGATCGAAG…	1140	39	S	P	AB195	K13	Gymnodinium beii	99.9	Dinoflagellata
AA538_N15_FUNG_H_23_D	GTTGCAGTTAAAAAGCTCGTAGTCGAATTTCGGATTTGGCCTACTGGTCTACCTTATGGTTAGTACTGGTTTGGCTGTATCTTACCTTCTGGGGAACGTTTATGCTCTTTATTGAGTGTGAATGGGAACCAGGACATTTACTTTGAAAAAATTAGAGTGTTTAAGGCAGGCTTATGCTTGAATACATTAGCATGGAATAATGAAATAGGACTTTGGTTCTATTTTGTTGGTTTCTAGGACCAAAGTAATGATCAATAGGAACAGTTGGGGGCATTAGTATTGAAACGTTAGAGGTGAAATTCTTGGATCGTTTCAAGACTAACTACTGCGAAAGCATTTGCCAAGGATGTTTTCACTGATCAAGAACGAAAGTTAGGGGATCGAAGACGATCAGATACC…	1160	23	D	H	AA538	N15	NAMAKO-37	97.9	Fungi
AA539_M16_MLV1_H_23_D	AAGTTGTTGCGGTTAAAAAGCTCGTAGTTGGAGTTCTGCCAGGTGCCGCCTGTCCGCCCCAGTGGTGAGTACGTGGCGCGCATTTGGCCCTTTCAAGGGGAGCGTATCTGCACTTAACTGTGTGGTGCGGGATCCTTGACTTTTACTTTGAGGAAATAAGAGTGTTCCAAGCAGGCTCTCGTCGTGCATAGCTCAGCATGGAATAATAGCATTGGACCTCGATTCTAAGCTGTTGGTTGCCAGAAACGAGGTAATGATGAAGAGGGATAGTTGGGGGCATTCGTATTTAACTGTCAGAGGTGAAATTCTTGGATTTGTTAAAGACGAACTACTGCGAAAGCATCTGCCATGGATGTTTTCATTGATCAAGAACGAAAGTTAGGGGATCGAAGACGATCA…	1166	23	D	H	AA539	M16	AA5F15RM4D02	99.7	MALV-I
AA539_K17_MLV1_H_23_D	AAATTGTTGCGGTTAAAACGCTCGTAGTTGGATATCTGTGAGCGGGTTCCGGTCCTTCCCAGTGAAGATTACACGGAACTCTGCTCGCATTTGTTCAGGGAGGGTGGATGCACTTCACTGTGTGACCACATGATCTGAATTTTTACTTTGAGGAAATGAGAGTGTTCCAAGCAGGCAATTGCCGTGAATATGATAGCATGGAATAATAGCACAGGACTCTTGGTTCAATGCTGTTGGTTTGTTGAACTAGAGTAATCACAATAAGGATAGTTGGGGGTATTCGTATTTAACTGTCAGAGGTGAAATTCTTGGATTTTTTAAAGACGAACAATTGCGAAGGCATCTACCCAGGATGTTTTTGTTGATCAAGAACGAAAGTTAGGGGATCGAAGACGATCA…	1164	23	D	H	AA539	K17	AB3F14RJ9H01	100	MALV-I
AB537_I11_MLV1_H_41_D	CGTATATTAAAGTTGTTGCGGTTAAAAAGCTCGTAGTTGGAGTTCTGCCAGGTGCCGCCTGTCCGCCCCAGTGGTGAGTACGTGGCGCGCATTTGGCCCTTTCAAGGGGAGCGTATTGCACTTAACTGTGTGGTGCGGGATCCTTGACTTTTACTTTGAGGAAATAAGAGTGTTCCAAGCAGGCTCTCGTCGTGCATAGCTCAGCATGGAATAATAGCATTGGATCTCGATTCCAAACTGTTGGTTGTAGGAAACGAGATAATGATGAAGAGGGATAGTTGGGGGCATTCGTATTTAACTGTCAGAGGTGAAATTCTTGGATTTGTTAAAGACGAACTACTGCGAAAGCATCTGCCATGGATGTTTTCATTGATCAAGAACGAAAGTTAGGGGATCGAA…	1172	41	D	H	AB537	I11	Clone F1	99.8	MALV-I
AB240_E21_MLV1_H_41_S	GCGGTTAAAAAGCTCGTAGTTGGATTTCTGTCGGTGAGGTTCAGTCCGCCCAAGTGGTTGGTACGTGATCCGCCACCGGCATCTTCCTGGGGAATGTGTCTGCTCTTAATTGGGTGGTACATAAGCCAGGACTTTTACTTTTGAAGAAATGAGAGTGTTTCAAGCAGGCATGCGCCGTGAATACGTTAGCATGGGATAATAGCATCGGACCTCGTTCCAAAGCTGTTGGTTTCTTGGACCGAGGTAAAGGTGAATAGGGATTGTTGGGGGCATTCGTATTTGACTGTCAGAGGTGAAATTCTTGGATTTGTTGAAGACGGACTACTGCGAAAGCATCTGCCAAAGATGTTCTCATTGATCAAGAACGAAAGTTAGGTGATCGAAGACGATCAGATACCG…	1154	41	S	H	AB240	E21	OLI1175.86	98.2	MALV-I
AB197_A16_MLV1_H_39_S	GCGTATATTAAAGTTGTTGCGGTTAAAAAGCTCGTAGTTGGAGTTCTGCCAGGTGACGCTCGTCCGCCCAAGTGGTGTGTACAGGGCGTGCATCTGGCCCTTTCAAGGGGAACGTGTTGCACTTTATTGTGTGGCGCGAGATCCTTGACTTTTACTTTGAGGAAATAAGAGTGTTCCAAGCAGGCTCTCGTCGTGCATAGCTCAGCATGGAATAATAGCATTGGACTTCGTTTCTACGCTGTTGGTTGCAAGAAGCGAGGTAATGATGAAGAGGGATAGTTGGGGGCATTCGTATTTAACTGTCAGAGGTGAAATTCTTGGATTTGTTAAAGACGGACTACTGCGAAAGCATCTGCCATGGATGTTTTCATTGATCAAGAACGAAAGTTAGGGGATCGA…	1154	39	S	H	AB197	A16	Q2A12N10	99.6	MALV-I
AB535_J16_MLV1_H_46_S	CGTATATTAAAGTTGTTGCGGTTAAAAAGCTCGTAGTTGGAGTTCTGCCAGGTGACGCTCGTCCGCCCAAGTGGTGTGTACAGGGCGTGCATCTGGCCCTTTCAAGGGGAACGTGTTGCACTTTATTGTGTGGCGCGAGATCCTTGACTTTTACTTTGAGGAAATAAGAGTGTTCCAAGCAGGCTCTCGTCGTGCATAGCTCAGCATGGAATAATAGCATTGGACTTCGTTTCTACGCTGTTGGTTGCAAGAAGCGAGGTAATGATGAAGAGGGATAGTTGGGGGCATTCGTATTTAACTGTCAGAGGTGAAATTCTTGGATTTGTTAAAGACGGACTACTGCGAAAGCATCTGCCATGGATGTTTTCATTGATCAAGAACGAAAGTTAGGGGATCGAA…	1171	46	S	H	AB535	J16	Q2A12N10	100	MALV-I
AB241_M08_MLV1_H_41_S	GCGTATATTAAAGTTGTTGCGGTTAAAAAGCTCGTAGTTGGAGTTCTGCCAGGTGACGCTCGTCCGCCCAAGTGGTGTGTACAGGGCGTGCATCTGGCCCTTTCAAGGGGAACGTGTTGCACTTTACTGTGTGGCGCGAGATCCTTGACTTTTACTTTGAGGAAATAAGAGTGTTCCAAGCAGGCTCTCGTCGTGCATAGCTCAGCATGGAATAATAGCATTGGACTTCGTTTCTACGCTGTTGGTTGCAAGAAGCGAGGTAATGATGAAGAGGGATAGTTGGGGGCATTCGTATTTAACTGTCAGAGGTGAAATTCTTGGATTTGTTAAAGACGGACTACTGCGAAAGCATCTGCCATGGATGTTTTCATTGATCAAGAACGAAAGTTAGGGGATCGA…	1178	41	S	H	AB241	M08	Q2A12N10	99.9142	MALV-I
AB242_M15_MLV1_H_51_S	GCGTATATTAAAGTTGTTGCGGTTAAAAAGCTCGTAGTTGGAGTTCTGCCAGGTGACGCTCGTCCGCCCAAGTGGTGTGTACAGGGCGTGCATCTGGCCCTTTCAAGGGGAACGTGTTGCACTTTATTGTGTGGCGCGAGATCCTTGACTTTTACTTTGAGGAAATAAGAGTGTTCCAAGCAGGCTCTCGTCGTGCATAGCTCAGCATGGAATAATAGCATTGGACTTCGTTTCTACGCTGTTGGTTGCAAGAAGCGAGGTAATGATGAAGAGGGATAGTTGGGGGCATTCGTATTTAACTGTCAGAGGTGAAATTCTTGGATTTGTTAAAGACGGACTACTGCGAAAGCATCTGCCATGGATGTTTTCATTGATCAAGAACGAAAGTTAGGGGATCGA…	1172	51	S	H	AB242	M15	Q2A12N10	99.9	MALV-I
AA539_B06_MLV1_H_23_D	AAGTTGTTGCGGTTAAAAAGCTCGTAGTTGGAGTTCTGCCAGGTGCCGCCTGTCCGCCCCAGTGGTGAGTACGTGGCGCGCATTTGGCCCTTTCAAGGGGAGCGTATCTGCACTTCATTGTGTGGTGCGGGATCCTTGACTTTTACTTTGAGGAAATAGGAGTGTTCCAAGCAGGCTCTCGTCGTGCACAGCTCAGCATGGAATAATAGCATTGGACCTCGATTCTAAGCTGTTGGTTGCCAGAAGCGAGGTAATGATGAAGAGGGATAGTTGGGGGCATTCGTATTTAACTGTCAGAGGTGAAATTCTTGGATTTGTTAAAGACGGACTACTGCGAAAGCATCTGCCATGGATGTTTTCATTGATCAAGAACGAAAGTTAGGGGATCGAAGACGATCA…	1168	23	D	H	AA539	B06	TAGIRI-9	100	MALV-I
AB208_J02_MLV1_H_48_S	CGAACGAGACCTTAACCTGCTAAATAGCGCCGAGTTGCTTTGGCAACGAAGGTGTCTTCTTAGAGGGACGTCACGTGTCTAACGTGAGGAGGTGTGAGGCAATAACAGGTCTGTGATGCCCTTAGATGTTCTGGGCCGCACGCGCGCTACACTGATGCATTCAACGAGTTTTTCCTGGTCCGAGAGGAATGGGTAACCTTTTGAAAGTGCATCGTGCTAGGGATAGACTATTGCAATTATTGGTCTTCAACGAGGAATTCCTAGTAGACGTAGTTCATCAGACTGCATCGATTACGTCCCTGCCCTTTGTACACACCGCCCGTCGCTCCTACCGATTGGATGATCCGGTGAGCTATTCGGACCTTTGCTTCGTCGATTTTCGGCTTTGTGAGGGAAAGT…	445	48	S	H	AB208	J02	UEPAC36p4	99.6	MALV-I
AB208_K14_MLV2_H_48_S	GTATATTAAAGTTGTTGCGGTTAAAAAGCTCGTAGTTGGATTTCTGTTGAGGAAGGACGGTCCGCACTAAGTGCGTGTATCTGTTACTGCCTCGGCATCCTCTAGGAGAACGGTGCTGTGATTCACTTCATGGTCCGGAATTCTAGACTTTTACTTTGAGGAAATTAGAGTGTTCACGGCAAGCAATCGCTTTGAATACATTAGCATGGAATAATAATATAGGACCTTGGATCTATTTTGTTGGTTTCTAGAACTAAGGTAATGATTAATAGGGATAATTGGGGGCATTCGTATTAACGCGTCAGAGGTGGAATTCTTGGATTGCGTTACGACGAACTACTGCGAAAGCATTTGCCAAGGATGTTTTCATTGATCAAGAACGAAAGTATGGGGATCGAA…	1175	48	S	H	AB208	K14	108.2.36	99.3	MALV-II
AB208_L19_MLV2_H_48_S	TTGTTGCGGTTAAAAAGCTCGTAGTTGGATTTCTGTGGAGGACGGCCGGTCCGCATTTTGTGCGTGTATCTGGTACGGCCTTTGCATCCTCTTGTGGAACGCCACGGTGCTTCGTTGCATTGTGCGGAATGCAAGACTTTTACTTTGAGGAAATTAGAGTGTTCACGGCAGGCATGCGCCTTGAATATATTAGCATGGAATAATAATATAGGCTCCTCGCCCTATTTTGTTGGTTTCTAGAGCGAAGAGAATGGTTAATAGGGATAATTGGGGGCACTCGTACTACGGTGTCAGAGGTGGAATTCTTAGATTACCGTATGACGAACTACTGCGAAAGCATTTGCCAAGGATGTTTTCATTGATCAAGAACGAAAGTTTGGGGATCGAAGATGATTAGAT…	1164	48	S	H	AB208	L19	521D01	96.5	MALV-II
AB233_A23_MLV2_P_41_S	AAGTTGTTGCGGTTAAAAAGCTCGTAGTTGGATTTCTGTCGAAGACCGTCGGTCCGCTCTATGAGCGTGTATCTGATTGGGCTTTGGCATCCTCATGAGAGACGTTACTGTGCTTGATTGCATGGTGCGGATTTCATGACTTTTACTTTGAGGAAATTAGAGTGTTCACGGCAGGCATGCGCCTTGAATACATTAGCATGGAATAATAATATAGGATCGAGATTCTATTTTGTTGGTTTCTAGAATCACGATAATGATTAATAGGGATAATTGGGGGCATTTGTATTAACGCGTCAGAGGTGGAATTCTTGGATTGCGTTACGACAAACTACTGCGAAAGCATTTGCCAAGGATGTTTTCATTGATCAAGAACGAAAGTATGGGGATCGAAGATGATTA…	1167	41	S	P	AB233	A23	AB5F15RM1G03	99.8	MALV-II
AB233_D23_MLV2_P_41_S	AAGTTGTTGCGGTTAAAAAGCTCGTAGTTGGATTTCTGTCGAAGACCGTCGGTCCGCTCTATGAGCGTGTATCTGATTGGGCTTTGGCATCCTCATGAGAGACGTTACTGTGCTTGATTGCATGGTGCGGATTTCATGACTTTTACTTTGAGGAAATTAGAGTGTTCACGGCAGGCATGCGCCTTGAATACATTAGCATGGAATAATAATATAGGATCGAGATTCTATTTTGTTGGTTTCTAGAATCACGATAATGATTAATAGGGATAATTGGGGGCATTTGTATTAACGCGTCAGAGGTGGAATTCTTGGATTGCGTTACGACAAACTACTGCGAAAGCATTTGCCAAGGATGTTTTCATTGATCAAGAACGAAAGTATGGGGATCGAAGATGATTA…	1167	41	S	P	AB233	D23	AB5F15RM1G03	99.8	MALV-II
AB233_E14_MLV2_P_41_S	AAGTTGTTGCGGTTAAAAAGCTCGTAGTTGGATTTCTGTCGAAGACCGTCGGTCCGCTCTATGAGCGTGTATCTGATTGGGCTTTGGCATCCTCATGAGAGACGTTACTGTGCTTGATTGCATGGTGCGGATTTCATGACTTTTACTTTGAGGAAATTAGAGTGTTCACGGCAGGCATGCGCCTTGAATACATTAGCATGGAATAATAATATAGGATCGAGATTCTATTTTGTTGGTTTCTAGAATCACGATAATGATTAATAGGGATAATTGGGGGCATTTGTATTAACGCGTCAGAGGTGGAATTCTTGGATTGCGTTACGACAAACTACTGCGAAAGCATTTGCCAAGGATGTTTTCATTGATCAAGAACGAAAGTATGGGGATCGAAGATGATTA…	1167	41	S	P	AB233	E14	AB5F15RM1G03	99.8	MALV-II
AB241_N07_MLV2_H_41_S	ATGTTAAAGTTGTTGCGGCTAAAAAGCTCGTAGTTGGATTTCTGTTGAGGACAGCTGGTCCGCTCTATGAGCGTGCATCTAGCTTGGCCTCGGCATCCGCTCTGCAAACGTGTCTGCGCTTGATTGCGTGGCGCGGAGGTAGGGCCTTTTACTTTGAGGAAATTAGAGTGTTCACGGCAGGCTTTCGCCCTGAATATATTAGCATGGAATAATAATATAGGATCTTGGTTCTATTTTGTTGGTTTCTAGGGCTAGGATAATGATTAATAGGGACAATTGGGGGCATTCGTATTGCGGTGTCAGAGGTGGAATTCTTGGATTACTGCACGACGAACTACTGCGAAAGCATTTGCCAAGGATGTTTTCATTGATCAAGAACGAAAGTAAGGGGATCGAAGA…	1184	41	S	H	AB241	N07	Amoebophrya sp. ex Akashiwo sanguineaum	96.4316	MALV-II
AA534_E03_MLV2_P_23_D	TTGTTGCGGTAAAAAAGCTCGTAGTTGGATTTCTGTTGAGGGCGACCGGTCCATACCACGTATGCGCATCTGGCTCGGCCTCGGCATCCTCTCGATAGACGTTTCTGCGCTTGATTGCGTGGTGCGGATTTCGGGACTTTTACTTTGAGGAAATTAGAGTGTTCACGGCAGGCTATCGCCAGAATACGTTAGCATGGAATAATACTATAGGATCTCGGTTCTATTTTGTTGGTTTCTAGAAGCGAGGTAATGATTAATAGGGACAATTGGGGGCATTTGTATCAACACGTCAGAGGTGGAATTCTTGGATTGTGTTGCGACAAACTACTGCGAAAGCATTTGCCAAGGATGTTTTCATTGATCAAGAACGAAAGTAAGGGGATCGAAGACGATTAGATA…	1162	23	D	P	AA534	E03	Amoebophrya sp. ex Karlodinium micrum	95.4	MALV-II
AB538_F10_MLV2_H_41_D	GTATATTAAGTTGTTGCGGTTAAAAAGCTCGTAGTTGGATTTCTGTCGAAGACGGTCGGTCCGCTCTATGAGCGTGTATCTGATTCGGCTTTGGCATCCTCGTGGGGAACGTAACTGTGCTTGATTGCATGGTGCGGAATTCACGACTTTTACTTTGAGGAAATTAGAGTGTTCACGGCAGGCAAGCGCCTTGAATATATTAGCATGGAATAATAATATAGGACTTTGGTTCTATTTTGTTGGTTTCTAGAACTAAAGTAATGATTAATAGGGATAATTGGGGGCATTTGTATTAACGCGTCAGAGGTGGAATTCTTGGATTGCGTTACGACAAACTACTGCGAAAGCATTTGCCAAGGATGTTTTCATTGATCAAGAACGAAAGTATGGGGATCGAAG…	1156	41	D	H	AB538	F10	AMT15_1B_32	98.5114	MALV-II
AB197_O02_MLV2_H_39_S	GCGTATATTAAAGTTGTTGCGGTAAAAAAGCTCGTAGTTGGATTTCTACCGAAGATAGCCGGTCGGGTCTTCGACCTTGTATCTGGTTTTGTCTTTGGTATCCTCATGGGGAACGTTGCTGCGCTTCACTGCGTGGTGCGGTATCCATGACTTTTACTTTGAGGAAATTAGAGTGTTCACGGCAGGCAAACGCCCTGAATATATTAGCATGGAATAATAACATAGGATCTTCGTCCTATTTTGTTGGTTTCTAGGGCTAAGATAATGATTAATAGGGATAATTGGGGGCATCTGTATCAACGCGTCAGAGGTGGAATTCTTGGATTGCGTTGCGACAAACTACTGCGAAAGCATTTGCCAAGGATGTTTTCATTGATCAAGAACGAAAGTAAGGGGATC…	1150	39	S	H	AB197	O02	BCA3F14RJ3F09	94.1	MALV-II
AB536_D11_MLV2_H_41_D	ATATTAAGTTGTTGCGGTTAAAAAGCTCGTAGTTGGATTTCTTCGGAGGTAGGCAGGTCCGCCTTTTGGGCGTGTATTTGATCGACCTCTGAATCCTGTCAAAGAACGTACTTGTGATTAAGTTCATGATGCGGTATTTGACACTTTTACTTTGAGGAAATTAGAGTGTTCACGGCAGGCAATCGCCCTGAATATGTTAGCATGGAATAATAATATAGGATCTTGGGTCTATTTTGTTGGTTTCTAGAGCTAAGATAATGATTAATAGGGACAATTGGGGGTATTCGTATTAACACGTCAGAGGTGGAATTCTTAGATTGTGTTACGACGAACTACTGCGAAAGCATTTACCAAGGATGTTTTCATTGATCAAGAACGAAAGTGAGGGGATCGAAGATG…	1125	41	D	H	AB536	D11	North_Pole_SW30_16	0	MALV-II
AB199_K19_MLV2_P_48_S	GCGTATATTAAAGTTGTTGCGGTTAAAAAGCTCGTAGTTGGATTTCTGTTGAGGACGGCCGGTCCGCACTATGTGCGTGTATCTGGTTCGGCCTCGGCATCCTCTTGAGGAACGTTTCTGCGCTTGATTGCGTGGAGCGGTATTCAAGACTTTTACTTTGAGGAAATTAGAGTGTTCACGGCAGGCAAGCGCCTTGAATATGTTAGCATGGAATAATAATATAGGATCTTGGTTCTATTTGTTGGTTTCTAGGGCTAAGGTAATGATTAATAGGGATAATTGGGGGCATTTGTATTAACGCGTCAGAGGTGGAATTCTTGGATTGCGTTACGACAAACTACTGCGAAAGCATTTGCCAAGGATGTTTTCATTGATCAAGAACGAAAGTATGGGGATCGA…	1178	48	S	P	AB199	K19	Q2H10N5	99.6	MALV-II
AB204_M23_MLV2_P_47_S	GCGTATATTAAAGTTGTTGCGGTTAAAAAGCTCGTAGTTGGATTTCTGTTGAGGACGGCCGGTCCGCACTATGTGCGTGTATCTGGTTCGGCCTCGGCATCCTCTTGAGGAACGTTTCTGCGCTTGATTGCGTGGAGCGGTATTCAAGACTTTTACTTTGAGGAAATTAGAGTGTTCACGGCAGGCAAGTGCCTTGAATATGTTAGCATGGAATAATAATATAGGATCTTGGTTCTATTTGTTGGTTTCTAGGGCTAAGGTAATGATTAATAGGGATAATTGGGGGCATTTGTATTAACGCGTCAGAGGTGGAATTCTTGGATTGCGTTACGACAAACTACTGCGAAAGCATTTGCCAAGGATGTTTTCATTGATCAAGAACGAAAGTATGGGGATCGA…	1177	47	S	P	AB204	M23	Q2H10N5	99.8	MALV-II
AB206_O20_MLV2_H_47_S	GTATATTAAAGTTGTTGCGGTTAAAAAGCTCGTAGTTGGATTTCTGTTGAGGACGGCCGGTCCGCACTATGTGCGTGTATCTGGTTCGGCCTCGGCATCCTCTTGAGGAACGTTTCTGCGCTTGATTGCGTGGAGCGGTATTCAAGACTTTTACTTTGAGGAAATTAGAGTGTTCACGGCAGGCAAGTGCCTTGAATATGTTAGCATGGAATAATAATATAGGATCTTGGTTCTATTTGTTGGTTTCTAGGGCTAAGGTAATGATTAATAGGGATAATTGGGGGCATTTGTATTAACGCGTCAGAGGTGGAATTCTTGGATTGCGTTACGACAAACTACTGCGAAAGCATTTGCCAAGGATGTTTTCATTGATCAAGAACGAAAGTATGGGGATCGAAG…	1167	47	S	H	AB206	O20	Q2H10N5	99.8	MALV-II
AB194_F14_MLV2_P_39_S	GCGTATATTAAAGTTGTTGCGGTTAAAAAGCTCGTAGTTGGATTTCTGTTGAGGACGGCCGGTCCGCACTATGTGCGTGTATCTGGTTCGGCCTTGGCATCCTCTTGAGGAACGTTCCTGCGCTTGATTGCGTGGGGCGGTATTCAAGACTTTTACTTTGAGGAAATTAGAGTGTTCACGGCAGGCAAGCGCCTTGAATACATTAGCATGGAATAATAATATAGGATCTTGGTTCTATTTGTTGGTTTCTAGGGCTAAGGTAATGATTAATAGGGATAATTGGGGGCATTTGTATTAACGCGTCAGAGGTGGAATTCTTGGATTGCGTTACGACAAACTACTGCGAAAGCATTTGCCAAGGATGTTTTCATTGATCAAGAACGAAAGTATGGGGATCGA…	1169	39	S	P	AB194	F14	SSRPD73	99.7	MALV-II
AB536_C07_MLV2_H_41_D	TAGTCTTAACCATAAACTATGCCGACTAGAGATGGGAGGCTCGTTCTTTTTATGACTCCTTCAGCACCTTATGAGAAATCAAAGTCTTTGGGTTCCGGGGGGAGTATGGTCGCAAGGCTGAAACTTAAAGGAATTGACGGAAGGGCACCACCAGGAGTGGAGCCTGCGGCTTAATTTGACTCAACACGGGAAAACTTACCAGGTCCAGACATAGTGAGGATTGACAGATTGATAGCTCTTTCTTGATTCTATGGGTGGTGGTGCATGGCCGTTCTTAGTTGGTGGAGTGATTTGTCATTGCTTGATTGCGGTAACGAACGAGACCTTTGCATGCTAAATAGTTTCTTGTATCTTCGGATATAAGTCAAACTTCTTAGATGGACTTTGTGCGTCAAGCAC…	730	41	D	H	AB536	C07	SSRPD74	98.6301	MALV-II
AB208_O08_MLV2_H_48_S	GCGTATATTAAAGTTGTTGCGGTTAAAAAGCTCGTAGTTGGATTTCTGTCGAGGACGGTCGGTCCACACTTTGTGTGAGTATCTGATTCGGCCTTGGCATCCTCCTGGGGAACGTTTCTGCGCTTGATTGCGTGGAGCGGAATTCAGGACTTTTACTTTGAGGAAATTAGAGTGTTCACGGCAGGCAAACGCCTTGAATATATTAGCATGGAATAATAATATAGGACCTTTGTTCTATTTTGTTGGTTTCTAGAGCGAAGGTAATGATTAATAGGGATAATTGGGGGCATTTGTATTAACGCGTCAGAGGTGGAATTCTTGGATTGCGTTACGACAAACTACTGCGAAAGCATTTGCCAAGGATGTTTTCATTGATCAAGAACGAAAGTTAGGGGATCG…	1180	48	S	H	AB208	O08	SSRPD74	99.8	MALV-II
AB197_B05_MLV2_H_39_S	AAAGTTGTTGCGGTTAAAAAGCTCGTAGTTGGATTTCTGTTGAGGACGGCCGGTCCGCACTATGTGCGTGTATCTGGTTCGGCCTCGGCATCCTCTTGAGGAACGTTTCTGCGCTTGATTGCGTGGAGCGGTATTCAAGACTTTTACTTTGAGGAAATTAGAGTGTTCACGGCAGGCAAGCGCCTTGAATATGTTAGCATGGAATAATAATATAGGATCTTGGTTCTATTTGTTGGTTTCTAGGGCTAAGGTAATGATTAATAGGGATAATTGGGGGCATTTGTATTAACTCGTCAGAGGTGGAATTCTTGGATTGAGTTACAACAAACTACTGCGAAAGCATTTGCCAAGGATGTTTTCATTGATCAAGAACGAAAGTATGGGGATCGAAGATGATTA…	1119	39	S	H	AB197	B05	UEPAC41p3	99.5	MALV-II
AB208_B21_MLV2_H_48_S	TTCTGTTGAGGACGGCCGGTCCGCACTATGTGCGTGTATCTGGTTCGGCCTCGGCATCCTCTTGAGGAACGTTTCTGCGCTTGATTGCGTGGAGCGGTATTCAAGACTTTTACTTTGAGGAAATTAGAGTGTTCACGGCAGGCAAGCGCCTTGAATATGTTAGCATGGAATAATAATATAGGATCTTGGTTCTATTTGTTGGTTTCTAGGGCTAAGGTAATGATTAATAGGGATAATTGGGGGCATTTGTATTAACTCGTCAGAGGTGGAATTCTTGGATTGAGTTACGACAAACTACTGCGAAAGCATTTGCCAAGGATGTTTTCATTGATCAAGAACGAAAGTATGGGGATCGAAGATGATTAGATACCGTCGTAGTCTATACCATAAACTATGCCG…	1098	48	S	H	AB208	B21	UEPAC41p3	99.5	MALV-II
AB208_E21_MLV2_H_48_S	GCGTATATTAAAGTTGTTGCGGTTAAAAAGCTCGTAGTTGGATTTCTGTTGAGGACGGCCGGTCCGCACTATGTGCGTGTATCTGGTTCGGCCTCGGCATCCTCTTGAGGAACGTTTCTGCGCTTGATTGCGTGGAGCGGTATTCAAGACTTTTACTTTGAGGAAATTAGAGTGTTCACGGCAGGCAAGCGCCTTGAATACATTAGCATGGAATAATAATATAGGATCTTGGTTCTATTTGTTGGTTTCTAGGGCTAAGGTAATGATTAATAGGGATAATTGGGGGCATTTGTATTAACGCGTCAGAGGTGGAATTCTTGGATTGCGTTACGACAAACTACTGCGAAAGCATTTGCCAAGGATGTTTTCATTGATCAAGAACGAAAGTATGGGGATCGA…	1176	48	S	H	AB208	E21	UEPAC41p3	99.6	MALV-II
AB536_G08_MLV2_H_41_D	GCGTATATTAAGTTGTTGCGGTTAAAAAGCTCGTAGTTGGATTTCTGTTGAGGACGGCCGGTCCGCACTATGTGCGTGTATCTGGTTCGGCCTCGGCATCCTCTTGAGGAACGTTTCTGCGCTTGATTGCGTGGAGCGGTATTCAAGACTTTTACTTTGAGGAAATTAGAGTGTTCACGGCAGGCAAGCGCCTTGAATATGTTAGCATGGAATAATAATATAGGATCTTGGTTCTATTTGTTGGTTTCTAGGGCTAAGGTAATGATTAATAGGGATAATTGGGGGCATTTGTATTAACTCGTCAGAGGTGGAATTCTTGGATTGAGTTACGACAAACTACTGCGAAAGCATTTGCCAAGGATGTTTTCATTGATCAAGAACGAAAGTATGGGGATCGAA…	1178	41	D	H	AB536	G08	UEPAC41p3	99.4063	MALV-II
AB209_J05_MLV2_P_48_S	GCGTATATTAAAGTTGTTGCGGTTAAAAAGCTCGTAGTTGGATTTCTGTTGAGGACGGCCGGTCCGCACTATGTGCGTGTATCTGGTTCGGCCTCGGCATCCTCTTGAGGAACGTTTCTGCGCTTGATTGCGTGGAGCGGTATTCAAGACTTTTACTTTGAGGAAATTAGAGTGTTCACGGCAGGCAAGCGCCTTGAATACATTAGCATGGAATAATAATATAGGATCTTGGTTCTATTTGTTGGTTTCTAGGGCTAAGGTAATGATTAATAGGGATAATTGGGGGCATTTGTATTAACGCGTCAGAGGTGGAATTCTTGGATTGCGTTACGACAAACTACTGCGAAAGCATTTGCCAAGGATGTTTTCATTGATCAAGAACGAAAGTATGGGGATCGA…	1179	48	S	P	AB209	J05	UEPAC41p3	99.6	MALV-II
AB198_K09_MLV2_P_48_S	CGTATATTAAAGTTGTTGCGGTTAAAAAGCTCGTAGTTGGATTTCTGTTGAGGACGTCCGGTCCGCACTATGTGCGTGTATCTGGTTCGGCCTTGGCATCCTCTTGAGGAACGTATCTGCGCTTGATTGCGTGGAGCGGTATTCAAGACTTTTACTTTGAGGAAATTAGAGTGTTCACGGCAGGCAAGCGCCTTGAATACATTAGCATGGAATAATAATATAGGATCTTGGTTCTATTTTGTTGGTTTCTAGAGCTAAGGTAATGATTAATAGGGATAATTGGGGGCATTTGTATTAACGCGTCAGAGGTGGAATTCTTGGATTGCGTTACGACAAACTACTGCGAAAGCATTTGCCAAGGATGTTTTCATTGATCAAGAACGAAAGTATGGGGATCGA…	1175	48	S	P	AB198	K09	UEPACAPp3	98	MALV-II
AB241_O14_MLV2_H_41_S	GCGTATATTAAGTTGTTGCGGTTAAAAAGCTCGTAGTTGGATTTCTGTTGAGGACGGCCGGTCCGCACTATGTGCGTGTATCTGGTTCGGCCTTGGCATCCTCTTGAGGAACGTTCCTGCGCTTGATTGCGTGGGGCGGTATTCAAGACTTTTACTTTGAGGAAATTAGAGTGTTCACGGCAGGCAAGCGCCTTGAATACATTAGCATGGAATAATAATATAGGATCTTGGTTCTATTTGTTGGTTTCTAGGGCTAAGGTAATGATTAATAGGGATAATTGGGGGCATTTGTATTAACGCGTCAGAGGTGGAATTCTTGGATTGCGTTACGACAAACTACTGCGAAAGCATTTGCCAAGGATGTTTTCATTGATCAAGAACGAAAGTATGGGGATCGAA…	1180	41	S	H	AB241	O14	UEPACAPp3	99.4902	MALV-II
AB241_C04_MLV2_H_41_S	GTATATTAAGTTGTTGCGGTTAAAAAGCTCGTAGTTGGATTTCTGTTGAGGACGGCCGGTCCGCACTATGTGCGTGTATCTGGTTCGGCCTTGGCATCCTCTTGAGGAACGTATCTGCGCTTGATTGCGTGGAGCGGTATTCAAGACTTTTACTTTGAGGAAATTAGAGTGTTCACGGCAGGCAAGCGCCTTGAATACGTTAGCATGGAATGATAATATAGGATCTTGGTTCTATTTTGTTGGTTTCTAGAGCTAAGGTAATGATTAATAGGGATAATTGGGGGCATTTGTATTAACGCGTCAGAGGTGGAATTCTTGGATTGCGTTACGACAAACTACTGCGAAAGCATTTGCCAAGGATGTTTTCATTGATCAAGAACGAAAGTATGGGGATCGAAG…	1176	41	S	H	AB241	C04	Uncultured alveolate clone 3532	99.7	MALV-II
AB198_F11_MLV3_P_48_S	GTATATTAAAGTTGTTGCGGTTAAAAAGCTCGTAGTTGGATTTCTGCTTGGAACGACCGGTCCGCCCTCTGGGTGTTGTATCTGGTTCGGTCCGGGCATCTTCTTGAGGAACGTTGCTGCACTTGAGTGTGTGGTGCGGAACTCAAGACTTTCACTTTGAGGAAATTAGAGTGTTTCACGCAGGCATGGATCCTGAATACGCTAGCATGGAATGATAAGATAGGACCTCGTCCCTACCTTGTTGGTTTGTAGAGATGAGGTAATGATTAATAGGGATAGTCGGGGGCATTCGTACTTAACTGTCAGAGGTGAAATTCTTGGATTTGTTAAAGACGGACTACTGCGAAAGCATTTGCCAAGGATGTTTTCATTGATCAAGAACGAAAGTTAGGGGATCGA…	1176	48	S	P	AB198	F11	SCM15C23	99.7	MALV-III
AB204_F14_MLV3_P_47_S	GCGTATATTAAAGTTGTTGCGGTTAAAAAGCTCGTAGTTGGATTTCTGCTTGGAACGACCGGTCCGCCCTCTGGGTGTTGTATCTGGTGCGGTCTAGGCATCTTCTTGAGGAACGTTGCTGCACTTGAGTGTGTGGTGCGGAGCTCAAGACTTTCACTTTGAGGAAATTAGAGTGTTTCACGCAGGCTTTTGCCTTGAATACGCTAGCATGGAATGATAAGATAGGACCTCGTCCCTACCTTGTTGGTTCGTAGAGATGAGGTAATGATTAATAGGGATAGTCGGGGGCATTCGTACTTAACTGTCAGAGGTGAAATTCTTGGATTTGTTAAAGACGGACTACTGCGAAAGCATTTGCCAAGGATGTTTTCATTGATCAAGAACGAAAGTTAGGGGATC…	1176	47	S	P	AB204	F14	SCM15C23	98.2	MALV-III
AB525_L07_MLV3_P_41_D	AAGTTGTTGCGGTTAAAAAGCTCGTAGTTGGATTTCTGCTTGGGACGACCGGTCCGCCCTCTGGGTGTTGTATCTGGATCGGCCCGGGCATCTTCTTGAGGAACGTTTCTGCACTTGAGTGTGTGGTACGGAACTCAAGACTTTCACTTTGAGGAAATTAGAGTGTTTCACGCAGGCTTTTGCCTTGAATACGCTAGCATGGAATGATAAGATAGGACCTCGTCCCTACCTTGTTGGTTTGTAGAGATGAGGTAATGATTAATAGGGATAGTCGGGGGCATTCGTACTTAACTGTCAGAGGTGAAATTCTTGGATTTGTTAAAGACGGACTACTGCGAAAGCATTTGCCAAGGATGTTTTCATTGATCAAGAACGAAAGTTAGGGGATCGAAGACGATC…	1170	41	D	P	AB525	L07	SCM15C23	98.3	MALV-III
AB198_O11_MLV3_P_48_S	GGGTGTTGTATCTGGTTCGGTCCGGGCATCTTCTTGAGGAACGTTGCTGCACTTGAGTGTGTGGTGCGGAACTCAAGACTTTCACTTTGAGGAAATTAGAGTGTTTCACGCAGGCTTTTGCCTTGAATACGCTAGCATGGAATGATAAGATAGGACCTCGTCCCTACCTTGTTGGTTTGTAGAGATGAGGTAATGATTAATAGGGATAGTCGGGGGCATTCGTACTTAACTGTCAGAGGTGAAATTCTTGGATTTGTTAAAGACGGACTACTGCGAAAGCATTTGCCAAGGATGTTTTCATTGATCAAGAACGAAAGTTAGGGGATCGAAGACGATCAGATACCGTCCTAGTCTTAACCATAAACCATGCCGACTAGAGATTGGAGGTAGTTATTCTTA…	1078	48	S	P	AB198	O11	SCM15C23	98.5	MALV-III
AB538_G17_MS10_H_41_D	AGGGATCGAAGATGATAGATACCATGTAGTCTACATAAACTATGCGACTAGGGATTGGGCGTCGATAATTTAATGTCATGCTCAGCACCTATGAGAAATCAAAGTCTTGGGTTCCGGGGGGAGTATGGTCGCAAGGCTGAAACTTAAAGGAAATGACGGAAGGGCACCACCAGGAAGTGGAGCCTGCGGCTTAATTTGACTCAACACGGGGAAACTTACCAGGTCCAGACATAGTAAGGATTGACAGATTGAGAGCTCTTTCTTGATTCTATGGGTGGTGGTGCATGGCCGTTCTTAGTTGGTGGAGTGATTTGTCTGGTTAATTCCGTTAACGAACGAGACCTCAGCCTACTAAATAGCAGCATTCATCTTTGATGTATGCTTGTCTTCTTAGAGGGA…	784	41	D	H	AB538	G17	AA5F14RJ1A05	98.4791	MAST 10
AB240_N19_MS10_H_41_S	TAGCGTATATTAAAGTTGTTGCAGTTAAAAAGCTCGTAGTTGGATTTCTGGCGGGAGCGACCGGTCGGCGCTTAACGGCGTGTGCACTGGAGTTGTCTCTTGCCATCCTTGAGGAGAACGTGTCTGGCATTAAGTTGTCGGGCTTGGGATCCTCATCGTTTACTGTGAAAAAATTAGAGTGTTTAAAGCAGGCATTTGCTGTGAATACATTAGCATGGAATAATAAGATAGGACTTTGGTGCTATTTTGTTGGTTTGCGTACCAAGGTAATGATTAATAGGGATAGTTGGGGGTATTCGTATTCAATTGTCAGAGGTGAAATTCTTGGATTTATGGAAGACGAACAACTGCGAAAGCATTTACCAAGGATGTTTTCATTAATCAAGAACGAAAGTTAGG…	1184	41	S	H	AB240	N19	AA5F14RJ1A05	99.7	MAST-10
AB538_I17_MS11_H_41_D	AGGGGATCGAAGATGATTAGATACCATCGTAGTCTTAACCATAAACGATGCCGACTCGGGATTGGCCGACGTTGAATTTATGACTCGGTCAGCACTGTAGGCGAAAGCAAAGTCTTTGGGTTCCGGGGGGAGTATGGTCGCAAGGCTGAAACTTAAAGGGATTGACGGAAGGGCACCACCAGGAGTGGAGCCTGCGGCTTAATTTGACTCAACACGGGAAAACTTACCAGGTCCGGACATAGTAAGGATTGACAGATTGATAGCTCTTTCTTGATTCTATGGGTGGTGGTGCATGGCCGTTCTTAGTTGGTGGAGTGATTTGTCTGGTTAATTCCGTTAACGAACGAGACCTCAGCCTACTAAATAGTTGGAGCATCGCAGGATGCTGGCAACTTCTTA…	787	41	D	H	AB538	I17	155D8Be8V7	99.3631	MAST-11
AB538_N19_MS11_H_41_D	CATCATCAGACGAAAGTAGGGGATCGAAGATGATTAGATACCATCGTAGTCTCACCATAAACGATGCCGACTCGGGATTCGCAGACGTTGATTTTATGACTCGGTCAGCACTGTAGGCGAAAGCAAAGTCTTGGGTTCCGGGGGGAGTATGGTCGCAAGGCTGAAACTTAAAGGGATTGACGGAAGGGCACCACCAGGAGTGGAGCCTGCGGCTTAATTTGACTCAACACGGGAAAACTTACCAGGTCCGGACATAGTAAGGATTGACAGATTGATAGCTCTTTCTTGATTCTATGGGTGGTGGTGCATGGCCGTTCTTAGTTGGTGGAGTGATTTGTCTGGTTAATTCCGTTAACGAACGAGACCTCAGCCTACTAAATAGTTGGAGCATCGCAGGAT…	797	41	D	H	AB538	N19	155D8Be8V7	98.6094	MAST-11
AB536_L08_MS11_H_41_D	AGCGTATATTAAGTTGTTGCAGTTAAAAAGCTCGTAGTTGGACTTCTGCGGGTGGCGGCCGGTCGTGCCCTTATGTGGCGTGAACTTGGCTCTTTGCCGCCCGCATCTTTGGGGAGATTGTGCGTGGCATTAGGTTGTCGTGCATGGGATTCTCATCATTTACTGTGAAAAAATTAGAGTGTTTAAAGCAGGCCTTTGCCTTGAATACATTAGCATGGAATAATAAGATAGGACCGTTGTCTATTTTGTTGGTTTACAGATGTCGGTAATGATTAATAGGGATAGTTGGGGGTATTCGTATTCAGTTGTCAGAGGTGAAATTCTTGGATTTTCGGAAGACGCACGACTGCGAAAGCATTTACCAAGGATGTTTTCATTAATCAAGAACGAAAGTTAGGG…	1183	41	D	H	AB536	L08	905st23-34	99.7466	MAST-11
AB240_B03_MS11_H_41_S	AAGTTGTTGCAGTTAAAAAGCTCGTAGTTGGACTTCTGCGGGTGGCGGCCGGTCGTGCCCTTATGTGGCGTGAACTTGGCTCTTTGCCGCCCGCATCTTTGGGGAGATTGTGCGTGGCATTAGGTTGTCGTGCATGGGATTCTCATCATTTACTGTGAAAAAATTAGAGTGTTTAAAGCAGGCCTTTGCCTTGAATACATTAGCATGGAATAATAAGATAGGACCGTTGTCTATTTTGTTGGTTTACAGATGTCGGTAATGATTAATAGGGATAGTTGGGGGTATTCGTATTCAGTTGTCAGAGGTGAAATTCTTGGATTTTCGGAAGACGCACGACTGCGAAAGCATTTACCAAGGATGTTTTCATTAATCAAGAACGAAAGTTAGGGGATCGAAGAT…	1173	41	S	H	AB240	B03	BL000921.26	99.4	MAST-11
AB537_B07_MS11_H_41_D	AAAGTTGTTGCAGTTAAAAAGCTCGTAGTTGGACTTCTGCGGGTGGCGGCTGGTCGGGCCTCACGGCCTGAACTTGGCTCGCTGCCTGCATCTTTGGGGAGATCGTGTTTGGCATTAAGTTGTTGGGCATGTTATTCTCATCTTTTACTGTGAAAAAATTAGAGTGTTTAAAGCAGGCCACCGCCTTGAATACATTAGCATGGAATAATAAGATAGGACCGATGTCTATTTTGTTGGTTTACAGATGCCGGTAATGATTAATAGGGATAGTTGGGGGTATTCGTATTCAGTTGTCAGAGGTGAAATTCTTGGATTTTCGGAAGACGCACCACTGCGAAAGCATTTACCAAGGATGTTTTCATTAATCAAGAACGAAAGTTAGGGGATCGAAGATGATTA…	1163	41	D	H	AB537	B07	BL000921.26	95	MAST-11
AB535_B17_MS11_H_46_S	GCGTATATTAAAGTTGTTGCAGTTAAAAAGCTCGTAGTTGGACTTCTGCGGGTGGCGGCCGGTCGTGCCCTTATGTGGCGTGAACTTGGCTCTTTGCCGCCCGCATCTTTGGGGAGATTGTGCGTGGCATTAGGTTGTCGTGCATGGGATTCTCATCATTTACTGTGAAAAAATTAGAGTGTTTAAAGCAGGCCTTTGCCTTGAATACATTAGCATGGAATAATAAGATAGGACCGTTGTCTATTTTGTTGGTTTACAGATGTCGGTAATGATTAATAGGGATAGTTGGGGGTATTCGTATTCAGTTGTCAGAGGTGAAATTCTTGGATTTTCGGAAGACGCACGACTGCGAAAGCATTTACCAAGGATGTTTTCATTAATCAAGAACGAAAGTTAGGG…	1184	46	S	H	AB535	B17	BL000921.26	99.5	MAST-11
AB197_C07_MS11_H_39_S	GTATATTAAAGTTGTTGCAGTTAAAAAGCTCGTAGTTGGACTTCTGCGGGTGGCGGCCGGTCGTGCTCGAAACGGGCCTGAACTTGGCGTGCTGCCCGCATCTTTGGGGAGATTGTGCGTGGCATTAAGTTGTCGTGCATGGGATTCTCATCATTTACTGTGAAAAAATTAGAGTGTTTAAAGCAGGCCTTTGCCTTGAATACATTAGCATGGAATAATAAGATAGGACCGTTGTCTATTTTGTTGGTTTACAGATGTCGGTAATGATTAATAGGGATAGTTGGGGGTATTCGTATTCAGTTGTCAGAGGTGAAATTCTTGGATTTTCGGAAGACGCACGACTGCGAAAGCATTTACCAAGGATGTTTTCATTAATCAAGAACGAAAGTTAGGGGATCC…	1155	39	S	H	AB197	C07	BL000921.26	97.7	MAST-11
AB535_E07_MS11_H_46_S	TGTTGCAGTTAAAAAGCTCGTAGTTGGACTTCTGCGGGTGGCGGCCGGTCGTGCCCTTATGAGGCGTGAACTTGGCTCTTTGCCGCCCGCATCTTTGGGGAGATTGTGCGTGGCATTAGGTTGTCGTGCATGGGATTCTCATCATTTACTGTGAAAAAATTAGAGTGTTTAAAGCAGGCCTTTGCCTTGAATACATTAGCATGGAATAATAAGATAGGACCGTTGTCTATTTTGTTGGTTTACAGATGTCGGTAATGATTAATAGGGATAGTTGGGGGTATTCGTATTCAGTTGTCAGAGGTGAAATTCTTGGATTTTCGGAAGACGCACGACTGCGAAAGCATTTACCAAGGATGTTTTCATTAATCAAGAACGAAAGTTAGGGGATCGAAGATGATT…	1170	46	S	H	AB535	E07	BL000921.26	99.6	MAST-11
AB535_E11_MS11_H_46_S	AAGTTGTTGCAGTTAAAAAGCTCGTAGTTGGACTTCTGCGGGTGGCGGCCGGTCGTGCCCTTTTGTGGCGTGAACTTGGCTCTTTGCCGCCCGCATCTTTGGGGAGATTGTGCGTGGCATTAGGTTGTCGTGCATGGGATTCTCATCATTTACTGTGAAAAAATTAGAGTGTTTAAAGCAGGCCTTTGCCTTGAATACATTAGCATGGAATAATAAGATAGGACCGTTGTCTATTTTGTTGGTTTACAGATGTCGGTAATGATTAATAGGGATAGTTGGGGGTATTCGTATTCAGTTGTCAGAGGTGAAATTCTTGGATTTTCGGAAGACGCACGACTGCGAAAGCATTTACCAAGGATGTTTTCATTAATCAAGAACGAAAGTTAGGGGATCGAAGAT…	1173	46	S	H	AB535	E11	BL000921.26	99.6	MAST-11
AB206_F23_MS11_H_47_S	AAGTTGTTGCAGTTAAAAAGCTCGTAGTTGGACTTCTGTGGGTGGCGGCTGGTCGGGCCTCACGGCCTGAACTTGGCTCGCTGCCCGCATCTTTGGGGAGATCGTGTGTGGCATTAAGTTGTTGTGCACGTTATTCTCATCTTTTACTGTGAAAAAATTAGAGTGTTTAAAGCAGGCCACCGCCTTGAATACATTAGCATGGAATAATAAGATAGGACCGATGTCTATTTTGTTGGTTTACAGATGCCGGTAATGATTAATAGGGATAGTTGGGGGTATTCGTATTCAGTTGTCAGAGGTGAAATTCTTGGATTTTCGGAAGACGCACCACTGCGAAAGCATTTACCAAGGATGTTTTCATTAATCAAGAACGAAAGTTAGGGGATCGAAGATGATTAG…	1162	47	S	H	AB206	F23	BL000921.26	94.7	MAST-11
AB535_J22_MS11_H_46_S	CGTATATTAAAGTTGTTGCAGTTAAAAAGCTCGTAGTTGGACTTCTGTGGGTGGCGGCTGGTCGGGCCTCACGGCCTGAACTTGGCTCGCTGCCCGCATCTTTGGGGAGATCGTGTGTGGCATTAAGTTGTTGTGCACGTTATTCTCATCTTTTACTGTGAAAAAATTAGAGTGTTTAAAGCAGGCCACCGCCTTGAATACATTAGCATGGAATAATAAGATAGGACCGATGTCTATTTTGTTGGTTTACAGATGCCGGTAATGATTAATAGGGATAGTTGGGGGTATTCGTATTCAGTTGTCAGAGGTGAAATTCTTGGATTTTCGGAAGACGCACCACTGCGAAAGCATTTACCAAGGATGTTTTCATTAATCAAGAACGAAAGTTAGGGGATCGAA…	1172	46	S	H	AB535	J22	BL000921.26	94.8	MAST-11
AB537_K17_MS11_H_41_D	CGTATATTAAAGTTGTTGCAGTTAAAAAGCTCGTAGTTGGACTTCTGCGGGTGGCGGCTGGTCGGGCCTCACGGCCTGAACTTGGCTCGCTGCCTGCATCTTTGGGGAGATCGTGTTTGGCATTAAGTTGTTGGGCATGTTATTCTCATCTTTTACTGTGAAAAAATTAGAGTGTTTAAAGCAGGCCACCGCCTTGAATACATTAGCATGGAATAATAAGATAGGACCGATGTCTATTTTGTTGGTTTACAGATGCCGGTAATGATTAATAGGGATAGTTGGGGGTATTCGTATTCAGTTGTCAGAGGTGAAATTCTTGGATTTTCGGAAGACGCACCACTGCGAAAGCATTTACCAAGGATGTTTTCATTAATCAAGAACGAAAGTTAGGGGATCGAA…	1174	41	D	H	AB537	K17	BL000921.26	95	MAST-11
AB535_O07_MS11_H_46_S	TATATTAAAGTTGTTGCAGTTAAAAAGCTCGTAGTTGGACTTCTGCGGGTGGCGGCCGGTCGTGCCCTTATGTGGCGTGAACTTGGCTCTTTGCCGCCCGCATCTTTGGGGAGATTGTGCGTGGCATTAGGTTGTCGTGCATGGGATTCTCATCATTTACTGTGAAAAAATTAGAGTGTTTAAAGCAGGCCTTTGCCTTGAATACATTAGCATGGAATAATAAGATAGGACCGTTGTCTATTTTGTTGGTTTACAGATGTCGGTAATGATTAATAGGGATAGTTGGGGGTATTCGTATTCAGTTGTCAGAGGTGAAATTCTTGGATTTTCGGAAGACGCACGACTGCGAAAGCATTTACCAAGGATGTTTTCATTAATCAAGAACGAAAGTTAGGGGAT…	1180	46	S	H	AB535	O07	BL000921.26	99.4	MAST-11
AA539_O20_MS11_H_23_D	TTGTTGCAGTTAAAAAGCTCGTAGTTGGACTTCTGCGGGTGGCGGCCGGTCGTGCCCTTATTGTGGCGTGAACTTGGCTTCTTGCCGCCCGCATCTTTGGGGAGATTGTGCGTGGCATTAGGTTGTCGTGCATGGGATTCTCATCATTTACTGTGAAAAAATTAGAGTGTTTAAAGCAGGCCTTTGCCTTGAATACATTAGCATGGAATAATAAGATAGGACCGTTGTCTATTTTGTTGGTTTACAGATGTCGGTAATGATTAATAGGGATAGTTGGGGGTATTCGTATTCAGTTGTCAGAGGTGAAATTCTTGGATTTTCGGAAGACGCACGACTGCGAAAGCATTTACCAAGGATGTTTTCATTAATCAAGAACGAAAGTTAGGGGATCGAAGATGA…	1175	23	D	H	AA539	O20	BL000921.26	99.9	MAST-11
AA539_O21_MS11_H_23_D	TTGCAGTTAAAAAGCTCGTAGTTGGACTTCTGCGGGTGGCGGCCGGTCGTGCCCTTATTGTGGCGTGAACTTGGCTTCTTGCCGCCCGCATCTTTGGGGAGATTGTGCGTGGCATTAGGTTGTCGTGCATGGGATTCTCATCATTTACTGTGAAAAAATTAGAGTGTTTAAAGCAGGCCTTTGCCTTGAATACATTAGCATGGAATAATAAGATAGGACCGTTGTCTATTTTGTTGGTTTACAGATGTCGGTAATGATTAATAGGGATAGTTGGGGGTATTCGTATTCAGTTGTCAGAGGTGAAATTCTTGGATTTTCGGAAGACGCACGACTGCGAAAGCATTTACCAAGGATGTTTTCATTAATCAAGAACGAAAGTTAGGGGATCGAAGATGATTA…	1168	23	D	H	AA539	O21	BL000921.26	99.9	MAST-11
AB240_P04_MS11_H_41_S	CGTATATTAAAGTTGTTGCAGTTAAAAAGCTCGTAGTTGGACTTCTGCGGGTGGCGGCCGGTCGTGCCCTTATGTGGCGTGAACTTGGCTCTTTGCCGCCCGCATCTTTGGGGAGATTGTGCGTGGCATTAGGTTGTCGTGCATGGGATTCTCATCATTTACTGTGAAAAAATTAGAGTGTTTAAAGCAGGCCTTTGCCTTGAATACATTAGCATGGAATAATAAGATAGGACCGTTGTCTATTTTGTTGGTTTACAGATGTCGGTAATGATTAATAGGGATAGTTGGGGGTATTCGTATTCAGTTGTCAGAGGTGAAATTCTTGGATTTTCGGAAGACGCACGACTGCGAAAGCATTTACCAAGGATGTTTTCATTAATCAAGAACGAAAGTTAGGGG…	1183	41	S	H	AB240	P04	BL000921.26	99.5	MAST-11
AB242_K17_MS11_H_51_S	GCGTATATTAAAGTTGTTGCAGTTAAAAAGCTCGTAGTTGGACTTCTGTGGGTGGCGGCTGGTCGGGCCTCACGGCCTGAACTTGGCTCGCTGCCCGCATCTTTGGGGAGATCGTGTGTGGCATTAAGTTGTTGTGCACGTTATTCTCATCTTTTACTGTGAAAAAATTAGAGTGTTTAAAGCAGGCCTCCGCCTTGAATACATTAGCATGGAATAATAAGATAGGACCGATGTCTATTTTGTTGGTTTACAGATGCCGGTAATGATTAATAGGGATAGTTGGGGGTATTCGTATTCAGTTGTCAGAGGTGAAATTCTTGGATTTTCGGAAGACGCACCACTGCGAAAGCATTTACCAAGGATGTTTTCATTAATCAAGAACGAAAGTTAGGGGATCGA…	1173	51	S	H	AB242	K17	BL000921.26	94.9	MAST-11
AB536_J17_MS12_H_41_D	TATATTAAGTTGTTGCAGTTAAAAAGCTCGTAGTCGTATTTCTAGATTGAGCATATTGTCCGGGCGTATTGCGTCTGTGTACATTGTTGTCTCGATCTATCCTTGTGGAGAGCTAGTTTGGCCTTAATCGGTTGAGCTAGGGATCTGCATCATTTACTGTGAAAAAATTAGAGTGTTTAAAGCAGGCATTTGCTGTGAATACATTAGCATGGAATAATAAGATAGGACTTTGGTACTATTTTGTTGGTTTGCATACCAAGGTAATGATGAATAGGGACAGTTGGGGGTATTCATATTTAGTTGTCAGAGGTGAAATTCTTGGATTTACGAAAGATGAACTTATGCGAAAGCATTTACCAAGGATGTTTTCATTGATCAAGAACGAAAGTTAGGGGATCG…	1162	41	D	H	AB536	J17	AA5F15RJ1D11	93.7231	MAST-12
AB538_N11_MS12_H_41_D	GCTCAGTACTAGTTCATTTTGGGTGTATGGCACTGTATGAGAAATCAATGTCTGTGTGTTCCGGGGAGTGTAGGGTCGCAAGTCTGACACTTAAAAGAATTGACGGAAGCGCAACACCAAGAGTGGCGCGTGCGGCATTATGAGACTCCACACGGAGACACTTCACATCTCCGGACATTGTAAGGATAGACAGATACACCTCTTTTTCGTGATTCTATGGGGGGGGGCGCAGGGCCTTTCTTAGTGGGGGGAGAGATTTGTGTGGTAAATTCTGTTAACGAACGAGACCTTCGCCTGCTAAATGGGTATGTATAACTACGGTTATATAGGCACCTTCTTAGGGGGACACTGTGTGTTCAACACAGGGAAGTTGGAGGCAATAACAGGTCTGTGATGCCC…	704	41	D	H	AB538	N11	AA5F15RJ1D11	87.2159	MAST-12
AB538_N06_MS12_H_41_D	ATTAATGTTGTTGCAGTTAAAAAGCTCGTAGTTGAATTTCTGGATTCGAACTTATGGTCCGAGCCCTAGTGGCTTGCGTACTATTTCCGTTCAATCCATCTTAGTAGTGAGTGTAACTGGCATTAGGTTGTCGGATGCAGGAGCTGCTTCGTTTACTGTGAATAAAATAGAGTGTTTAAAGCAGGCATTACGCCTTGAATACTTCAGCATGGAATAAAATTATAGGACTTAGGTGCTATTTTATTGGTTTGCACACCAAGTAATGATTAATAGGGATAGTTGGGGGTATTCATATTTGATTGTCAGAGGTGAAATTCTTGGATTTATGAAAGATGAACTTATGCGAAAGCATTTACCAAGGATGTTTTCATTAATCAAGAACGAAAGTTAGGGGATCGA…	1163	41	D	H	AB538	N06	QS664-G04	95.9726	MAST-12
AB538_P20_MS1A_H_41_D	AAGATGATTAGATACCATGTAGTCTTCACCCATAAACTACTGCCGACTAGGGATTGGAGGTCGTTACTTAATGACTCCTTCAGCACCTTATGAGAAATCAAAGTCTTGGGTTCCGGGGGGAGTATGGTCGCAAGGCTGAAACTTAAAGGAATGACGGAAGGGCACACCAGGAGTGGAGCCTGCGGCTTAATTTGACTCAACACGGGAAAACTTACCAGGTCCAGACATAGTAAGGATTGACAGATTGAGAGCTCTTTCTTGATTCTATGGGTGGTGGTGCATGGCCGTTCTTAGTTGGTGGAGTGATTTGTCTGGTTAATTCCGTTAACGAACGAGACCGTCGCCTGCTAAATAGTTACGCGAATGACCTCGGTCATTGGTGGGCAACTTCTTAGAGGG…	754	41	D	H	AB538	P20	155D3Ae6ho	99.2074	MAST-1	Clade A
AB242_C16_MS1D_H_51_S	TCTGCGAAAGCATTTACCAAGGATGTTTTCATTAATCAAGAACGAAAGTTAGGGGATCGAAGATGATTAGATACCATCGTAGTCTTAACCATAAACTATGCCGACTAGGGATTGGCGGTCGTTAATTTTATGACTCCGTCAGCACCTTATGAGAAATCAAAGTCTTTGGGTTCCGGGGGGAGTATGGTCGCAAGGCTGAAACTTAAAGGAATTGACGGAAGGGCACCACCAGGAGTGGAGCCTGCGGCTTAATTTGACTCAACACGGGAAAACTTACCAGGTCCAGACATAGTAAGGATTGACAGATTGAGAGCTCTTTCTTGATTCTATGGGTGGTGGTGCATGGCCGTTCTTAGTTGGTGGAGTGATTTGTCTGGTTAATTCCGTTAACGAACGAGA…	833	51	S	H	AB242	C16	AA5F14RM3C06	99.5	MAST-1	Clade D
AA538_F07_MS1D_H_23_D	AATAATAAGATAGGACCTTATGGTCGTCTTGTTGGTTTGCACCGTAAGGTAATGATTAATAGGGATAGTTGGGGGTATTCGTATTTAATTGTCAGAGGTGAAATTCTTGGATTTATGAAGGACGAACTTCTGCGAAAGCATTTACCAAGGATGTTTTCATTAATCAAGAACGAAAGTTAGGGGATCGAAGATGATTAGATACCATCGTAGTCTTGACCATAAACTATGCCGACTAGGGATTGGCGGTCGTTCTTTTTATGACTCCGTCAGCACCTTATGAGAAATCAAAGTCTTTGGGTTCCGGGGGGAGTATGGTCGCAAGGCTGAAACTTAAAGGAATTGACGGAAGGGCACCACCAGGAGTGGAGCCTGCGGCTTAATTTGACTCAACACGGGAAA…	692	23	D	H	AA538	F07	AI5F13RM4E11	99.4	MAST-1	Clade D
AB536_C08_MS1D_H_41_D	GATGTTTTCATCATCAAGAACGAAAGTAGGGGACGAAGATGATTAGATACCATCGTAGTCTAACCATAAACTATGCCGACTAGGGATGGGCGGTCGTTAATTTTATGACTCCGTCAGCACCTTATGAGAAATCAAAGTCTTGGGTTCCGGGGGGAGTATGGTCGCAAGGCTGAAACTTAAAGGAATTGACGGAAGGGCACCACCAGGAGTGGAGCCTGCGGCTTAATTTGACTCAACACGGGAAAACTTACCAGGTCCAGACATAGTAAGGATTGACAGATTGAGAGCTCTTTCTTGATTCTATGGGTGGTGGTGCATGGCCGTTCTTAGTTGGTGGAGTGATTTGTCTGGTTAATTCCGTTAACGAACGAGACCGCCGCCTGCTAAATAGTGCTACTT…	783	41	D	H	AB536	C08	AMT15_15_10m_378	99.1117	MAST-1	Clade D
AB197_O08_MS1D_H_39_S	GCGATATTAAAGTTGTTGCAGTTAAAAAGCTCGTAGTTGGATTTCTGGTAGGAGCGGCCGGTCCGCCCCGTAATGGGGTGTGCACTAGAGCCGCCTCCGGCCATCCTTGGGGGAACTGCCATGGCCTTAATTGGTTGTGGTATGGAACCCATCGTTTACTGTGAAAAAATTAGAGTGTTTAAAGCAGGCTTAGGCCGTTGAATACATTAGCATGGAATAATAAGATAGGACCTTATGGACCTCTTGTTGGTTTGCGCCGTAAGGTAATGATTAATAGGGATAGTTGGGGGTATTCGTATTTAATTGTGAGAGGTCAAATTCCTGGATTTATGAAAGACAAACTTCTGCGAAAGCATTTACCAAGGATGTTTTCCTTAATCAAGAACGAAAGTTAGGGGG…	1149	39	S	H	AB197	O08	AMT15_15_10m_378	99.8	MAST-1	Clade D
AB240_D07_MS1D_H_41_S	AAGTTGTTGCAGTTAAAAAGCTCGTAGTTGGATTTCTGGTAGGAGCGGCCGGTCCGCCCCGTAATGGGGTGTGCACTAGAGCCGCCTCCGGCCATCCTTGGGGGAACTGCCATGGCCTTAATTGGTTGTGGTATGGAACCCATCGTTTACTGTGAAAAAATTAGAGTGTTTAAAGCAGGCTTAGGCCGTTGAATACATTAGCATGGAATAATAAGATAGGACCTTATGGACCTCTTGTTGGTTTGCGCCGTAAGGTAATGATTAATAGGGATAGTTGGGGGTATTCGTATTTAATTGTCAGAGGTGAAATTCTTGGATTTATGAAAGACGAACTTCTGCGAAAGCATTTACCAAGGATGTTTTCATTAATCAAGAACGAAAGTTAGGGGATCGAAGATG…	1165	41	S	H	AB240	D07	OLI11008	99.7	MAST-1	Clade D
AB537_E21_MS1D_H_41_D	TATATTAAAGTTGTTGCAGTTAAAAAGCTCGTAGTTGGATTTCTGGTAGGAGCGGCCGGTCCGCCCCGTAATGGGGTGTGCACTAGAGCCGCCTCCGGCCATCCTTGGGGGAACTGCCATGGCCTTAATTGGTTGTGGTATGGAACCCATCGTTTACTGTGAAAAAATTAGAGTGTTTAAAGCAGGCTTAGGCCGTTGAATACATTAGCATGGAATAATAAGATAGGACCTTATGGACCTCTTGTTGGTTTGCGCCGTAAGGTAATGATTAATAGGGATAGTTGGGGGTATTCGTATTTAATTGTCAGAGGTGAAATTCTTGGATTTATGAAAGACGAACTTCTGCGAAAGCATTTACCAAGGATGTTTTCATTAATCAAGAACGAAAGTTAGGGGATC…	1175	41	D	H	AB537	E21	OLI11008	99.7	MAST-1	Clade D
AB535_J08_MS1D_H_46_S	ATATTAAAGTTGTTGCAGTTAAAAAGCTCGTAGTTGGATTTCTGGTAGGAGCGGCCGGTCCGCCCCGTAATGGGGTGTGCACTAGAGCCGCCTCCGGCCATCCTTGGGGGAACTGCCATGGCCTTAATTGGTTGTGGTATGGAACCCATCGTTTACTGTGAAAAAATTAGAGTGTTTAAAGCAGGCTTAGGCCGTTGAATACATTAGCATGGAATAATAAGATAGGACCTTATGGACCTCTTGTTGGTTTGCGCCGTAAGGTAATGATTAATAGGGATAGTTGGGGGTATTCGTATTTAATTGTCAGAGGTGAAATTCTTGGATTTATGAAAGACGAACTTCTGCGAAAGCATTTACCAAGGATGTTTTCATTAATCAAGAACGAAAGTTAGGGGATCG…	1171	46	S	H	AB535	J08	OLI11008	99.7	MAST-1	Clade D
AB240_L06_MS1D_H_41_S	AAGTTGTTGCAGTTAAAAAGCTCGTAGTTGGATTTCTGGTAGGAGCGGCCGGTCCGCCCCGTAATGGGGTGTGCACTAGAGCCGCCTCCGGCCATCCTTGGGGGAACTGCCATGGCCTTAATTGGTTGTGGTATGGAACCCATCGTTTACTGTGAAAAAATTAGAGTGTTTAAAGCAGGCTTAGGCCGTTGAATACATTAGCATGGAATAATAAGATAGGACCTTATGGACCTCTTGTTGGTTTGCGCCGTAAGGTAATGATTAATAGGGATAGTTGGGGGTATTCGTATTTAATTGTCAGAGGTGAAATTCTTGGATTTATGAAAGACGAACTTCTGCGAAAGCATTTACCAAGGATGTTTTCATTAATCAAGAACGAAAGTTAGGGGATCGAAGATG…	1165	41	S	H	AB240	L06	OLI11008	99.7	MAST-1	Clade D
AB536_L23_MS1D_H_41_D	GCGTATATTAAGTTGTTGCAGTTAAAAAGCTCGTAGTTGGATTTCTGGTAGGAGCGGCCGGTCCGCCCCGTAATGGGGTGTGCACTAGAGCCGCCTCCGGCCATCCTTGGGGGAACTGCCATGGCCTTAATTGGTTGTGGTATGGAACCCATCGTTTACTGTGAAAAAATTAGAGTGTTTAAAGCAGGCTTAGGCCGTTGAATACATTAGCATGGAATAATAAGATAGGACCTTATGGACCTCTTGTTGGTTTGCGCCGTAAGGTAATGATTAATAGGGATAGTTGGGGGTATTCGTATTTAATTGTCAGAGGTGAAATTCTTGGATTTATGAAAGACGAACTTCTGCGAAAGCATTTACCAAGGATGTTTTCATTAATCAAGAACGAA-GTTAGGGGA…	1180	41	D	H	AB536	L23	OLI11008	99.492	MAST-1	Clade D
AB240_M03_MS1D_H_41_S	TAGCGTATATTAAAGTTGTTGCAGTTAAAAAGCTCGTAGTTGGATTTCTGGTAGGAGCGGCCGGTCCGCCCCGTAATGGGGTGTGCACTAGAGCCGCCTCCGGCCATCCTTGGGGGAACTGCCATGGCCTTAATTGGTTGTGGTATGGAACCCATCGTTTACTGTGAAAAAATTAGAGTGTTTAAAGCAGGCTTAGGCCGTTGAATACATTAGCATGGAATAATAAGATAGGACCTTATGGACCTCTTGTTGGTTTGCGCCGTAAGGTAATGATTAATAGGGATAGTTGGGGGTATTCGTATTTAATTGTCAGAGGTGAAATTCTTGGATTTATGAAAGACGAACTTCTGCGAAAGCATTTACCAAGGATGTTTTCATTAATCAAGAACGAAAGTTAGG…	1175	41	S	H	AB240	M03	OLI11008	99.7	MAST-1	Clade D
AB535_M14_MS1D_H_46_S	TATTAAAGTTGTTGCAGTTAAAAAGCTCGTAGTTGGATTTCTGGTAGGAGCGGCCGGTCCGCCCCGTAATGGGGTGTGCACTAGAGCCGCCTCCGGCCATCCTTGGGGGAACTGCCATGGCCTTAATTGGTTGTGGTATGGAACCCATCGTTTACTGTGAAAAAATTAGAGTGTTTAAAGCAGGCTTAGGCCGTTGAATACATTAGCATGGAATAATAAGATAGGACCTTATGGACCTCTTGTTGGTTTGCGCCGTAAGGTAATGATTAATAGGGATAGTTGGGGGTATTCGTATTTAATTGTCAGAGGTGAAATTCTTGGATTTATGAAAGACGAACTTCTGCGAAAGCATTTACCAAGGATGTTTTCATTAATCAAGAACGAAAGTTAGGGGATCGA…	1170	46	S	H	AB535	M14	OLI11008	99.7	MAST-1	Clade D
AB242_N23_MS1D_H_51_S	CGTATATTAAAGTTGTTGCAGTTAAAAAGCTCGTAGTTGGATTTCTGGTAGGAGCGGCCGGTCCGCCCCGTAATGGGGTGTGCACTAGAGCCGCCTCCGGCCATCCTTGGGGGAACTGCCATGGCCTTAATTGGTTGTGGTATGGAACCCATCGTTTACTGTGAAAAAATTAGAGTGTTTAAAGCAGGCTTAGGCCGTTGAATACATTAGCATGGAATAATAAGATAGGACCTTATGGACCTCTTGTTGGTTTGCGCCGTAAGGTAATGATTAATAGGGATAGTTGGGGGTATTCGTATTTAATTGTCAGAGGTGAAATTCTTGGATTTATGAAAGACGAACTTCTGCGAAAGCATTTACCAAGGATGTTTTCATTAATCAAGAACGAAAGTTAGGGGA…	1174	51	S	H	AB242	N23	OLI11008	99.7	MAST-1	Clade D
AB535_M22_MS1D_H_46_S	ATATTAAAGTTGTTGCAGTTAAAAAGCTCGTAGTTGGATTTCTGGTAGGAGCGGCCGGTCCGCCCCGTAATGGGGTGTGCACTAGCGCCGCCTCCGGCCATCCTTGGGGGAACTGCCATGGCCTTAACTGGTTGTGGTATGGAACCCATCGTTTACTGTGAAAAAATTAGAGTGTTTAAAGCAGGCTTAGGCCGTTGAATACATTAGCATGGAATAATAAGATAGGACCTTATGGACCTCTTGTTGGTTTGCGCCGTAAGGTAATGATTAATAGGGATAGTTGGGGGTATTCGTATTTAATTGTCAGAGGTGAAATTCTTGGATTTATGAAAGACGAACTTCTGCGAAAGCATTTACCAAGGATGTTTTCATTAATCAAGAACGAAAGTTAGGGGATCG…	1168	46	S	H	AB535	M22	Q2E10N5	99.9	MAST-1	Clade D
AA539_F15_MS3_H_23_D	AAGTTGTTGCAGTTAAAAAGCTCGTAGTTGGATTTCTGGTCTGAGCGTTTAGTCCGGCGCTGTGCGTTGTGTACTTGAATGACTTGGACCTTCCTTGTAGGGAATATGTGTGGTCTTAATTGATCGTGCATGGGAACTGCATCGTTTACTGTGAAAAAATTAGAGTGTTTAAAGCAGGCATTTGCTGTGAATACATTAGCATGGAATAATAAGATAGGACTTTGGTACTATTTTGTTGGTTGGAGGCCAAGGTAATGATTAATAGGGATAGTTGGGGGTATTCATATTTAATTGTCAGAGGTGAAATTCTTGGATTTATGAAAGATGAACTTATGCGAAAGCATTTACCAAGGATGTTTTCATTAATCAAGAACGAAAGTTAGGGGATCGAAGAGGATT…	1173	23	D	H	AA539	F15	155S1Ae6P5	99.5	MAST-3
AA539_G06_MS3_H_23_D	AAGTTGTTGCAGTTAAAAAGCTCGTAGTTGGATTTCTGGTCTGAGCGTTTAGTCCGGCGCTGTGCGTTGTGTACTTGAATGACTTGGACCTTCCTTGTAGGGAATATGTGTGGTCTTAATTGATCGTGCATGGGAACTGCATCGTTTACTGTGAAAAAATTAGAGTGTTTAAAGCAGGCATTTGCTGTGAATACATTAGCATGGAATAATAAGATAGGACTTTGGTACTATTTTGTTGGTTGGAGGCCAAGGTAATGATTAATAGGGATAGTTGGGGGTATTCATATTTAATTGTCAGAGGTGAAATTCTTGGATTTATGAAAGATGAACTTATGCGAAAGCATTTACCAAGGATGTTTTCATTAATCAAGAACGAAAGTTAGGGGATCGAAGAGGATT…	1167	23	D	H	AA539	G06	155S1Ae6P5	99.5	MAST-3
AB241_G11_MS3_H_41_S	TATATTAAAGTTGTTGCAGTTAAAAAGCTCGTAGTTGGATTTCTGGTCTGGGCGTCCGGTCCGCCGCTGTGCGGTGTGTACTTGGTTCGACCCGGGCCTTCCTTGTGGGGAATGTATCTGGGCTTAATTGGTCGGATATTGGAACCACATCGTTTACTGTGAAAAAATTAGAGTGTTTAAAGCAGGCATTTGCTGTGAATACATTAGCATGGAATAATAAGATAGGACTTTGGTTCTATTTTGTTGGTTGGAGGCCAAGGTAATGATTAATAGGGATAGTTGGGGGTATTCATATTTAATTGTCAGAGGTGAAATTCTTGGATTTATGAAAGATGAACTTATGCGAAAGCATTTACCAAGGATGTTTTCATTAATCAAGAACGAAAGTTAGGGGATCGA…	1185	41	S	H	AB241	G11	155S8Be82O	99.8308	MAST-3
AB241_I07_MS3_H_41_S	GCGTATATTAAGTTGTTGCAGTTAAAAAGCTCGTAGTTGGATTTCTGGTCTGGGCGTCCGGTCCGCCGCTGTGCGGTGTGTACTTGGTTCGACCCGGGCCTTCCTTGTGGGGAATGTATCTGGGCTTAATTGGTCGGATATTGGAACCACATCGTTTACTGTGAAAAAATTAGAGTGTTTAAAGCAGGCATTTGCTGTGAATACATTAGCATGGAATAATAAGATAGGACTTTGGTTCTATTTTGTTGGTTGGAGGCCAAGGTAATGATTAATAGGGATAGTTGGGGGTATTCATATTTAATTGTCAGAGGTGAAATTCTTGGATTTATGAAAGATGAACTTATGCGAAAGCATTTACCAAGGATGTTTTCATTAATCAAGAACGAAAGTTAGGGGATC…	1186	41	S	H	AB241	I07	155S8Be82O	99.7466	MAST-3
AA539_P15_MS3_H_23_D	AAGTTGTTGCAGTTAAAAAGCTCGTAGTTGGATTTCTGGTCTGGGCGTCCGGTCCGTCGCTGTGCGATGTGTACTTGGTTCGACCCGGGCCTTCCTTGTAGGGAATGCGTCTGGTCTTAATTGTTCGGGCGTTGGAACTGCATCGTTTACTGTGAAAAAATTAGAGTGTTTAAAGCAGGCATTTGCTGTGAATACATTAGCATGGAATAATAAGATAGGACTTTGGTTCTATTTTGTTGGTTGGAGGCCAAGGTAATGATTAATAGGGATAGTTGGGGGTATTCATATTTAATTGTCAGAGGTGAAATTCTTGGATTTATGAAAGATGAACTTATGCGAAAGCATTTACCAAGGATGTTTTCATTAATCAAGAACGAAAGTTAGGGGATCGAAGAGGAT…	1171	23	D	H	AA539	P15	155S8Be82O	98.5	MAST-3
AB197_M05_MS3_H_39_S	GCGTATATTAAAGTTGTTGCAGTTAAAAAGCTCGTAGTTGGATTTCTGGGCTGAGCGACCGGTCCGCCGCTGTGCGGTGTGTACTCGGGTGCGTCTCGGCTCATCCTTGCAGGGAACGGCATTCGGCCTTAATTGGTCGAGGTCGGGAATTGCATCGTTTACTGTGAAAAAATTAGAGTGTTTAAAGCAGGCTTATGCTGTGAATACATTAGCATGGAATAATAAGATAGGACTTTGGTTCTATTTTGTTGGTTGGAGGCCAAGGTAATGATTAATAGGGATAGTTGGGGGTATTCATATTTAATTGTCAGAGGTGAAATTCTTGGATTTATGAAAGATGAACTTATGCGAAAGCATTTACCAAGGATGTTTTCATTAATCAAGAACGAAAGTTAGGGG…	1121	39	S	H	AB197	M05	155S8Be883	99.8	MAST-3
AB536_L15_MS3_H_41_D	CGTATATTAAGTTGTTGCAGTTAAAAAGCTCGTAGTTGGATTTCTGATCTGAGCGTCCGGTCCGCCGCTGTGCGGTGTGTACTTGGTTCGACTCGGATCTTCCTTGCAGGGAATGTTTCTGGCCTTAATTGGTCGGGTTCGGGAACTGCATCGTTTACTGTGAAAAAATTAGAGTGTTTAAAGCAGGCATTTGCTGTGAATACATTAGCATGGAATAATAAGATAGGACTTTGGTTCTATTTTGTTGGTTGGAGGCCAAGGTAATGATTAATAGGGATAGTTGGGGGTATTCATATTTAATTGTCAGAGGTGAAATTCTTGGATTTATGAAAGATGAACTTATGCGAAAGCATTTACCAAGGATGTTTTCATTAATCAAGAACGAAAGTTAGGGGATCG…	1177	41	D	H	AB536	L15	155S8Be88o	99.0678	MAST-3
AB538_K09_MS3_H_41_D	CGGAAGGGCACCACCAGGAGTGGAGCCTGCGGCTTAATTTGACTCAACACGGGGAAACTCACCAGGTCCGGACATAGTAAGGATTGACAGATTGACAGCTCTTTCTTGATTCTATGGGTGGTGGTGCATGGCCGTTCTTAGTTGGTGGAGTGATTTGTCTGGTTGATTCCGTTAACGAACGAGATCTCCGCCTGCTAAATAGTCACTGGGGTCATTTTGACTGCAGGGCGACTTCTTAGAGGGACACTTGGCGTTTAGTCAAGGGAAGTTGGAGGCAATAACAGGTCTGTGATGCCCTTAGATGTTCTGGGCCGCACGCGCGCTACACTGATTCAATCAACGAGTTTATAACCTTGACCGAGAGGACTGGGTAATCTTGTAAATCTGAATCGTGATGGG…	576	41	D	H	AB538	K09	A95F14RM2C06	100	MAST-3
AB242_C20_MS3_H_51_S	GTATATTAAAGTTGTTGCAGTTAAAAAGCTCGTAGTTGGATTTCTGGGTGGAGCGACCGGTCCGCCGCTGTGCGGTGTGTACTTGTGTACGACTCGACTCATCCTTGTGGGGAAGCGTCTTCCGGCATTCAGTTGTCGGGGCGGGGAACCGCATCATTTACTGTGAAAAAATTAGAGTGTTTAAAGCAGGCAAATCGCTGTGAATACATTAGCATGGAATAATAACATAGGACTTTGGTTCTATTTTGTTGGTTGGAGGCCAAGGTAATGATTAATAGGGACAGTTGGGGGTATTCATATTTAATTGTCAGAGGTGAAATTCTTGGATTTATGAAAGATGAACTCATGCGAAAGCATTTACCAAGGATGTTTTCATTAATCAAGAACGAAAGTTAGGGG…	1187	51	S	H	AB242	C20	AI3F14RJ2C07	99.7	MAST-3
AB196_I13_MS3_H_39_S	GTTGTTGCAGTTAAAAAGCTCGTAGTTGGATTTCTGGGTGGAGCGACCGGTCCGCCGCTGTGCGGTGTGTACTTGTGTACGACTCGACTCATCCTTGTGGGGAAGCGTCTTCCGGCATTCAGTTGTCGGGGCGGGGAACCGCATCATTTACTGTGAAAAAATTAGAGTGTTTAAAGCAGGCAAATCGCTGTGAATACATTAGCATGGAATAATAACATAGGACTTTGGTTCTATTTTGTTGGTTGGAGGCCAAGGTAATGATTAATAGGGACAGTTGGGGGTATTCATATTTAATTGTCAGAGGTGAAATTCTTGGATTTATGAAAGATGAACTCATGCGAAAGCATTTACCAAGGATGTTTTCATTAATCAAGAACGAAAGTTAGGGGATCGAAGAGG…	1177	39	S	H	AB196	I13	AI3F14RJ2C07	99.8	MAST-3
AB536_J15_MS3_H_41_D	AAGCTCGTAGTTGGATTTCTGGATCGAACGCTTCGTCCGCCGCTGTGCGGTGTGTACTGAGGTTTTGTTTCGATTCATCCTTGCAGGGAAGCGAGTTCGAGATTAATTTGTTGGCTCGGGGAACTGCATCTTTTACTGTGAAAAAATTAGAGTGTTTAAAGCAGGCATTTTGCTGTGAATACATTAGCATGGAATAATAACATAGGACTTTGGTTCTATTTTGTTGGTTGGAGGCCAAGGTAATGATTAATAGGGACAGTTGGGGGTATTCATATTTAATTGTCAGAGGTGAAATTCTTGGATTTATGAAAGATGAACTCATGCGAAAGCATTTACCAAGGATGTTTTCATTAATCAAGAACGAAAGTTAGGGGATCGAAGAGGATTAGATACCCTCGT…	1003	41	D	H	AB536	J15	AMT15_15_10m_140	99.8004	MAST-3
AB206_M07_MS3_H_47_S	GCGTATATTAAAGTTGTTGCAGTTAAAAAGCTCGTAGTTGGATTTCTGATCTGAGCGTCCGGTCCGCCGCTGTGCGGTGTGTACTTGGTTCGACTCGGATCTTCCTTGCAGGGAATGTTTCTGGCCTTAATTGGTCGGGTTCGGGAACTGCATCGTTTACTGTGAAAAAATTAGAGTGTTTAAAGCAGGCATTTGCTGTGAATACATTAGCATGGAATAATAAGATAGGACTTTGGTTCTATTTTGTTGGTTGGAGGCCAAGGTAATGATTAATAGGGATAGTTGGGGGTATTCATATTTAATTGTCAGAGGTGAAATTCTTGGATTTATGAAAGATGAACTTATGCGAAAGCATTTACCAAGGATGTTTTCATTAATCAAGAACGAAAGTTAGGGGAT…	1181	47	S	H	AB206	M07	AMT15_15_10m_404	99.5	MAST-3
AB206_D04_MS3_H_47_S	GTGGAACCACATCGTTTACTGTGAAAAAATTAGAGTGTTCAAAGCAGGCTTAGGCTGTGAATACATTAGCATGGAATAATAAGATAGGACTTTGGTTCTATTTTGTTGGTTGGAGGCCAAGGTAATGATTAATAGGGATAGTTGGGGGTATTCATATTTAATTGTCAGAGGTGAAATTCTTGGATTTATGAAAGATGAACTTATGCGAAAGCATTTACCCAGGATGTTTTCATTAATCAAGAACGAAAGTTAGGGGATCGAAGAGGATTAGATACCCTCGTAGTCTTAACCATAAACTATGCCGACTCGGGATTGGAGGGGTATCAACATGGCCCTTTCAGCACCGTATGAGAAATCAAAGTCTTTGGGTTCCGGGGGGAGTATGGTCGCAAGGCTGAA…	947	47	S	H	AB206	D04	BL000921.38	99.6	MAST-3
AB535_L17_MS3_H_46_S	TATTAAAGTTGTTGCAGTTAAAAAGCTCGTAGTTGGATTTCTGATCAGATTTCCCGGTCCTGCGCTGTGCGCTGTGTACCGAGTGAGATGTGATCATCCTTGTGGAGATGCCCGTTTGGCATTAATTTGTCGGCGTGTGGAACCACATCGTTTACTGTGAAAAAATTAGAGTGTTCAAAGCAGGCTTAGGCTGTGAATACATTAGCATGGAATAATAAGATAGGACTTTGGTTCTATTTTGTTGGTTGGAGGCCAAGGTAATGATTAATAGGGATAGTTGGGGGTATTCATATTTAATTGTCAGAGGTGAAATTCTTGGATTTATGAAAGATGAACTTATGCGAAAGCATTTACCAAGGATGTTTTCATTAATCAAGAACGAAAGTTAGGGGATCGAAG…	1178	46	S	H	AB535	L17	BL000921.38	97.2	MAST-3
AB536_N12_MS3_H_41_D	AAGATGAACTTATGGGAAAAGCATTACCCACGGATGTTTTCATTAATCAAGAACGAAAGTTAGGGGATCGAAGAGGATTAGATACCCCTCGTAGTCTTAACCATAAACTATGCCGACTCGGGATGGGAGGGGTATCAACATGGCCCTTTCAGCACCGTATGAGAAATCAAAGTCTTTGGGTTCCGGGGGGAGTATGGTCGCAAGGCTGAAACTTAAAGGAATTGACGGAAGGGCACCACCAGGAGTGGAGCCTGCGGCTTAATTTGACTCAACACGGGGAAACTCACCAGGTCCGGACATAGTAAGGATTGACAGATTGACAGCTCTTTCTTGATTCTATGGGTGGTGGTGCATGGCCGTTCTTAGTTGGTGGAGTGATTTGTCTGGTTGATTCCGTTA…	826	41	D	H	AB536	N12	BL000921.38	98.7879	MAST-3
AA539_J03_MS3_H_23_D	GTATATTAAAGTTGTTGCAGTTAAAAAGCTCGTAGTTGGATTTCTGGACGGAGCGACCGGTCCGCCGCTGTGCGGTGTGTACTCGTGTTTGACTCGGTTCATCCTTGTGGGAAAGCGTTTTCGGCATTCAGTTGTCGTGGCGGGGAACCACATCTTTTACTGTGAAAAAATTAGAGTGTTTAAAGCAGGCATTTTGCTGTGAATACATTAGCATGGAATAATAACATAGGACTCTGTTCTATTTTGTTGGTTGGAGATCAGGGTAATGATTAATAGGGACAGTTGGGGGTATTCATATTTAATTGTCAGAGGTGAAATTCTTGGATTTATGAAAGATGAACTCATGCGAAAGCATTTACCAAGGATGTTTTCATTAATCAAGAACGAAAGTTAGGGGAT…	1185	23	D	H	AA539	J03	H3S1Be4Kp	96.7	MAST-3
AB206_B23_MS3_H_47_S	GCGTATATTAAAGTTGTTGCAGTTAAAAAGCTCGTAGTTGGATTTCTGGTCTGGGCGTCCGGTCCGCCGCTGTGCGGTGTGTACTTGGTTCGACCCGGGCCTTCCTTGTGGGGAATGTATCTGGGCTTAATTGGTCGGATATTGGAACCACATCGTTTACTGTGAAAAAATTAGAGTGTTTAAAGCAGGCATTTGCTGTGAATACATTAGCATGGAATAATAAGATAGGACTTTGGTTCTATTTTGTTGGTTGGAGGCCAAGGTAATGATTAATAGGGATAGTTGGGGGTATTCATATTTAATTGTCAGAGGTGAAATTCTTGGATTTATGAAAGATGAACTTATGCGAAAGCATTTACCAAGGATGTTTTCATTAATCAAGAACGAAAGTTAGGGGAT…	1184	47	S	H	AB206	B23	HE000427.21	98.1	MAST-3
AB242_F06_MS3_H_51_S	CGTATATTAAAGTTGTTGCAGTTAAAAAGCTCGTAGTTGGATTTCTGGTCTGGGCGTCCGGTCCGCCGCTGTGCGGTGTGTACTTGGTTCGACCCGGGCCTTCCTTGTGGGGAATGTATCTGGGCTTAATTGGTCGGATATTGGAACCACATCGTTTACTGTGAAAAAATTAGAGTGTTTAAAGCAGGCATTTGCTGTGAATACATTAGCATGGAATAATAAGATAGGACTTTGGTTCTATTTTGTTGGTTGGAGGCCAAGGTAATGATTAATAGGGATAGTTGGGGGTATTCATATTTAATTGTCAGAGGTGAAATTCTTGGATTTATGAAAGATGAACTTATGCGAAAGCATTTACCAAGGATGTTTTCATTAATCAAGAAGAAAGTTAGGGGATCG…	1179	51	S	H	AB242	F06	HE000427.21	98.1	MAST-3
AB209_G20_MS3_P_48_S	GCGTATATTAAAGTTGTTGCAGTTAAAAAGCTCGTAGTTGGATTTCTGGTCTGGGCGTCCGGTCCGCCGCTGTGCGGTGTGTACTTGGTTCGACCCGGGCCTTCCTTGTGGGGAATGTATCTGGGCTTAATTGGTCGGATATTGGAACCACATCGTTTACTGTGAAAAAATTAGAGTGTTTAAAGCAGGCATTTGCTGTGAATACATTAGCATGGAATAATAAGATAGGACTTTGGTTCTATTTTGTTGGTTGGAGGCCAAGGTAATGATTAATAGGGATAGTTGGGGGTATTCATATTTAATTGTCAGAGGTGAAATTCTTGGATTTATGAAAGATGAACTTATGCGAAAGCATTTACCAAGGATGTTTTCATTAATCAAGAACGAAAGTTAGGGGAT…	1183	48	S	P	AB209	G20	HE000427.21	98.1	MAST-3
AB240_J20_MS3_H_41_S	AAGTTGTTGCAGTTAAAAAGCTCGTAGTTGGATTTCTGGTCTGGGCGTCCGGTCCGCCGCTGTGCGGTGTGTACTTGGTTCGACCCGGGCCTTCCTTGTGGGGAATGTATCTGGGCTTAATTGGTCGGATATTGGAACCACATCGTTTACTGTGAAAAAATTAGAGTGTTTAAAGCAGGCATTTGCTGTGAATACATTAGCATGGAATAATAAGATAGGACTTTGGTTCTATTTTGTTGGTTGGAGGCCAAGGTAATGATTAATAGGGATAGTTGGGGGTATTCATATTTAATTGTCAGAGGTGAAATTCTTGGATTTATGAAAGATGAACTTATGCGAAAGCATTTACCAAGGATGTTTTCATTAATCAAGAACGAAAGTTAGGGGATCGAAGAGGAT…	1176	41	S	H	AB240	J20	HE000427.21	98	MAST-3
AB240_P10_MS3_H_41_S	CGTATATTAAAGTTGTTGCAGTTAAAAAGCTCGTAGTTGGATTTCTGGTCTGGGCGTCCGGTCCGCCGCTGTGCGGTGTGTACTTGGTTCGACCCGGGCCTTCCTTGTGGGGAATGTATCTGGGCTTAATTGGTCGGATATTGGAACCACATCGTTTACTGTGAAAAAATTAGAGTGTTTAAAGCAGGCATTTGCTGTGAATACATTAGCATGGAATAATAAGATAGGACTTTGGTTCTATTTTGTTGGTTGGAGGCCAAGGTAATGATTAATAGGGATAGTTGGGGGTATTCATATTTAATTGTCAGAGGTGAAATTCTTGGATTTATGAAAGATGAACTTATGCGAAAGCATTTACCAAGGATGTTTTCATTAATCAAGAACGAAAGTTAGGGGATC…	1181	41	S	H	AB240	P10	HE000427.21	98.2	MAST-3
AB208_A07_MS3_H_48_S	GCGTATATTAAAGTTGTTGCAGTTAAAAAGCTCGTAGTTGGATTTCTGGTGTGTGAGTATTGCGTCCTTGAATGTGTACCGATGTTCGCCGCCATCTTGGGGAATAACTTTGTAAGGATGTTAATTCGTTTTTATGAGTGCCCCTCCTTAACTGTGAAAAAATTAGAGTGTTCAAAGCAGACAAAATGTCGTGAATACATTAGCATGGAATTATACCAAAAGGTAGGAATTTGTGAGTCTCACCACTCCTGTTCCCACAATGATCAACAGGATCAAACGAGGGTAGAAGTACTCAATTGTCAGAGGTGAAATTCTTGGATTTTTTGACGACTCCCTAAAGCGAAAGCATCTACCAAGCATGTTTCCATTAATCAAGAACGAAAGTTAGGGGATCGAAGA…	1181	48	S	H	AB208	A07	IND31.21	98.7	MAST-3
AB241_D10_MS3_H_41_S	GTTAAAAAGCTCGTAGTTGGATTTCTGGTGTGTGAGTATTGCGTCCTTGAATGTGTACCGATGTTCGCCGCCATCTTGGGGAATAACTTTGTAAGGATGTTAATTCGTTTTTATGAGTGCCCCTCCTTAACTGTGAAAAAATTAGAGTGTTCAAAGCAGACAAAATGTCGTGAATACATTAGCATGGAATTATACCAAAAGGTAGGAATTTGTGAGTCTCACCACTCCTGTTCCCACAATGATCAACAGGATCAAACGAGGGTAGAAGTACTCAATTGTCAGAGGTGAAATTCTTGGATTTTTTGACGACTCCCTAAAGCGAAAGCATCTACCAAGCATGTTTCCATTAATCAAGAACGAAAGTTAGGGGATCGAAGAGGATTAGATACCCTCGTAGTC…	1170	41	S	H	AB241	D10	IND31.21	98.7	MAST-3
AA538_O20_MS3_H_23_D	AAGTTGTTGCAGTTAAAAAGCTCGTAGTTGGATTTCGGGACGGAGCGACCGGTCCGCCGCTGTGCGGTGTGTACTTGGGTTTACGCCTCTGTCCTTCCTTGCAGGGAAGCGCGTTCGGCCTTAGTTGGTCGGCGCGGGGAACTGCATCGTTTACTGTGAAAAAATTAGAGTGTTTAAAGCAGGCGTTGATTGCTGTGAATACATTAGCATGGAATAATAAGATAGGACTTTGGGACTATTTTGTTGGTTGGAGGCCAAGGTAATGATTAATAGGGATAGTTGGGGGTATTCATATTTAATTGTCAGAGGTGAAATTCTTGGATTTATGAAAGATGAACTTATGCGAAAGCATTTACCAAGGATGTTTTCATTAATCAAGAACGAAAGTTAGGGGATCGA…	1179	23	D	H	AA538	O20	NA11-5	92.2	MAST-3
AB537_L13_MS3_H_41_D	CATCCTTGATGGGAACCATGGTCACCGTTGATTCGGTGCTGTGGGGAACATCATCGTTTACTGTGAGAAAAATAGAGTGTTTAAAGCAGGCGTTTGCTCTGAATACGTTAGCATGGAATAATAAGATAGGACTTTGGTACTATTTTGTTGGTTGCAGTCCAAGGTAATGATTAATAGGGACAGTTGGGGGTATTCATATTTAATTGTCAGAGGTGAAATTCTTGGATTTATGAAAGATGAACTTATGCGAAAGCATTTACCAAGGATGTTTTCATTAATCAAGAACGAAAGTTAGGGGATCGAAGAGGATTAGATACCCTCGTAGTCTTAACCATAAACTATGCCGACTAGGGATTGGAGGGAGTACTTTAGCGACCCCTTCAGCACCTTACGAGAAAT…	1040	41	D	H	AB537	L13	NPK2_112	96.8	MAST-3
AB208_M21_MS3_H_48_S	GCGTATATTAAAGTTGTTGCAGTTAAAAAGCTCGTAGTTGGATTTCTGGTCTGATCGGCCGGTCCGCCGTAAGGTGTGTACCTGGTGTGATGAGATCATCCTTGATGGGAACCATGGTCACCGTTGATTCGGTGCTGTGGGGAACATCATCGTTTACTGTGAGAAAAATAGAGTGTTTAAAGCAGGCGTTTGCTCTGAATACGTTAGCATGGAATAATAAGATAGGACTTTGGTACTATTTTGTTGGTTGCAGTCCAAGGTAATGATTAATAGGGACAGTTGGGGGTATTCATATTTAATTGTCAGAGGTGAAATTCTTGGATTTATGAAAGATGAACTTATGCGAAAGCATTTACCAAGGATGTTTTCATTAATCAAGAACGAAAGTTAGGGGATCGA…	1185	48	S	H	AB208	M21	NPK2_112	96.1	MAST-3
AB536_N16_MS3_H_41_D	TATATTAAGTTGTTGCAGTTAAAAAGCTCGTAGTTGGATTTCTGGTCTGATCGGCCGGTCCGCCGTAAGGTGTGTACCTGGTGTGATGAGATCATCCTTGATGGGAACCATGGTCACCGTTGATTCGGTGCTGTGGGGAACATCATCGTTTACTGTGAGAAAAATAGAGTGTTTAAAGCAGGCGTTTGCTCTGAATACGTTAGCATGGAATAATAAGATAGGACTTTGGTACTATTTTGTTGGTTGCAGTCCAAGGTAATGATTAATAGGGACAGTTGGGGGTATTCATATTTAATTGTCAGAGGTGAAATTCTTGGATTTATGAAAGATGAACTTATGCGAAAGCATTTACCAAGGATGTTTTCATTAATCAAGAACGAAAGTTAGGGGATCGAAGAG…	1152	41	D	H	AB536	N16	NPK2_112	95.8442	MAST-3
AB241_A02_MS3_H_41_S	GTATATTAAGTTGTTGCAGTTAAAAAGCTCGTAGTTGGATTTCTGGATCGAACGCTTCGTCCGCCGCTGTGCGGTGTGTACTGAGGTTTTGTTTCGATTCATCCTTGCAGGGAAGCGAGTTCGAGATTAATTTGTTGGCTCGGGGAACTGCATCTTTTACTGTGAAAAAATTAGAGTGTTTAAAGCAGGCATTTTGCTGTGAATACATTAGCATGGAATAATAACATAGGACTTTGGTTCTATTTTGTTGGTTGGAGGCCAAGGTAATGATTAATAGGGACAGTTGGGGGTATTCATATTTAATTGTCAGAGGTGAAATTCTTGGATTTATGAAAGATGAACTCATGCGAAAGCATTTACCAAGGATGTTTTCATTAATCAAGAACGAAAGTTAGGGGA…	1189	41	S	H	AB241	A02	OLI11006	99.1	MAST-3
AB537_A08_MS3_H_41_D	GTATATTAAAGTTGTTGCAGTTAAAAAGCTCGTAGTTGGATTTCTGGATCGAACGCTTCGTCCGCCGCTGTGCGGTGTGTACTGAGGTTTTGTTTCGATTCATCCTTGCAGGGAAGCGAGTTCGAGATTAATTTGTCGGCTCGGGGAACTGCATCTTTTACTGTGAAAAAATTAGAGTGTTTAAAGCAGGCATTTTGCTGTGAATACATTAGCATGGAATAATAACATAGGACTTTGGTTCTATTTTGTTGGTTGGAGGCCAAGGTAATGATTAATAGGGACAGTTGGGGGTATTCATATTTAATTGTCAGAGGTGAAATTCTTGGATTTATGAAAGATGAACTCATGCGAAAGCATTTACCAAGGATGTTTTCATTAATCAAGAACGAAAGTTAGGGG…	1186	41	D	H	AB537	A08	OLI11006	99.4	MAST-3
AB206_A09_MS3_H_47_S	GCGTATATTAAAGTTGTTGCAGTTAAAAAGCTCGTAGTTGGATTTCTGGATCGAACGCTTCGTCCGCCGCTGTGCGGTGTGTACTGAGGTTTTGTTTCGATTCATCCTTGCAGGGAAGCGAGTTCGAGATTAATTTGTCGGCTCGGGGAACTGCATCTTTTACTGTGAAAAAATTAGAGTGTTTAAAGCAGGCATTTTGCTGTGAATACATTAGCATGGAATAATAACATAGGACTTTGGTTCTATTTTGTTGGTTGGAGGCCAAGGTAATGATTAATAGGGACAGTTGGGGGTATTCATATTTAATTGTCAGAGGTGAAATTCTTGGATTTATGAAAGATGAACTCATGCGAAAGCATTTACCAAGGATGTTTTCATTAATCAAGAACGAAAGTTAGG…	1185	47	S	H	AB206	A09	OLI11006	99.6	MAST-3
AB535_C06_MS3_H_46_S	GCGTATATTAAAGTTGTTGCAGTTAAAAAGCTCGTAGTTGGATTTCTGGATCGAACGCTTCGTCCGCCGCTGTGCGGTGTGTACTGAGGTTTTGTTTCGATTCATCCTTGCAGGGAAGCGAGTTCGAGATTAATTTGTCGGCTCGGGGAACTGCATCTTTTACTGTGAAAAAATTAGAGTGTTTAAAGCAGGCATTTTGCTGTGAATACATTAGCATGGAATAATAACATAGGACTTTGGTTCTATTTTGTTGGTTGGAGGCCAAGGTAATGATTAATAGGGACAGTTGGGGGTATTCATATTTAATTGTCAGAGGTGAAATTCTTGGATTTATGAAAGATGAACTCATGCGAAAGCATTTACCAAGGATGTTTTCATTAATCAAGAACGAAAGTTAGG…	1185	46	S	H	AB535	C06	OLI11006	99.6	MAST-3
AB242_C07_MS3_H_51_S	CGCGTATATTAAAGTTGTTGCAGTTAAAAAGCTCGTAGTTGGATTTCTGGATCGAACGCTTCGTCCGCCGCTGTGCGGTGTGTACTGAGGTTTTGTTTCGATTCATCCTTGCAGGGAAGCGAGTTCGAGATTAATTTGTCGGCTCGGGGAACTGCATCTTTTACTGTGAAAAAATTAGAGTGTTTAAAGCAGGCATTTTGCTGTGAATACATTAGCATGGAATAATGACATAGGACTTTGGTTCTATTTTGTTGGTTGGAGGCCAAGGTAATGATTAATAGGGACAGTTGGGGGTATTCATATTTAATTGTCAGAGGTGAAATTCTTGGATTTATGAAAGATGAACTCATGCGAAAGCATTTACCAAGGATGTTTTCATTAATCAAGAACGAAAGTTAG…	1189	51	S	H	AB242	C07	OLI11006	99.4	MAST-3
AB535_D05_MS3_H_46_S	GCGTATATTAAAGTTGTTGCAGTTAAAAAGCTCGTAGTTGGATTTCTGGATCGAACGCTTCGTCCGCCGCTGTGCGGTGTGTACTGAGGTTTTGTTTCGATTCATCCTTGCAGGGAAGCGAGTTCGAGATTAATTTGTCGGCTCGGGGAACTGCATCTTTTACTGTGAAAAAATTAGAGTGTTTAAAGCAGGCATTTTGCTGTGAATACATTAGCATGGAATAATAACATAGGACTTTGGTTCTATTTTGTTGGTTGGAGGCCAAGGTAATGATTAATAGGGACAGTTGGGGGTATTCATATTTAATTGTCAGAGGTGAAATTCTTGGATTTATGAAAGATGAACTCATGCGAAAGCATTTACCAAGGATGTTTTCATTAATCAAGAACGAAAGTTAGG…	1185	46	S	H	AB535	D05	OLI11006	99.6	MAST-3
AB197_D09_MS3_H_39_S	GCGTATATTAAAGTTGTTGCAGTTAAAAAGCTCGTAGTTGGATTTCTGGATCGAACGCTTCGTCCGCCGCTGTGCGGTGTGTACTGAGGTTTTGTTTCGATTCATCCTTGCAGGGAAGCGAGTTCGAGATTAATTTGTCGGCTCGGGGAACTGCATCTTTTACTGTGAAAAAATTAGAGTGTTTAAAGCAGGCATTTTGCTGTGAATACATTAGCATGGAATAATAACATAGGACTTTGGTTCTATTTTGTTGGTTGGAGGCCAAGGTAATGATTAATAGGGACAGTTGGGGGTATTCATATTTAATTGTCAGAGGTGAAATTCTTGGATTTATGAAAGATGAACTCATGCGAAAGCATTTACCAAGGATGTTTTCATTAATCAAGAACGAAAGTTAGG…	1146	39	S	H	AB197	D09	OLI11006	99.6	MAST-3
AB242_D16_MS3_H_51_S	GCGTATATTAAAGTTGTTGCAGTTAAAAAGCTCGTAGTTGGATTTCTGGATCGAACGCTTCGTCCGCCGCTGTGCGGTGTGTACTGAGGTTTTGTTTCGATTCATCCTTGCAGGGAAGCGAGTTCGAGATTAATTTGTCGGCTCGGGGAACTGCATCTTTTACTGTGAAAAAATTAGAGTGTTTAAAGCAGGCATTTTGCTGTGAATACATTAGCATGGAATAATAACATAGGACTTTGGTTCTATTTTGTTGGTTGGAGGCCAAGGTAATGATTAATAGGGACAGTTGGGGGTATTCATATTTAATTGTCAGAGGTGAAATTCTTGGATTTATGAAAGATGAACTCATGCGAAAGCATTTACCAAGGATGTTTTCATTAATCAAGAACGAAAGTTAGG…	1185	51	S	H	AB242	D16	OLI11006	99.5	MAST-3
AA538_D19_MS3_H_23_D	TGTTGCAGTTAAAAAGCTCGTAGTTGGATTTCTGGATCGAACGCTTCGTCCGCCGCTGTGCGGTGTGTACTGAGGTTTTGTTTCGATTCATCCTTGCAGGGAAGCGCGTTCGAGATTAATTTGTCGGCTCGGGGAACTGCATCTTTTACTGTGAAAAAATTAGAGTGTTTAAAGCAGGCATTTTGCTGTGAATACATTAGCATGGAATAATAACATAGGACTTTGGTTCTATTTTGTTGGTTGGAGGCCAAGGTAATGATTAATAGGGACAGTTGGGGGTATTCATATTTAATTGTCAGAGGTGAAATTCTTGGATTTATGAAAGATGAACTCATGCGAAAGCATTTACCAAGGATGTTTTCATTAATCAAGAACGAAAGTTAGGGGATCGAAGAGGAT…	1170	23	D	H	AA538	D19	OLI11006	99.5	MAST-3
AB240_F02_MS3_H_41_S	AAGTTGTTGCAGTTAAAAAGCTCGTAGTTGGATTTCTGGATCGAACGCTTCGTCCGCCGCTGTGCGGTGTGTACTGAGGTTTTGTTTCGATTCATCCTTGCAGGGAAGCGAGTTCGAGATTAATTTGTCGGCTCGGGGAACTGCATCTTTTACTGTGAAAAAATTAGAGTGTTTAAAGCAGGCATTTTGCTGTGAATACATTAGCATGGAATAATAACATAGGACTTTGGTTCTATTTTGTTGGTTGGAGGCCAAGGTAATGATTAATAGGGACAGTTGGGGGTATTCATATTTAATTGTCAGAGGTGAAATTCTTGGATTTATGAAAGATGAACTCATGCGAAAGCATTTACCAAGGATGTTTTCATTAATCAAGAACGAAAGTTAGGGGATCGAAGA…	1175	41	S	H	AB240	F02	OLI11006	99.6	MAST-3
AB240_G15_MS3_H_41_S	GCGTATATTAAAGTTGTTGCAGTTAAAAAGCTCGTAGTTGGATTTCTGGATCGAACGCTTCGTCCGCCGCTGTGCGGTGTGTACTGAGGTTTTGTTTCGATTCATCCTTGCAGGGAAGCGAGTTCGAGATTAATTTGTCGGCTCGGGGAACTGCATCTTTTACTGTGAAAAAATTAGAGTGTTTAAAGCAGGCATTTTGCTGTGAATACATTAGCATGGAATAATAACATAGGACTTTGGTTCTATTTTGTTGGTTGGAGGCCAAGGTAATGATTAATAGGGACAGTTGGGGGTATTCATATTTAATTGTCAGAGGTGAAATTCTTGGATTTATGAAAGATGAACTCATGCGAAAGCATTTACCAAGGATGTTTTCATTAATCAAGAACGAAAGTTAGG…	1184	41	S	H	AB240	G15	OLI11006	99.5	MAST-3
AB242_G17_MS3_H_51_S	GCGTATATTAAAGTTGTTGCAGTTAAAAAGCTCGTAGTTGGATTTCTGGATCGAACGCTTCGTCCGCCGCTGTGCGGTGTGTACTGAGGTTTTGTTTCGATTCATCCTTGCAGGGAAGCGAGTTCGAGATTAATTTGTCGGCTCGGGGAACTGCATCTTTTACTGTGAAAAAATTAGAGTGTTTAAAGCAGGCATTTTGCTGTGAATACATTAGCATGGAATAATAACATAGGACTTTGGTTCTATTTTGTTGGTTGGAGGCCAAGGTAATGATTAATAGGGACAGTTGGGGGTATTCATATTTAATTGTCAGAGGTGAAATTCTTGGATTTATGAAAGATGAACTCATGCGAAAGCATTTACCAAGGATGTTTTCATTAATCAAGAACGAAAGTTAGG…	1185	51	S	H	AB242	G17	OLI11006	99.5	MAST-3
AB240_I19_MS3_H_41_S	GTAGTCTTAACCATAAACTATGCCGACTAGGGATTGGCGGACGTACTTTTTATGGCTCCGTCAGCACCTTACGAGAAATCAAAGTCTTTGGGTTCCGGGGGGAGTATGGTCGCAAGGCTGAAACTTAAAGGAATTGACGGAAGGGCACCACCAGGAGTGGAGCCTGCGGCTTAATTTGACTCAACACGGGAAAACTCACCAGGTCCGGACATAGTAAGGATTGACAGATTGACAGCTCTTTCTTGATTCTATGGGTGGTGGTGCATGGCCGTTCTTAGTTGGTGGAGTGATTTGTCTGGTTAATTCCGTTAACGAACGAGACCTCCGCCTACTAAATAGTTACGCGAATATTTAAATTGATTCGTGGGCAACTTCTTAGAGGGACACCTGATGTTTAAT…	764	41	S	H	AB240	I19	OLI11006	99.7	MAST-3
AB536_J03_MS3_H_41_D	GCGTATATTAAGTTGTTGCAGTTAAAAAGCTCGTAGTTGGATTTCTGGATCGAACGCTTCGTCCGCCGCTGTGCGGTGTGTACTGAGGTTTTGTTTCGATTCATCCTTGCAGGGAAGCGAGTTCGAGATTAATTTGTCGGCTCGGGGAACTGCATCTTTTACTGTGAAAAAATTAGAGTGTTTAAAGCAGGCATTTTGCTGTGAATACATTAGCATGGAATAATAACATAGGACTTTGGTTCTATTTTGTTGGTTGGAGGCCAAGGTAATGATTAATAGGGACAGTTGGGGGTATTCATATTTAATTGTCAGAGGTGAAATTCTTGGATTTATGAAAGATGAACTCATGCGAAAGCATTTACCAAGGATGTTTTCATTAATCAAGAACGAAAGTTAGGG…	1166	41	D	H	AB536	J03	OLI11006	99.2268	MAST-3
AB536_K08_MS3_H_41_D	TCTCACCCATAAACTATGCCGACTAGGGATTGGCGGACGTACTTTTTATGGCTCCGTCCGCACCTTACGAGAAATCAAAGTCTTTGGGTTCCGGGGGGAGTATGGTCGCAAGGCTGAAACTTAAAGGAATTGACGGAAGGGCACCACCAGGAGTGGAGCCTGCGGCTTAATTTGACTCAACACGGGAAAACTCACCAGGTCCGGACATAGTAAGGATTGACAGATTGACAGCTCTTTCTTGATTCTATGGGTGGTGGTGCATGGCCGTTCTTAGTTGGTGGAGTGATTTGTCTGGTTAATTCCGTTAACGAACGAGACCTCCGCCTACTAAATAGTTACGCGAATATTTAAATTGATTCGTGGGCAACTTCTTAGAGGGACACCTGATGTTTAATCAGG…	732	41	D	H	AB536	K08	OLI11006	99.1392	MAST-3
AB535_K14_MS3_H_46_S	CGTATATTAAAGTTGTTGCAGTTAAAAAGCTCGTAGTTGGATTTCTGGATCGAACGCTTCGTCCGCCGCTGTGCGGTGTGTACTGAGGTTTTGTTTCGATTCATCCTTGCAGGGAAGCGAGTTCGAGATTAATTTGTCGGCTCGGGGAACTGCATCTTTTACTGTGAAAAAATTAGAGTGTTTAAAGCAGGCATTTTGCTGTGAATACATTAGCATGGAATAATAACATAGGACTTTGGTTCTATTTTGTTGGTTGGAGGCCAAGGTAATGATTAATAGGGACAGTTGGGGGTATTCATATTTAATTGTCAGAGGTGAAATTCTTGGATTTATGAAAGATGAACTCATGCGAAAGCATTTACCAAGGATGTTTTCATTAATCAAGAACGAAAGTTAGGG…	1185	46	S	H	AB535	K14	OLI11006	99.5	MAST-3
AB536_L13_MS3_H_41_D	CGTATATTAAGTTGTTGCAGTTAAAAAGCTCGTAGTTGGATTTCTGGATCGAACGCCTCGTCCGCCGCTGTGCGGTGTGTACTGGGGTTTTGTTTCGATTCATCCTTGCAGGGAAGCGAGTTCGAGATTAATTTGTCGGCTCGGGGAACTGCATCTTTTACTGTGAAAAAATTAGAGTGTTTAAAGCAGGCATTTTGCTGTGAATACATTAGCATGGAATAATAACATAGGACTTTGGTTCTATTTTGTTGGTTGGAGGCCAAGGTAATGATTAATAGGGACAGTTGGGGGTATTCATATTTAATTGTCAGAGGTGAAATTCTTGGATTTATGAAAGATGAACTCATGCGAAAGCATTTACCAAGG-ATGTTTTCATTAATCAAGAACGAAAGTTAGGG…	1182	41	D	H	AB536	L13	OLI11006	99.2386	MAST-3
AB240_L13_MS3_H_41_S	AAGCATTTACCAAGGATGTTTTCATTAATCAAGAACGAAAGTTAGGGGATCGAAGAGGATTAGATACCCTCGTAGTCTTAACCATAAACTATGCCGACTAGGGATTGGCGGACGTACTTTTTATGGCTCCGTCAGCACCTTACGAGAAATCAAAGTCTTTGGGTTCCGGGGGGAGTATGGTCGCAAGGCTGAAACTTAAAGGAATTGACGGAAGGGCACCACCAGGAGTGGAGCCTGCGGCTTAATTTGACTCAACACGGGAAAACTCACCAGGTCCGGACATAGTAAGGATTGACAGATTGACAGCTCTTTCTTGATTCTATGGGTGGTGGTGCATGGCCGTTCTTAGTTGGTGGAGTGATTTGTCTGGTTAATTCCGTTAACGAACGAGACCTCCGC…	835	41	S	H	AB240	L13	OLI11006	99.8	MAST-3
AB535_M02_MS3_H_46_S	ATATTAAAGTTGTTGCAGTTAAAAAGCTCGTAGTTGGATTTCTGGATCGAACGCTTCGTCCGCCGCTGTGCGGTGTGTACTGAGGTTTTGTTTCGATTCATCCTTGCAGGGAAGCGAGTTCGAGATTAATTTGTCGGCTCGGGGAACTGCATCTTTTACTGTGAAAAAATTAGAGTGTTTAAAGCAGGCATTTTGCTGTGAATACATTAGCATGGAATAATAACATAGGACTTTGGTTCTATTTTGTTGGTTGGAGGCCAAGGTAATGATTAATAGGGACAGTTGGGGGTATTCATATTTAATTGTCAGAGGTGAAATTCTTGGATTTATGAAAGATGAACTCATGCGAAAGCATTTACCAAGGATGTTTTCATTAATCAAGAACGAAAGTTAGGGGAT…	1181	46	S	H	AB535	M02	OLI11006	99.6	MAST-3
AB241_M02_MS3_H_41_S	GCGTATATTAAGTTGTTGCAGTTAAAAAGCTCGTAGTTGGATTTCTGGATCGAACGCTTCGTCCGCCGCTGTGCGGTGTGTACTGAGGTTTTGTTTCGATTCATCCTTGCAGGGAAGCGAGTTCGAGATTAATTTGTCGGCTCGGGGAACTGCATCTTTTACTGTGAAAAAATTAGAGTGTTTAAAGCAGGCATTTTGCTGTGAATACATTAGCATGGAATAATAACATAGGACTTTGGTTCTATTTTGTTGGTTGGAGGCCAAGGTAATGATTAATAGGGACAGTTGGGGGTATTCATATTTAATTGTCAGAGGTGAAATTCTTGGATTTATGAAAGATGAACTCATGCGAAAGCATTTACCAAGGATGTTTTCATTAATCAAGAACGAAAGTTAGGG…	1186	41	S	H	AB241	M02	OLI11006	99.4945	MAST-3
AB242_N13_MS3_H_51_S	GTATATTAAAGTTGTTGCAGTTAAAAAGCTCGTAGTTGGATTTCTGGATCGAACGCTTCGTCCGCCGCTGTGCGGTGTGTACTGAGGTTTTGTTTCGATTCATCCTTGCAGGGAAGCGAGTTCGAGATTAATTTGTCGGCTCGGGGAACTGCATCTTTTACTGTGAAAAAATTAGAGTGTTTAAAGCAGGCATTTTGCTGTGAATACATTAGCATGGAATAATAACATAGGACTTTGGTTCTATTTTGTTGGTTGGAGGCCAAGGTAATGATTAATAGGGACAGTTGGGGGTATTCATATTTAATTGTCAGAGGTGAAATTCTTGGATTTATGAAAGATGAACTCATGCGAAAGCATTTACCAAGGATGTTTTCATTAATCAAGAACGAAAGTTAGGGG…	1183	51	S	H	AB242	N13	OLI11006	99.5	MAST-3
AB242_N18_MS3_H_51_S	GTATATTAAAGTTGTTGCAGTTAAAAAGCTCGTAGTTGGATTTCTGGATCGAACGCTTCGTCCGCCGCTGTGCGGTGTGTACTGAGGTTTTGTTTCGATTCATCCTTGCAGGGAAGCGAGTTCGAGATTAATTTGTCGGCTCGGGGAACTGCATCTTTTACTGTGAAAAAATTAGAGTGTTTAAAGCAGGCATTTTGCTGTGAATACATTAGCATGGAATAATGACATAGGACTTTGGTTCTATTTTGTTGGTTGGAGGCCAAGGTAATGATTAATAGGGACAGTTGGGGGTATTCATATTTAATTGTCAGAGGTGAAATTCTTGGATTTATGAAAGATGAACTCATGCGAAAGCATTTACCAAGGATGTTTTCATTAATCAAGAACGAAAGTTAGGGG…	1183	51	S	H	AB242	N18	OLI11006	99.4	MAST-3
AB206_O02_MS3_H_47_S	TATATTAAAGTTGTTGCAGTTAAAAAGCTCGTAGTTGGATTTCTGGATCGAACGCTTCGTCCGCCGCTGTGCGGTGTGTACTGAGGTTTTGTTTCGATTCATCCTTGCAGGGAAGCGAGTTCGAGATTAATTTGTCGGCTCGGGGAACTGCATCTTTTACTGTGAAAAAATTAGAGTGTTTAAAGCAGGCATTTTGCTGTGAATACATTAGCATGGAATAATAACATAGGACTTTGGTTCTATTTTGTTGGTTGGAGGCCAAGGTAATGATTAATAGGGACAGTTGGGGGTATTCATATTTAATTGTCAGAGGTGAAATTCTTGGATTTATGAAAGATGAACTCATGCGAAAGCATTTACCAAGGATGTTTTCATTAATCAAGAACGAAAGTTAGGGGA…	1181	47	S	H	AB206	O02	OLI11006	99.6	MAST-3
AB535_K07_MS3_H_46_S	GTATATTAAAGTTGTTGCAGTTAAAAAGCTCGTAGTTGGATTTCTGGACGGAGCGACCGGTCCGCTGCTGTGCAGTGTGTACTCGTGTCTGACTCTGTTCATCCTTGCAGGGAAGCGCATTTCGGCATTCAGTTGTCGAGGCGGGGAACTGCATCTTTTACTGTGAAAAAATTAGAGTGTTTAAAGCAGGCATTTTGCTGTGAATACATTAGCATGGAATAATAACATAGGACCTTGTTTCTATTTTGTTGGTTGGAGAACTAGGTAATGATTAATAGGGACAGTTGGGGGTATTCATATTTAATTGTCAGAGGTGAAATTCTTGGATTTATGAAAGATGAACTCATGCGAAAGCATTTACCAAGGATGTTTTCATTAATCAAGAACGAAAGTTAGGGG…	1184	46	S	H	AB535	K07	Q2C03N10	99.8	MAST-3
AB538_L08_MS3_H_41_D	GCGTATATTAAAGTTGTTGCAGTTAAAAAGCTCGTAGTTGGATTTCTGGACGGAGCGACCGGTCCGCTGCTGTGCAGTGTGTACTCGTGTCTGACTCTGTTCATCCTTGCAGGGAAGCGCATTTCGGCATTCAGTTGTCGAGGCGGGGAACTGCATCTTTTACTGTGAAAAAATTAGAGTGTTTAAAGCAGGCATTTTGCTGTGAATACATTAGCATGGAATAATAACATAGGACCTTGTTTCTATTTTGTTGGTTGGAGAACTAGGTAATGATTAATAGGGACAGTTGGGGGTATTCATATTTAATTGTCAGAGGTGAAATTCTTGGATTTATGAAAGATGAACTCATGCGAAAGCATTTACCAAGGATGTTTTCATTAATCAAGAACGAAAGTTAGG…	1168	41	D	H	AB538	L08	Q2C03N10	99.5719	MAST-3
AA539_G11_MS3_H_23_D	TGTTGTTGCAGTTAAAAAGCTCGTAGTTGGATTTCTGGATCGAGCGCTCTGTCCGTCGCTGTGCGATGCGTACTTGAGTCGTCTCGTTTCATCCTTGCAGGGAAGCGCGTTCGACATTTGTTTGTCGACGCGGGGAACTGCATCTTTTACTGTGAAAAAATTAGAGTGTTTAAAGCAGGCATTTTGCTGTGAATACATTAGCATGGAATAATAACATAGGACCCTGGTTCTATTTTGTTGGTTGGAGGCCAAGGTAATGATTAATAGGGACAGTTGGGGGTATTCATATTTAATTGTCAGAGGTGAAATTCTTGGATTTATGAAAGATGAACTCATGCGAAAGCATTTACCAAGGATGTTTTCATTAATCAAGAACGAAAGTTAGGGGATCGAAGAGGA…	1175	23	D	H	AA539	G11	QS664-E07	98	MAST-3
AB535_A11_MS3_H_46_S	GCGTATATTAAAGTTGTTGCAGTTAAAAAGCTCGTAGTTGGATTTCTGGATCGAACGCTTCGTCCGCCGCTGTGCGGTGCGTACTGAGGTTTTGTTTCGATTCATCCTTGCAGGGAAGCGAGTTCGAGATTAATTTGTCGGCTCGGGGAACTGCATCTTTTACTGTGAAAAAATTAGAGTGTTTAAAGCAGGAATTTTGCTGTGAATACATTAGCATGGAATAATAACATAGGACTTTGGTTCTATTTTGTTGGTTGGAGGCCAAGGTAATGATTAATAGGGACAGTTGGGGGTATTCATATTTAATTGTCAGAGGTGAAATTCTTGGATTTATGAAAGATGAACTCATGCGAAAGCATTTACCAAGGATGTTTTCATTAATCAAGAACGAAAGTTAGG…	1185	46	S	H	AB535	A11	SSRPD77	99.7	MAST-3
AB241_B09_MS3_H_41_S	AAGTTGTTGCAGTTAAAAAGCTCGTAGTTGGATTTCTGGATCGAACGCTTCGTCCGCCGCTGTGCGGTGCGTACTGAGGTTTTGTTTCGATTCATCCTTGCAGGGAAGCGAGTTCGAGATTAATTTGTCGGCTCGGGGAACTGCATCTTTTACTGTGAAAAAATTAGAGTGTTTAAAGCAGGCATTTTGCTGTGAATACATTAGCATGGAATAATAACATAGGACTTTGGTTCTATTTTGTTGGTTGGAGGCCAAGGTAATGATTAATAGGGACAGTTGGGGGTATTCATATTTAATTGTCAGAGGTGAAATTCTTGGATTTATGAAAGATGAACTCATGCGAAAGCATTTACCAAGGATGTTTTCATTAATCAAGAACGAAAGTTAGGGGATCGAAGA…	1181	41	S	H	AB241	B09	SSRPD77	99.7	MAST-3
AB240_C19_MS3_H_41_S	AAGTTGTTGCAGTTAAAAAGCTCGTAGTTGGATTTCTGGATCGAACGCTTCGTCCGCCGCTGTGCGGTGCGTACTGAGGTTTTGTTTCGATTCATCCTTGCAGGGAAGCGAGTTCGAGATTAATTTGTCGGCTCGGGGAACTGCATCTTTTACTGTGAAAAAATTAGAGTGTTTAAAGCAGGCATTTTGCTGTGAATACATTAGCATGGAATAATAACATAGGACTTTGGTTCTATTTTGTTGGTTGGAGGCCAAGGTAATGATTAATAGGGACAGTTGGGGGTATTCATATTTAATTGTCAGAGGTGAAATTCTTGGATTTATGAAAGATGAACTCATGCGAAAGCATTTACCAAGGATGTTTTCATTAATCAAGAACGAAAGTTAGGGGATCGAAGA…	1175	41	S	H	AB240	C19	SSRPD77	99.7	MAST-3
AB206_D08_MS3_H_47_S	TTGTTGCAGTTAAAAAGCTCGTAGTTGGATTTCTGGATCGAACGCTTCGTCCGCCGCTGTGCGGTGCGTACTGAGGTTTTGTTTCGATTCATCCTTGCAGGGAAGCGAGTTCGAGATTAATTTGTCGGCTCGGGGAACTGCATCTTTTACTGTGAAAAAATTAGAGTGTTTAAAGCAGGCATTTTGCTGTGAATACATTAGCATGGAATAATAACATAGGACTTTGGTTCTATTTTGTTGGTTGGAGGCCAAGGTAATGATTAATAGGGACAGTTGGGGGTATTCATATTTAATTGTCAGAGGTGAAATTCTTGGATTTATGAAAGATGAACTCATGCGAAAGCATTTACCAAGGATGTTTTCATTAATCAAGAACGAAAGTTAGGGGATCGAAGAGGA…	1092	47	S	H	AB206	D08	SSRPD77	99.6	MAST-3
AB535_D19_MS3_H_46_S	AAGTTGTTGCAGTTAAAAAGCTCGTAGTTGGATTTCTGGATCGAACGCTTCGTCCGCCGCTGTGCGGTGCGTACTGAGGTTTTGTTTCGATTCATCCTTGCAGGGAAGCGAGTTCGAGATTAATTTGTCGGCTCGGGGAACTGCATCTTTTACTGTGAAAAAATTAGAGTGTTTAAAGCAGGCATTTTGCTGTGAATACATTAGCATGGAATAATAACATAGGACTTTGGTTCTATTTTGTTGGTTGGAGGCCAAGGTAATGATTAATAGGGACAGTTGGGGGTATTCATATTTAATTGTCAGAGGTGAAATTCTTGGATTTATGAAAGATGAACTCATGCGAAAGCATTTACCAAGGATGTTTTCATTAATCAAGAACGAAAGTTAGGGGATCGAAGA…	1176	46	S	H	AB535	D19	SSRPD77	99.7	MAST-3
AB208_E17_MS3_H_48_S	GCGTATATTAAAGTTGTTGCAGTTAAAAAGCTCGTAGTTGGATTTCTGGATCGAACGCTTCGTCCGCCGCTGTGCGGTGCGTACTGAGGTTTTGTTTCGATTCATCCTTGCAGGGAAGCGAGTTCGAGATTAATTTGTCGGCTCGGGGAACTGCATCTTTTACTGTGAAAAAATTAGAGTGTTTAAAGCAGGCATTTTGCTGTGAATACATTAGCATGGAATAATAACATAGGACTTTGGTTCTATTTTGTTGGTTGGAGGCCAAGGTAATGATTAATAGGGACAGTTGGGGGTATTCATATTTAATTGTCAGAGGTGAAATTCTTGGATTTATGAAAGATGAACTCATGCGAAAGCATTTACCAAGGATGTTTTCATTAATCAAGAACGAAAGTTAGG…	1188	48	S	H	AB208	E17	SSRPD77	99.7	MAST-3
AB206_E20_MS3_H_47_S	GCGTATATTAAAGTTGTTGCAGTTAAAAAGCTCGTAGTTGGATTTCTGGATCGAACGCTTCGTCCGCCGCTGTGCGGTGCGTACTGAGGTTTTGTTTCGATTCATCCTTGCAGGGAAGCGAGTTCGAGATTAATTTGTCGGCTCGGGGAACTGCATCTTTTACTGTGAAAAAATTAGAGTGTTTAAAGCAGGCATTTTGCTGTGAATACATTAGCATGGAATAATAACATAGGACTTTGGTTCTATTTTGTTGGTTGGAGGCCAAGGTAATGATTAATAGGGACAGTTGGGGGTATTCATATTTAATTGTCAGAGGTGAAATTCTTGGATTTATGAAAGATGAACTCATGCGAAAGCATTTACCAAGGATGTTTTCATTAATCAAGAACGAAAGTTAGG…	1187	47	S	H	AB206	E20	SSRPD77	99.7	MAST-3
AB535_E20_MS3_H_46_S	AAGTTGTTGCAGTTAAAAAGCTCGTAGTTGGATTTCTGGATCGAACGCTTCGTCCGCCGCTGTGCGGTGCGTACTGAGGTTTTGTTTCGATTCATCCTTGCAGGGAAGCGAGTTCGAGATTAATTTGTCGGCTCGGGGAACTGCATCTTTTACTGTGAAAAAATTAGAGTGTTTAAAGCAGGCATTTTGCTGTGAATACATTAGCATGGAATAATAACATAGGACTTTGGTTCTATTTTGTTGGTTGGAGGCCAAGGTAATGATTAATAGGGACAGTTGGGGGTATTCATATTTAATTGTCAGAGGTGAAATTCTTGGATTTATGAAAGATGAACTCATGCGAAAGCATTTACCAAGGATGTTTTCATTAATCAAGAACGAAAGTTAGGGGATCGAAGA…	1175	46	S	H	AB535	E20	SSRPD77	99.7	MAST-3
AB242_F21_MS3_H_51_S	GCGTATATTAAAGTTGTTGCAGTTAAAAAGCTCGTAGTTGGATTTCTGGATCGAACGCTTCGTCCGCCGCTGTGCGGTGCGTACTGAGGTTTTGTTTCGATTCATCCTTGCAGGGAAGCGAGTTCGAGATTAATTTGTCGGCTCGGGGAACTGCATCTTTTACTGTGAAAAAATTAGAGTGTTTAAAGCAGGCATTTTGCTGTGAATACATTAGCATGGAATAATAACATAGGACTTTGGTTCTATTTTGTTGGTTGGAGGCCAAGGTAATGATTAATAGGGACAGTTGGGGGTATTCATATTTAATTGTCAGAGGTGAAATTCTTGGATTTATGAAAGATGAACTCATGCGAAAGCATTTACCAAGGATGTTTTCATTAATCAAGAACGAAAGTTAGG…	1185	51	S	H	AB242	F21	SSRPD77	99.7	MAST-3
AB536_G03_MS3_H_41_D	GCGTATATTAAGTTGTTGCAGTTAAAAAGCTCGTAGTTGGATTTCTGGATCGAACGCTTCGTCCGCCGCTGTGCGGTGCGTACTGAGGTTTTGTTTCGATTCATCCTTGCAGGGAAGCGAGTTCGAGATTAATTTGTCGGCTCGGGGAACTGCATCTTTTACTGTGAAAAAATTAGAGTGTTTAAAGCAGGCATTTTGCTGTGAATACATTAGCATGGAATAATAACATAGGACTTTGGTTCTATTTTGTTGGTTGGAGGCCAAAGTAATGATTAATAGGGACAGTTGGGGGTATTCATATTTAATTGTCAGAGGTGAAATTCTTGGATTTATGAAAGATGAACTCATGCGAAAGCATTTACCAAGGATGTTTTCATTAATCAAGAACGAAAGTTAGGG…	1185	41	D	H	AB536	G03	SSRPD77	98.8115	MAST-3
AB536_G04_MS3_H_41_D	CGTTAAAAAGCTCGTAGTTGGATTTCTGGATCGAACGCTTCGTCCGCCGCTGTGCGGTGCGTACTGAGGTTTTGTTTCGATTCATCCTTGCAGGGAAGCGAGTTCGAGATTAATTTGTCGGCTCGGGGAACTGCATCTTTTACTGTGAAAAAATTAGAGTGTTTAAAGCAGGCATTTTGCTGTGAATACATTAGCATGGAATAATAACATAGGACTTTGGTTCTATTTTGTTGGTTGGAGGCCAAGGTAATGATTAATAGGGACAGTTGGGGGTATTCATATTTAATTGTCAGAGGTGAAATTCTTGGATTTATGAAAGATGAACTCATGCGAAAGCATTTACCAAGGATGTTTTCATTAATCAAGAACGAAAGTTAGGGGATCGAAGAGGATTAGATA…	1171	41	D	H	AB536	G04	SSRPD77	99.5678	MAST-3
AB241_G18_MS3_H_41_S	GTTGCAGTTAAAAAGCTCGTAGTTGGATTTCTGGATCGAACGCTTCGTCCGCCGCTGTGCGGTGCGTACTGAGGTTTTGTTTCGATTCATCCTTGCAGGGAAGCGAGTTCGAGATTAATTTGTCGGCTCGGGGAACTGCATCTTTTACTGTGAAAAAATTAGAGTGTTTAAAGCAGGCATTTTGCTGTGAATACATTAGCATGGAATAATAACATAGGACTTTGGTTCTATTTTGTTGGTTGGAGGCCAAGGTAATGATTAATAGGGACAGTTGGGGGTATTCATATTTAATTGTCAGAGGTGAAATTCTTGGATTTATGAAAGATGAACTCATGCGAAAGCATTTACCAAGGATGTTTTCATTAATCAAGAACGAAAGTTAGGGGATCGAAGAGGATT…	1178	41	S	H	AB241	G18	SSRPD77	99.5704	MAST-3
AB240_G22_MS3_H_41_S	TATATTAAAGTTGTTGCAGTTAAAAAGCTCGTAGTTGGATTTCTGGATCGAACGCTTCGTCCGCCGCTGTGCGGTGCGTACTGAGGTTTTGTTTCGATTCATCCTTGCAGGGAAGCGAGTTCGAGATTAATTTGTCGGCTCGGGGAACTGCATCTTTTACTGTGAAAAAATTAGAGTGTTTAAAGCAGGCATTTTGCTGTGAATACATTAGCATGGAATAATAACATAGGACTTTGGTTCTATTTTGTTGGTTGGAGGCCAAGGTAATGATTAATAGGGACAGTTGGGGGTATTCATATTTAATTGTCAGAGGTGAAATTCTTGGATTTATGAAAGATGAACTCATGCGAAAGCATTTACCAAGGATGTTTTCATTAATCAAGAACGAAAGTTAGGGGA…	1175	41	S	H	AB240	G22	SSRPD77	99.7	MAST-3
AB206_I15_MS3_H_47_S	GCGTATATTAAAGTTGTTGCAGTTAAAAAGCTCGTAGTTGGATTTCTGGATCGAACGCTTCGTCCGCCGCTGTGCGGTGCGTACTGAGGTTTTGTTTCGATTCATCCTTGCAGGGAAGCGAGTTCGAGATTAATTTGTCGGCTCGGGGAACTGCATCTTTTACTGTGAAAAAATTAGAGTGTTTAAAGCAGGCATTTTGCTGTGAATACATTAGCATGGAATAATAACATAGGACTTTGGTTCTATTTTGTTGGTTGGAGGCCAAGGTAATGATTAATAGGGACAGTTGGGGGTATTCATATTTAATTGTCAGAGGTGAAATTCTTGGATTTATGAAAGATGAACTCATGCGAAAGCATTTACCAAGGATGTTTTCATTAATCAAGAACGAAAGTTAGG…	1184	47	S	H	AB206	I15	SSRPD77	99.7	MAST-3
AB206_K10_MS3_H_47_S	GCGTATATTAAAGTTGTTGCAGTTAAAAAGCTCGTAGTTGGATTTCTGGATCGAACGCTTCGTCCGCCGCTGTGCGGTGCGTACTGAGGTTTTGTTTCGATTCATCCTTGCAGGGAAGCGAGTTCGAGATTAATTTGTCGGCTCGGGGAACTGCATCTTTTACTGTGAAAAAATTAGAGTGTTTAAAGCAGGCATTTTGCTGTGAATACATTAGCATGGAATAATAACATAGGACTTTGGTTCTATTTTGTTGGTTGGAGGCCAAGGTAATGATTAATAGGGACAGTTGGGGGTATTCATATTTAATTGTCAGAGGTGAAATTCTTGGATTTATGAAAGATGAACTCATGCGAAAGCATTTACCAAGGATGTTTTCATTAATCAAGAACGAAAGTTAGG…	1187	47	S	H	AB206	K10	SSRPD77	99.6	MAST-3
AB198_K13_MS3_P_48_S	GTATATTAAAGTTGTTGCAGTTAAAAAGCTCGTAGTTGGATTTCTGGATCGAACGCTTCGTCCGCCGCTGTGCGGTGCGTACTGAGGTTTTGTTTCGATTCATCCTTGCAGGGAAGCGAGTTCGAGATTAATTTGTCGGCTCGGGGAACTGCATCTTTTACTGTGAAAAAATTAGAGTGTTTAAAGCAGGCATTTTGCTGTGAATACATTAGCATGGAATAATAACATAGGACTTTGGTTCTATTTTGTTGGTTGGAGGCCAAGGTAATGATTAATAGGGACAGTTGGGGGTATTCATATTTAATTGTCAGAGGTGAAATTCTTGGATTTATGAAAGATGAACTCATGCGAAAGCATTTACCAAGGATGTTTTCATTAATCAAGAACGAAAGTTAGGGG…	1182	48	S	P	AB198	K13	SSRPD77	99.7	MAST-3
AB241_L22_MS3_H_41_S	GCGTATATTAAGTTGTTGCAGTTAAAAAGCTCGTAGTTGGATTTCTGGATCGAACGCTTCGTCCGCCGCTGTGCGGTGCGTACTGAGGTTTTGTTTCGATTCATCCTTGCAGGGAAGCGAGTTCGAGATTAATTTGTCGGCTCGGGGAACTGCATCTTTTACTGTGAAAAAATTAGAGTGTTTAAAGCAGGCATTTTGCTGTGAATACATTAGCATGGAATAATAACATAGGACTTTGGTTCTATTTTGTTGGTTGGAGGCCAAGGTAATGATTAATAGGGACAGTTGGGGGTATTCATATTTAATTGTCAGAGGTGAAATTCTTGGATTTATGAAAGATGAACTCATGCGAAAGCATTTACCAAGGATGTTTTCATTAATCAAGAACGAAAGTTAGGG…	1183	41	S	H	AB241	L22	SSRPD77	99.6604	MAST-3
AB242_N06_MS3_H_51_S	GTATATTAAAGTTGTTGCAGTTAAAAAGCTCGTAGTTGGATTTCTGGATCGAACGCTTCGTCCGCCGCTGTGCGGTGCGTACTGAGGTTTTGTTTCGATTCATCCTTGCAGGGAAGCGAGTTCGAGATTAATTTGTCGGCTCGGGGAACTGCATCTTTTACTGTGAAAAAATTAGAGTGTTTAAAGCAGGCATTTTGCTGTGAATACATTAGCATGGAATAATAACATAGGACTTTGGTTCTATTTTGTTGGTTGGAGGCCAAGGTAATGATTAATAGGGACAGTTGGGGGTATTCATATTTAATTGTCAGAGGTGAAATTCTTGGATTTATGAAAGATGAACTCATGCGAAAGCATTTACCAAGGATGTTTTCATTAATCAAGAACGAAAGTTAGGGG…	1182	51	S	H	AB242	N06	SSRPD77	99.7	MAST-3
AB536_N14_MS3_H_41_D	AATGTTGTTGCAGTTAAAAAGCTCGTAGTTGGATTTCTGGATCGAACGCTTCGTCCGCCGCTGTGCGGTGCGTACTGAGGTTTTGTTTCGATTCATCCTTGCAGGGAAGCGAGTTCGAGATTAATTTGTCGGCTCGGGGAACTGCATCTTTTACTGTGAAAAAATTAGAGTGTTTAAAGCAGGCATTTTGCTGTGAATACATTAGCATGGAATAATAACATAGGACTTTGGTTCTATTTTGTTGGTTGGAGGCCAAGGTAATGATTAATAGGGACAGTTGGGGGTATTCATATTTAATTGTCAGAGGTGAAATTCTTGGATTTATGAAAGATGAACTCATGCGAAAGCATTTACCAAGGATGTTTTCATTAATCAAGAACGAAAGTTAGGGGATCGAAG…	1156	41	D	H	AB536	N14	SSRPD77	99.6537	MAST-3
AB535_N17_MS3_H_46_S	ATATTAAAGTTGTTGCAGTTAAAAAGCTCGTAGTTGGATTTCTGGATCGAACGCTTCGTCCGCCGCTGTGCGGTGCGTACTGAGGTTTTGTTTCGATTCATCCTTGCAGGGAAGCGAGTTCGAGATTAATTTGTCGGCTCGGGGAACTGCATCTTTTACTGTGAAAAAATTAGAGTGTTTAAAGCAGGCATTTTGCTGTGAATACATTAGCATGGAATAATAACATAGGACTTTGGTTCTATTTTGTTGGTTGGAGGCCAAGGTAATGATTAATAGGGACAGTTGGGGGTATTCATATTTAATTGTCAGAGGTGAAATTCTTGGATTTATGAAAGATGAACTCATGCGAAAGCATTTACCAAGGATGTTTTCATTAATCAAGAACGAAAGTTAGGGGAT…	1181	46	S	H	AB535	N17	SSRPD77	99.6	MAST-3
AB535_O03_MS3_H_46_S	TATATTAAAGTTGTTGCAGTTAAAAAGCTCGTAGTTGGATTTCTGGATCGAACGCTTCGTCCGCCGCTGTGCGGTGCGTACTGAGGTTTTGTTTCGATTCATCCTTGCAGGGAAGCGAGTTCGAGATTAATTTGTCGGCTCGGGGAACTGCATCTTTTACTGTGAAAAAATTAGAGTGTTTAAAGCAGGCATTTTGCTGTGAATACATTAGCATGGAATAATAACATAGGACTTTGGTTCTATTTTGTTGGTTGGAGGCCAAGGTAATGATTAATAGGGACAGTTGGGGGTATTCATATTTAATTGTCAGAGGTGAAATTCTTGGATTTATGAAAGATGAACTCATGCGAAAGCATTTACCAAGGATGTTTTCATTAATCAAGAACGAAAGTTAGGGGA…	1182	46	S	H	AB535	O03	SSRPD77	99.66	MAST-3
AB241_O20_MS3_H_41_S	AAGTTGTTGCAGTTAAAAAGCTCGTAGTTGGATTTCTGGATCGAACGCTTCGTCCGCCGCTGTGCGGTGCGTACTGAGGTTTTGTTTCGATTCATCCTTGCAGGGAAGCGAGTTCGAGATTCATTTGTCGGCTCGGGGAACTGCATCTTTTACTGTGAAAAAATTAGAGTGTTTAAAGCAGGCATTTTGCTGTGAATACATTAGCATGGAATAATAACATAGGACTTTGGTTCTATTTTGTTGGTTGGAGGCCAAGGTAATGATTAATAGGGACAGTTGGGGGTATTCATATTTAATTGTCAGAGGTGAAATTCTTGGATTTATGAAAGATGAACTCATGCGAAAGCATTTACCAAGGATGTTTTCATTAATCAAGAACGAAAGTTAGGGGATCGAAGA…	1176	41	S	H	AB241	O20	SSRPD77	99.6575	MAST-3
AB240_P16_MS3_H_41_S	GCGTATATTAAAGTTGTTGCAGTTAAAAAGCTCGTAGTTGGATTTCTGGATCGAACGCTTCGTCCGCCGCTGTGCGGTGCGTACTGAGGTTTTGTTTCGATTCATCCTTGCAGGGAAGCGAGTTCGAGATTAATTTGTCGGCTCGGGGAACTGCATCTTTTACTGTGAAAAAATTAGAGTGTTTAAAGCAGGCATTTTGCTGTGAATACATTAGCATGGAATAATAACATAGGACTTTGGTTCTATTTTGTTGGTTGGAGGCCAAGGTAATGATTAATAGGGACAGTTGGGGGTATTCATATTTAATTGTCAGAGGTGAAATTCTTGGATTTATGAAAGATGAACTCATGCGAAAGCATTTACCAAGGATGTTTTCATTAATCAAGAACGAAAGTTAGG…	1185	41	S	H	AB240	P16	SSRPD77	99.7	MAST-3
AA538_L18_MS3_H_23_D	AAGTTGTTGCAGTTAAAAAGCTCGTAGTTGGATTTCTGGACGAAGCTGTCGGTCCGCCGCTGTGCGGTGCGTACTTGATCAGCCTTCGTTCATCCTTGCAGGGAAGCGCATTTCGGCATTCAGTTGTCGGGGCGGGGAACTGCATCTTTTACTGTGAAAAAATTAGAGTGTTTAAAGCAGGCATTTTGCTGTGAATACATTAGCATGGAATAATAACATAGGACCTCGGTTCTATTTTGTTGGTTGGAGACCAAGGTAATGATTAATAGGGACAGTTGGGGGTATTCATATTTAATTGTCAGAGGTGAAATTCTTGGATTTATGAAAGATGAACTCATGCGAAAGCATTTACCAAGGATGTTTTCATTAATCAAGAACGAAAGTTAGGGGATCGAAGAG…	1169	23	D	H	AA538	L18	UEPACOp5	99.7	MAST-3
AA538_B10_MS3_H_23_D	TGTTGCAGTTAAAAAGCTCGTAGTTGGATTTCTGGTCTGAGCGTTTAGTCCGGCGCTGTGCGTTGTGTACTTGAATGACTTGGACCTTCCTTGTAGGGAATATGTGTGGTCTTAATTGATCGTGCATGGGAACTGCATCGTTTACTGTGAAAAAATTAGAGTGTTTAAAGCAGGCATTTGCTGTGAATACATTAGCATGGAATAATAAGATAGGACTTTGGTACTATTTTGTTGGTTGGAGGCCAAGGTAATGATTAATAGGGATAGTTGGGGGTATTCATATTTAATTGTCAGAGGTGAAATTCTTGGATTTATGAAAGATGAACTTATGCGAAAGCATTTACCAAGGATGTTTTCATTAATCAAGAACGAAAGTTAGGGGATCGAAGAGGATTAGAT…	1164	23	D	H	AA538	B10	UEPACRp5	96.9	MAST-3
AA538_E07_MS3_H_23_D	TTGCAGTTAAAAAGCTCGTAGTTGGATTTCTGGTCTGAGCGTTTGGTCCGGCGCTGTGCGTTGTGTACTTGAATGACTTGGACCTTCCTTGTAGGGAATATGTGTGGTCTTAATTGATCGTGCATGGGAACTGCATCGTTTACTGTGAAAAAATTAGAGTGTTTAAAGCAGGCATTTGCTGTGAATACATTAGCATGGAATAATAAGATAGGACTTTGGTACTATTTTGTTGGTTGGAGGCCAAGGTAATGATTAATAGGGATAGTTGGGGGTATTCATATTTAATTGTCAGAGGTGAAATTCTTGGATTTATGAAAGATGAACTTATGCGAAAGCATTTACCAAGGATGTTTTCATTAATCAAGAACGAAAGTTAGGGGATCGAAGAGGATTAGATAC…	1163	23	D	H	AA538	E07	UEPACRp5	97	MAST-3
AB196_F17_MS3_H_39_S	GTATATTAAAGTTGTTGCAGTTAAAAAGCTCGTAGTTGGATTTCTGGTCTGAGCGTCCGGTCCGCCGCTGTGCGGTGTGTACTTGGTATGACTCGGGCCTTCCTTGTAGGGAATGTCTCTGGCATTAATTTGTCGGGGTCGGGAACTGCATCGTTTACTGTGAAAAAATTAGAGTGTTTAAAGCAGGCATTTGCTGTGAATACATTAGCATGGAATAATAAGATAGGACTTTGGTTCTATTTTGTTGGTTGGAGGCCAAGGTAATGATTAATAGGGATAGTTGGGGGTATTCATATTTAATTGTCAGAGGTGAAATTCTTGGATTTATGAAAGATGAACTTATGCGAAAGCATTTACCAAGGATGTTTTCATTAATCAAGAACGAAAGTTAGGGGATCG…	1179	39	S	H	AB196	F17	UEPACRp5	100	MAST-3
AA539_I15_MS3_H_23_D	AAGTTGTTGCAGTTAAAAAGCTCGTAGTTGGATTTCTGGTCTGAGCGTCCGGTCCGCCGCTGTGCGGTGTGTACTTGGTATGACTCGGGCCTTCCTTGTAGGGAATGTCTCTGGCATTAATTTGTCGGGGTCGGGAACTGCATCGTTTACTGTGAAAAAATTAGAGTGTTTAAAGCAGGCATTTGCTGTGAATACATTAGCATGGAATAATAAGATAGGACTTTGGTTCTATTTTGTTGGTTGGAGGCCAAGGTAATGATTAATAGGGATAGTTGGGGGTATTCATATTTAATTGTCAGAGGTGAAATTCTTGGATTTATGAAAGATGAACTTATGCGAAAGCATTTACCAAGGATGTTTTCATTAATCAAGAACGAAAGTTAGGGGATCGAAGAGGAT…	1171	23	D	H	AA539	I15	UEPACRp5	100	MAST-3
AB197_L22_MS3_H_39_S	GTATATTAAAGTTGTTGCAGTTAAAAAGCTCGTAGTTGGATTTCTGGTCTGAGCGTCCGGTCCGCCGCTGTGCGGTGTGTACTTGGTATGACTCGGGCCTTCCTTGTAGGGAATGTCTCTGGCATTAATTTGTCGGGGTCGGGAACTGCATCGTTTACTGTGAAAAAATTAGAGTGTTTAAAGCAGGCATTTGCTGTGAATACATTAGCATGGAATAATAAGATAGGACTTTGGTTCTATTTTGTTGGTTGGAGGCCAAGGTAATGATTAATAGGGATAGTTGGGGGTATTCATATTTAATTGTCAGAGGTGAAATTCTTGGATTTATGAAAGATGAACTTATGCGAAAGCATTTACCAAGGATGTTTTCATTAATCAAGAACGAAAGTTAGGGGATCG…	1167	39	S	H	AB197	L22	UEPACRp5	99.5	MAST-3
AA539_L16_MS4A_H_23_D	GTATATTAAAGTTGTTGCAGTTAAAAAGCTCGTAGTTGGATTTCTGGTTGGAGCGACCGGTCGGGCATTGATTTGTCTGCACTGGAGTCGGTTCCGTCCATCCTCTCGGAAAGTGCGTATGGCATTAAGTTGTCGTGCGTATGATCCGGGTCTTTTACTGTGAAAAAATTAGAGTGTTTAAAGCAGGCCTTCGCCTTGAATACATTAGCATGGAATAATAAGATAGGACTTGGGTCTATTTTGTTGGTTTGCAGACCGAAGTAATGATTAATAGGGATAGTTGGGGGTATTTATATTCCGATGTCAGAGGTGAAATTCTTAGATTTTCGGAAGATAAACTTATGCGAAAGCATTTACCAAGGATGTTTTCATTAATCAAGAACGAAAGTTAGGGGATCG…	1175	23	D	H	AA539	L16	155D1Be6u0	99.8	MAST-4	Clade A
AA539_D05_MS4A_H_23_D	AAGTTGTTGCAGTTAAAAAGCTCGTAGTTGGATTTCTGGTTGGAGCGACCGGTCGGGCATTGATTTGTCTGCACTGGAGTCGGTTCCGTCCATCCTCTCGGAAAGTGCGTATGGCATTAAGTTGTCGTGCGTATGATCCGGGTCTTTTACTGTGAAAAAATTAGAGTGTTTAAAGCAGGCCTTCGCCTTGAATACATTAGCATGGAATAATAAGATAGGACTTGGGTCTATTTTGTTGGTTTGCAGACCGAAGTAATGATTAATAGGGATAGTTGGGGGTATTTATATTCCGATGTCAGAGGTGAAATTCTTAGATTTTCGGAAGATAAACTTATGCGAAAGCATTTACCAAGGATGTTTTCATTAATCAAGAACGAAAGTTAGGGGATCGAAGATGAT…	1167	23	D	H	AA539	D05	155D3Ae6i8	100	MAST-4	Clade A
AA539_I05_MS4A_H_23_D	GTTGTTGCAGTTAAAAAGCTCGTAGTTGGATTTCTGGTTGGAGCGACCGGTCGGGCATTGATTTGTCTGCACTGGAGTCGGTTCCGTCCATCCTCTCGGAAAGTGCGTATGGCATTAAGTTGTCGTGCGTACGATCCGGGTCTTTTACTGTGAAAAAATTAGAGTGTTTAAAGCAGGCCTTCGCCTTGAATACATTAGCATGGAATAATAAGATAGGACTTGGGTCTATTTTGTTGGTTTGCAGACCGAAGTAATGATTAATAGGGATAGTTGGGGGTATTTATATTCCGATGTCAGAGGTGAAATTCTTAGATTTTCGGAAGATAAACTTATGCGAAAGCATTTACCAAGGATGTTTTCATTAATCAAGAACGAAAGTTAGGGGATCGAAGATGATTA…	1163	23	D	H	AA539	I05	155D3Ae6i8	99.9	MAST-4	Clade A
AA539_B15_MS4A_H_23_D	AAGTTGTTGCAGTTAAAAAGCTCGTAGTTGGATTTCTGGTTGGAGCGACCGGTCGGGCATTGATTTGTCTGCACTGGAGTCGGTTCCGTCCATCCTCTCGGAAAGTGCGTATGGCATTAAGTTGTCGTGCGTATGATCCGGGTCTTTTACTGTGAAAAAATTAGAGTGTTTAAAGCAGGCCTTCGCCTTGAATACATTAGCATGGAATAATAAGATAGGACTTGGGTCTATTTTGTTGGTTTGCAGACCGAAGTAATGATTAATAGGGATAGTTGGGGGTATTTATATTCCGATGTCAGAGGTGAAATTCTTAGATTTTCGGAAGATAAACTTATGCGAAAGCATTTACCAAGGATGTTTTCATTAATCAAGAACGAAAGTTAGGGGATCGAAGATGAT…	1170	23	D	H	AA539	B15	70S1Ae4e7	99.9	MAST-4	Clade A
AA539_C15_MS4A_H_23_D	AAGTTGTTGCAGTTAAAAAGCTCGTAGTTGGATTTCTGGTTGGAGCGACCGGTCGGGCATTGATTTGTCTGCACTGGAGTCGGTTCCGTCCATCCTCTCGGAAAGTGCGTATGGCATTAAGTTGTCGTGCGTATGATCCGGGTCTTTTACTGTGAAAAAATTAGAGTGTTTAAAGCAGGCCTTCGCCTTGAATACATTAGCATGGAATAATAAGATAGGACTTGGGTCTATTTTGTTGGTTTGCAGACCGAAGTAATGATTAATAGGGATAGTTGGGGGTATTTATATTCCGATGTCAGAGGTGAAATTCTTAGATTTTCGGAAGATAAACTTATGCGAAAGCATTTACCAAGGATGTTTTCATTAATCAAGAACGAAAGTTAGGGGATCGAAGATGAT…	1166	23	D	H	AA539	C15	70S1Ae4e7	99.9	MAST-4	Clade A
AA539_D06_MS4A_H_23_D	AAGTTGTTGCAGTTAAAAAGCTCGTAGTTGGATTTCTGGTTGGAGCGACCGGTCGGGCATTGATTTGTCTGCACTGGAGTCGGTTCCGTCCATCCTCTCGGAAAGTGCGTATGGCATTAAGTTGTCGTGCGTATGATCCGGGTCTTTTACTGTGAAAAAATTAGAGTGTTTAAAGCAGGCCTTCGCCTTGAATACATTAGCATGGAATAATAAGATAGGACTTGGGTCTATTTTGTTGGTTTGCAGACCGAAGTAATGATTAATAGGGATAGTTGGGGGTATTTATATTCCGATGTCAGAGGTGAAATTCTTAGATTTTCGGAAGATAAACTTATGCGAAAGCATTTACCAAGGATGTTTTCATTAATCAAGAACGAAAGTTAGGGGATCGAAGATGAT…	1166	23	D	H	AA539	D06	70S1Ae4e7	99.9	MAST-4	Clade A
AA539_E05_MS4A_H_23_D	AAGTTGTTGCAGTTAAAAAGCTCGTAGTTGGATTTCTGGTTGGAGCGACCGGTCGGGCATTGATTTGTCTGCACTGGAGTCGGTTCCGTCCATCCTCTCGGAAAGTGCGTATGGCATTAAGTTGTCGTGCGTATGATCCGGGTCTTTTACTGTGAAAAAATTAGAGTGTTTAAAGCAGGCCTTCGCCTTGAATACATTAGCATGGAATAATAAGATAGGACTTGGGTCTATTTTGTTGGTTTGCAGACCGAAGTAATGATTAATAGGGATAGTTGGGGGTATTTATATTCCGATGTCAGAGGTGAAATTCTTAGATTTTCGGAAGATAAACTTATGCGAAAGCATTTACCAAGGATGTTTTCATTAATCAAGAACGAAAGTTAGGGGATCGAAGATGAT…	1169	23	D	H	AA539	E05	70S1Ae4e7	99.9	MAST-4	Clade A
AA539_I04_MS4A_H_23_D	AAGTTGTTGCAGTTAAAAAGCTCGTAGTTGGATTTCTGGTTGGAGCGACCGGTCGGGCATTGATTTGTCTGCACTGGAGTCGGTTCCGTCCATCCTCTCGGAAAGTGCGTATGGCATTAAGTTGTCGTGCGTATGATCCGGGTCTTTTACTGTGAAAAAATTAGAGTGTTTAAAGCAGGCCTTCGCCTTGAATACATTAGCATGGAATAATAAGATAGGACTTGGGTCTATTTTGTTGGTTTGCAGACCGAAGTAATGATTAATAGGGATAGTTGGGGGTATTTATATTCCGATGTCAGAGGTGAAATTCTTAGATTTTCGGAAGATAAACTTATGCGAAAGCATTTACCAAGGATGTTTTCATTAATCAAGAACGAAAGTTAGGGGATCGAAGATGAT…	1169	23	D	H	AA539	I04	70S1Ae4e7	99.9	MAST-4	Clade A
AA539_I20_MS4A_H_23_D	GCGTATATTAAAGTTGTTGCAGTTAAAAAGCTCGTAGTTGGATTTCTGGTTGGAGCGACCGGTCGGGCATTGATTTGTCTGCACTGGAGTCGGTTCCGTCCATCCTCTCGGAAAGTGCGTATGGCATTAAGTTGTCGTGCGTATGATCCGGGTCTTTTACTGTGAAAAAATTAGAGTGTTTAAAGCAGGCCTTCGCCTTGAATACATTAGCATGGAATAATAAGATAGGACTTGGGTCTATTTTGTTGGTTTGCAGACCGAAGTAATGATTAATAGGGATAGTTGGGGGTATTTATATTCCGATGTCAGAGGTGAAATTCTTAGATTTTCGGAAGATAAACTTATGCGAAAGCATTTACCAAGGATGTTTTCATTAATCAAGAACGAAAGTTAGGGGAT…	1179	23	D	H	AA539	I20	70S1Ae4e7	99.9	MAST-4	Clade A
AA539_L09_MS4A_H_23_D	GTTGTTGCAGTTAAAAAGCTCGTAGTTGGATTTCTGGTTGGAGCGACCGGTCGGGCATTGATTTGTCTGCACTGGAGTCGGTTCCGTCCATCCTCTCGGAAAGTGCGTATGGCATTAAGTTGTCGTGCGTATGATCCGGGTCTTTTACTGTGAAAAAATTAGAGTGTTTAAAGCAGGCCTTCGCCTTGAATACATTAGCATGGAATAATAAGATAGGACTTGGGTCTATTTTGTTGGTTTGCAGACCGAAGTAATGATTAATAGGGATAGTTGGGGGTATTTATATTCCGATGTCAGAGGTGAAATTCTTAGATTTTCGGAAGATAAACTTATGCGAAAGCATTTACCAAGGATGTTTTCATTAATCAAGAACGAAAGTTAGGGGATCGAAGATGATTA…	1139	23	D	H	AA539	L09	70S1Ae4e7	99.9	MAST-4	Clade A
AA539_N11_MS4A_H_23_D	AAGTTGTTGCAGTTAAAAAGCTCGTAGTTGGATTTCTGGTTGGAGCGACCGGTCGGGCATTGATTTGTCTGCACTGGAGTCGGTTCCGTCCATCCTCTCGGAAAGTGCGTATGGCATTAAGTTGTCGTGCGTATGATCCGGGTCTTTTACTGTGAAAAAATTAGAGTGTTTAAAGCAGGCCTTCGCCTTGAATACATTAGCATGGAATAATAAGATAGGACTTGGGTCTATTTTGTTGGTTTGCAGACCGAAGTAATGATTAATAGGGATAGTTGGGGGTATTTATATTCCGATGTCAGAGGTGAAATTCTTAGATTTTCGGAAGATAAACTTATGCGAAAGCATTTACCAAGGATGTTTTCATTAATCAAGAACGAAAGTTAGGGGATCGAAGATGAT…	1170	23	D	H	AA539	N11	70S1Ae4e7	99.9	MAST-4	Clade A
AB538_O14_MS4A_H_41_D	GTATATTAAAGTTGTTGCAGTTAAAAAGCTCGTAGTTGGATTTCTGGTTGGAGCGACCGGTCGGGCATTGATTTGTCTGCACTGGAGTCGGTTCCGTCCATCCTCTCGGAAAGTGCGTATGGCATTAAGTTGTCGTGCGTATGATCCGGGTCTTTTACTGTGAAAAAATTAGAGTGTTTAAAGCAGGCCTTCGCCTTGAATACATTAGCATGGAATAATAAGATAGGACTTGGGTCTATTTTGTTGGTTTGCAGACCGAAGTAATGATTAATAGGGATAGTTGGGGGTATTTATATTCCGATGTCAGAGGTGAAATTCTTAGATTTTCGGAAGATAAACTTATGCGAAAGCATTTACCAAGGATGTTTTCATTAATCAAGAACGAAAGTTAGGGGATCG…	1158	41	D	H	AB538	O14	70S1Ae4e7	99.7409	MAST-4	Clade A
AA539_O23_MS4A_H_23_D	GTTGTTGCAGTTAAAAAGCTCGTAGTTGGATTTCTGGTTGGAGCGACCGGTCGGGCATTGATTTGTCTGCACTGGAGTCGGTTCCGTCCATCCTCTCGGAAAGTGCGTATGGCATTAAGTTGTCGTGCGTATGATCCGGGTCTTTTACTGTGAAAAAATTAGAGTGTTTAAAGCAGGCCTTCGCCTTGAATACATTAGCATGGAATAATAAGATAGGACTTGGGTCTATTTTGTTGGTTTGCAGACCGAAGTAATGATTAATAGGGATAGTTGGGGGTATTTATATTCCGATGTCAGAGGTGAAATTCTTAGATTTTCGGAAGATAAACTTATGCGAAAGCATTTACCAAGGATGTTTTCATTAATCAAGAACGAAAGTTAGGGGATCGAAGATGATTA…	1164	23	D	H	AA539	O23	70S1Ae4e7	99.9	MAST-4	Clade A
AA539_A11_MS4A_H_23_D	GTTGTTGCAGTTAAAAAGCTCGTAGTTGGATTTCTGGTTGGAGCGACCGGTCGGGCATTGATTTGTCTGCACTGGAGTCGGTTCCGTCCATCCTCTCGGAAAGTGCGTATGGCATTAAGTTGTCGTGCGTATGATCCGGGTCTTTTACTGTGAAAAAATTAGAGTGTTTAAAGCAGGCCTTCGCCTTGAATACATTAGCATGGAATAATAAGATAGGACTTGGGTCTATTTTGTTGGTTTGCAGACCGAAGTAATGATTAATAGGGATAGTTGGGGGTATTTATATTCCGATGTCAGAGGTGAAATTCTTAGATTTTCGGAAGATAAACTTATGCGAAAGCATTTACCAAGGATGTTTTCATTAATCAAGAACGAAAGTTAGGGGATCGAAGATGATTA…	1163	23	D	H	AA539	A11	AA5F14RM2F10	99.9	MAST-4	Clade A
AB240_A16_MS4A_H_41_S	TGTTGCAGTTAAAAAGCTCGTAGTTGGATTTCTGGTTGGAGCGACCGGTCGGGCATTGATTTGTCTGCACTGGAGTCGGTTCCGTCCATCCTCTCGGAAAGTGCGTATGGCATTAAGTTGTCGTGCGTATGATCCGGGTCTTTTACTGTGAAAAAATTAGAGTGTTTAAAGCAGGCCTTCGCCTTGAATACATTAGCATGGAATAATAAGATAGGACTTGGGTCTATTTTGTTGGTTTGCAGACCGAAGTAATGATTAATAGGGATAGTTGGGGGTATTTATATTCCGATGTCAGAGGTGAAATTCTTAAATTTTCGGAAGATAAACTTATGCGAAAGCATTTACCAAGGATGTTTTCATTAATCAAGAACGAAAGTTAGGGGATCGAAGATGATTAGA…	1163	41	S	H	AB240	A16	AA5F14RM2F10	99.7	MAST-4	Clade A
AB241_B11_MS4A_H_41_S	TATATTAAGTTGTTGCAGTTAAAAAGCTCGTAGTTGGATTTCTGGTTGGAGCGACCGGTCGGGCATTGATTTGTCTGCACTGGAGTCGGTTCCGTCCATCCTCTCGGAAAGTGCGTATGGCATTAAGTTGTCGTGCGTATGATCCGGGTCTTTTACTGTGAAAAAATTAGAGTGTTTAAAGCAGGCCTTCGCCTTGAATACATTAGCATGGAATAATAAGATAGGACTTGGGTCTATTTTGTTGGTTTGCAGACCGAAGTAATGATTAATAGGGATAGTTGGGGGTATTTATATTCCGATGTCAGAGGTGAAATTCTTAGATTTTCGGAAGATAAACTTATGCGAAAGCATTTACCAAGGATGTTTTCATTAATCAAGAACGAAAGTTAGGGGATCGAA…	1184	41	S	H	AB241	B11	AA5F14RM2F10	99.6	MAST-4	Clade A
AB242_E18_MS4A_H_51_S	GTTGTTGCAGTTAAAAAGCTCGTAGTTGGATTTCTGGTTGGAGCGACCGGTCGGGCATTGATTTGTCTGCACTGGAGTCGGTTCCGTCCATCCTCTCGGAAAGTGCGTATGGCATTAAGTTGTCGTGCGTATGATCCGGGTCTTTTACTGTGAAAAAATTAGAGTGTTTAAAGCAGGCCTTCGCCTTGAATACATTAGCATGGAATAATAAGATAGGACTTGGGTCTATTTTGTTGGTTTGCAGACCGAAGTAATGATTAATAGGGATAGTTGGGGGTATTTATATTCCGATGTCAGAGGTGAAATTCTTAGATTTTCGGAAGATAAACTTATGCGAAAGCATTTACCAAGGATGTTTTCATTAATCAAGAACGAAAGTTAGGGGATCGAAGATGATTA…	1165	51	S	H	AB242	E18	AA5F14RM2F10	99.9	MAST-4	Clade A
AA538_E19_MS4A_H_23_D	TGTTGCAGTTAAAAAGCTCGTAGTTGGATTTCTGGTTGGAGCGACCGGTCGGGCATTGATTTGTCTGCACTGGAGTCGGTTCCGTCCATCCTCTCGGAAAGTGCGTATGGCATTAAGTTGTCGTGCGTATGATCCGGGTCTTTTACTGTGAAAAAATTAGAGTGTTTAAAGCAGGCCTTCGCCTTGAATACATTAGCATGGAATAATAAGATAGGACTTGGGTCTATTTTGTTGGTTTGCAGACCGAAGTAATGATTAATAGGGATAGTTGGGGGTATTTATATTCCGATGTCAGAGGTGAAATTCTTAGATTTTCGGAAGATAAACTTATGCGAAAGCATTTACCAAGGATGTTTTCATTAATCAAGAACGAAAGTTAGGGGATCGAAGATGATTAGA…	1162	23	D	H	AA538	E19	AA5F14RM2F10	99.9	MAST-4	Clade A
AA538_F10_MS4A_H_23_D	TTGTTGCAGTTAAAAAGCTCGTAGTTGGATTTCTGGTTGGAGCGACCGGTCGGGCATTGATTTGTCTGCACTGGAGTCGGTTCCGTCCATCCTCTCGGAAAGTGCGTATGGCATTAAGTTGTCGTGCGTATGATCCGGGTCTTTTACTGTGAAAAAATTAGAGTGTTTAAAGCAGGCCTTCGCCTTGAATACATTAGCATGGAATAATAAGATAGGACTTGGGTCTATTTTGTTGGTTTGCAGACCGAAGTAATGATTAATAGGGATAGTTGGGGGTATTTATATTCCGATGTCAGAGGTGAAATTCTTAGATTTTCGGAAGATAAACTTATGCGAAAGCATTTACCAAGGATGTTTTCATTAATCAAGAACGAAAGTTAGGGGATCGAAGATGATTAG…	1163	23	D	H	AA538	F10	AA5F14RM2F10	99.9	MAST-4	Clade A
AA538_G04_MS4A_H_23_D	TGTTGCAGTTAAAAAGCTCGTAGTTGGATTTCTGGTTGGAGCGACCGGTCGGGCATTGATTTGTCTGCACTGGAGTCGGTTCCGTCCATCCTCTCGGAAAGTGCGTATGGCATTAAGTTGTCGTGCGTATGATCCGGGTCTTTTACTGTGAAAAAATTAGAGTGTTTAAAGCAGGCCTTCGCCTTGAATACATTAGCATGGAATAATAAGATAGGACTTGGGTCTATTTTGTTGGTTTGCAGACCGAAGTAATGATTAATAGGGATAGTTGGGGGTATTTATATTCCGATGTCAGAGGTGAAATTCTTAGATTTTCGGAAGATAAACTTATGCGAAAGCATTTACCAAGGATGTTTTCATTAATCAAGAACGAAAGTTAGGGGATCGAAGATGATTAGA…	1162	23	D	H	AA538	G04	AA5F14RM2F10	99.9	MAST-4	Clade A
AA538_G20_MS4A_H_23_D	TTGCAGTTAAAAAGCTCGTAGTTGGATTTCTGGTTGGAGCGACCGGTCGGGCATTGATTTGTCTGCACTGGAGTCGGTTCCGTCCATCCTCTCGGAAAGTGCGTATGGCATTAAGTTGTCGTGCGTATGATCCGGGTCTTTTACTGTGAAAAAATTAGAGTGTTTAAAGCAGGCCTTCGCCTTGAATACATTAGCATGGAATAATAAGATAGGACTTGGGTCTATTTTGTTGGTTTGCAGACCGAAGTAATGATTAATAGGGATAGTTGGGGGTATTTATATTCCGATGTCAGAGGTGAAATTCTTAGATTTTCGGAAGATAAACTTATGCGAAAGCATTTACCAAGGATGTTTTCATTAATCAAGAACGAAAGTTAGGGGATCGAAGATGATTAGATA…	1160	23	D	H	AA538	G20	AA5F14RM2F10	99.9	MAST-4	Clade A
AA538_J18_MS4A_H_23_D	GTTGTTGCAGTTAAAAAGCTCGTAGTTGGATTTCTGGTTGGAGCGACCGGTCGGGCATTGATTTGTCTGCACTGGAGTCGGTTCCGTCCATCCTCTCGGAAAGTGCGTATGGCATTAAGTTGTCGTGCGTATGATCCGGGTCTTTTACTGTGAAAAAATTAGAGTGTTTAAAGCAGGCCTTCGCCTTGAATACATTAGCATGGAATAATAAGATAGGACTTGGGTCTATTTTGTTGGTTTGCAGACCGAAGTAATGATTAATAGGGATAGTTGGGGGTATTTATATTCCGATGTCAGAGGTGAAATTCTTAGATTTTCGGAAGATAAACTTATGCGAAAGCATTTACCAAGGATGTTTTCATTAATCAAGAACGAAAGTTAGGGGATCGAAGATGATTA…	1164	23	D	H	AA538	J18	AA5F14RM2F10	99.9	MAST-4	Clade A
AB537_K04_MS4A_H_41_D	GTTGTTGCAGTTAAAAAGCTCGTAGTTGGATTTCTGGTTGGAGCGACCGGTCGGGCATTGATTTGTCTGCACTGGAGTCGGTTCCGTCCATCCTCTCGGAAAGTGCGTATGGCATTAAGTTGTCGTGCGTATGATCCGGGTCTTTTACTGTGAAAAAATTAGAGTGTTTAAAGCAGGCCTTCGCCTTGAATACATTAGCATGGAATAATAAGATAGGACTTGGGTCTATTTTGTTGGTTTGCAGACCGAAGTAATGATTAATAGGGATAGTTGGGGGTATTTATATTCCGATGTCAGAGGTGAAATTCTTAGATTTTCGGAAGATAAACTTATGCGAAAGCATTTACCAAGGATGTTTTCATTAATCAAGAACGAAAGTTAGGGGATCGAAGATGATTA…	1165	41	D	H	AB537	K04	AA5F14RM2F10	99.9	MAST-4	Clade A
AA538_K07_MS4A_H_23_D	TGTTGCAGTTAAAAAGCTCGTAGTTGGATTTCTGGTTGGAGCGACCGGTCGGGCATTGATTTGTCTGCACTGGAGTCGGTTCCGTCCATCCTCTCGGAAAGTGCGTATGGCATTAAGTTGTCGTGCGTATGATCCGGGTCTTTTACTGTGAAAAAATTAGAGTGTTTAAAGCAGGCCTTCGCCTTGAATACATTAGCATGGAATAATAAGATAGGACTTGGGTCTATTTTGTTGGTTTGCAGACCGAAGTAATGATTAATAGGGATAGTTGGGGGTATTTATATTCCGATGTCAGAGGTGAAATTCTTAGATTTTCGGAAGATAAACTTATGCGAAAGCATTTACCAAGGATGTTTTCATTAATCAAGAACGAAAGTTAGGGGATCGAAGATGATTAGA…	1162	23	D	H	AA538	K07	AA5F14RM2F10	99.9	MAST-4	Clade A
AA538_M19_MS4A_H_23_D	TTGTTGCAGTTAAAAAGCTCGTAGTTGGATTTCTGGTTGGAGCGACCGGTCGGGCATTGATTTGTCTGCACTGGAGTCGGTTCCGTCCATCCTCTCGGAAAGTGCGTATGGCATTAAGTTGTCGTGCGTATGATCCGGGTCTTTTACTGTGAAAAAATTAGAGTGTTTAAAGCAGGCCTTCGCCTTGAATACATTAGCATGGAATAATAAGATAGGACTTGGGTCTATTTTGTTGGTTTGCAGACCGAAGTAATGATTAATAGGGATAGTTGGGGGTATTTATATTCCGATGTCAGAGGTGAAATTCTTAGATTTTCGGAAGATAAACTTATGCGAAAGCATTTACCAAGGATGTTTTCATTAATCAAGAACGAAAGTTAGGGGATCGAAGATGATTAG…	1165	23	D	H	AA538	M19	AA5F14RM2F10	99.9	MAST-4	Clade A
AA538_N22_MS4A_H_23_D	GTTGTTGCAGTTAAAAAGCTCGTAGTTGGATTTCTGGTTGGAGCGACCGGTCGGGCATTGATTTGTCTGCACTGGAGTCGGTTCCGTCCATCCTCTCGGAAAGTGCGTATGGCATTAAGTTGTCGTGCGTATGATCCGGGTCTTTTACTGTGAAAAAATTAGAGTGTTTAAAGCAGGCCTTCGCCTTGAATACATTAGCATGGAATAATAAGATAGGACTTGGGTCTATTTTGTTGGTTTGCAGACCGAAGTAATGATTAATAGGGATAGTTGGGGGTATTTATATTCCGATGTCAGAGGTGAAATTCTTAGATTTTCGGAAGATAAACTTATGCGAAAGCATTTACCAAGGATGTTTTCATTAATCAAGAACGAAAGTTAGGGGATCGAAGATGATTA…	1165	23	D	H	AA538	N22	AA5F14RM2F10	99.9	MAST-4	Clade A
AB242_P07_MS4A_H_51_S	AAGGTTGTTGCAGTTAAAAAGCTCGTAGTTGGATTTCTGGTTGGAGCGACCGGTCGGGCATTGATTTGTCTGCACTGGAGTCGGTTCCGTCCATCCTCTCGGAAAGTGCGTATGGCATTAAGTTGTCGTGCGTATGATCCGGGTCTTTTACTGTGAAAAAATTAGAGTGTTTAAAGCAGGCCTTCGCCTTGAATACATTAGCATGGAATAATAAGATAGGACTTGGGTCTATTTTGTTGGTTTGCAGACCGAAGTAATGATTAATAGGGATAGTTGGGGGTATTTATATTCCGATGTCAGAGGTGAAATTCTTAGATTTTCGGAAGATAAACTTATGCGAAAGCATTTACCAAGGATGTTTTCATTAATCAAGAACGAAAGTTAGGGGATCGAAGATGA…	1168	51	S	H	AB242	P07	AA5F14RM2F10	100	MAST-4	Clade A
AB537_A17_MS4A_H_41_D	GCGTATATTAAAGTTGTTGCAGTTAAAAAGCTCGTAGTTGGATTTCTGGTTGGAGCGACCGGTCGGGCATTGATTTGTCTGCACTGGAGTCGGTTCCGTCCATCCTCTCGGAAAGTGCGTATGGCATTAAGTTGTCGTGCGTATGATCCGGGTCTTTTACTGTGAAAAAATTAGAGTGTTTAAAGCAGGCCTTCGCCTTGAATACATTAGCATGGAATAATAAGATAGGACTTGGGTCTATTTTGTTGGTTTGCAGACCGAAGTAATGATTAATAGGGATAGTTGGGGGTATTTATATTCCGATGTCAGAGGTGAAATTCTTAGATTTTCGGAAGATAAACTTATGCGAAAGCATTTACCAAGGATGTTTTCATTAATCAAGAACGAAAGTTAGGGGAT…	1177	41	D	H	AB537	A17	G03N10	100	MAST-4	Clade A
AA538_C11_MS4A_H_23_D	TTGTTGCAGTTAAAAAGCTCGTAGTTGGATTTCTGGTTGGAGCGACCGGTCGGGCATTGATTTGTCTGCACTGGAGTCGGTTCCGTCCATCCTCTCGGAAAGTGCGTATGGCATTAAGTTGTCGTGCGTATGATCCGGGTCTTTTACTGTGAAAAAATTAGAGTGTTTAAAGCAGGCCTTCGCCTTGAATACATTAGCATGGAATAATAAGATAGGACTTGGGTCTATTTTGTTGGTTTGCAGACCGAAGTAATGATTAATAGGGATAGTTGGGGGTATTTATATTCCGATGTCAGAGGTGAAATTCTTAGATTTTCGGAAGATAAACTTATGCGAAAGCATTTACCAAGGATGTTTTCATTAATCAAGAACGAAAGTTAGGGGATCGAAGATGATTAG…	1163	23	D	H	AA538	C11	G03N10	99.9	MAST-4	Clade A
AA538_E15_MS4A_H_23_D	GATTTCTGGTTGGAGCGACCGGTCGGGCATTGATTTGTCTGCACTGGAGTCGGTTCCGTCCATCCTCTCGGAAAGTGCGTATGGCATTAAGTTGTCGTGCGTATGATCCGGGTCTTTTACTGTGAAAAAATTAGAGTGTTTAAAGCAGGCCTTCGCCTTGAATACATTAGCATGGAATAATAAGATAGGACTTGGGTCTATTTTGTTGGTTTGCAGACCGAAGTAATGATTAATAGGGATAGTTGGGGGTATTTATATTCCGATGTCAGAGGTGAAATTCTTAGATTTTCGGAAGATAAACTTATGCGAAAGCATTTACCAAGGATGTTTTCATTAATCAAGAACGAAAGTTAGGGGATCGAAGATGATTAGATACCATCGTAGTCTTAACCATAAACT…	1115	23	D	H	AA538	E15	G03N10	99.8	MAST-4	Clade A
AA538_E21_MS4A_H_23_D	TTGTTGCAGTTAAAAAGCTCGTAGTTGGATTTCTGGTTGGAGCGACCGGTCGGGCATTGATTTGTCTGCACTGGAGTCGGTTCCGTCCATCCTCTCGGAAAGTGCGTATGGCATTAAGTTGTCGTGCGTATGATCCGGGTCTTTTACTGTGAAAAAATTAGAGTGTTTAAAGCAGGCCTTCGCCTTGAATACATTAGCATGGAATAATAAGATAGGACTTGGGTCTATTTTGTTGGTTTGCAGACCGAAGTAATGATTAATAGGGATAGTTGGGGGTATTTATATTCCGATGTCAGAGGTGAAATTCTTAGATTTTCGGAAGATAAACTTATGCGAAAGCATTTACCAAGGATGTTTTCATTAATCAAGAACGAAAGTTAGGGGATCGAAGATGATTAG…	1149	23	D	H	AA538	E21	G03N10	99.9	MAST-4	Clade A
AB537_A03_MS4B_H_41_D	GCGTATATTAAAGTTGTTGCAGTTAAAAAGCTCGTAGTTGGATTTCTGGTTGGAGCGACCGGTCGGGCATTGATTTGTCTGCACTGGAGTCGGTTCCGTCCATCCTCTTGGAAAGTGCATATGGCATTAAGTTGTCGTGTGTATGATCCAGGTCTTTTACTGTGAAAAAATTAGAGTGTTTAAAGCAGGCCTTCGCCTTGAATACATTAGCATGGAATAATAAGATAGGACTTGGGTCTATTTTGTTGGTTTGCAGACCGAAGTAATGATTAATAGGGATAGTTGGGGGTATTTATATTCCGATGTCAGAGGTGAAATTCTTAGATTTTCGGAAGATAAACTTATGCGAAAGCATTTACCAAGGATGTTTTCATTAATCAAGAACGAAAGTTAGGGGAT…	1177	41	D	H	AB537	A03	AA3F14RJ3C08	99.7	MAST-4	Clade B
AA539_C07_MS4B_H_23_D	AAGTTGTTGCAGTTAAAAAGCTCGTAGTTGGATTTCTGGTTGGAGCGACCGGTCGGGCATTGATTTGTCTGCACTGGAGTCGGTTCCGTCCATCCTCTTGGAAAGTGCATATGGCATTAAGTTGTCGTGTGTATGATCCAGGTCTTTTACTGTGAAAAAATTAGAGTGTTTAAAGCAGGCCTTCGCCTTGAATACATTAGCATGGAATAATAAGATAGGACTTGGGTCTATTTTGTTGGTTTGCAGACCGAAGTAATGATTAATAGGGATAGTTGGGGGTATTTATATTCCGATGTCAGAGGTGAAATTCTTAGATTTTCGGAAGATAAACTTATGCGAAAGCATTTACCAAGGATGTTTTCATTAATCAAGAACGAAAGTTAGGGGATCGAAGATGAT…	1169	23	D	H	AA539	C07	AA3F14RJ3C08	99.7	MAST-4	Clade B
AB537_D02_MS4B_H_41_D	GTATATTAAAGTTGTTGCAGTTAAAAAGCTCGTAGTTGGATTTCTGGTTGGAGCGACCGGTCGGGCATTGATTTGTCTGCACTGGAGTCGGTTCCGTCCATCCTCTTGGAAAGTGCATATGGCATTAAGTTGTCGTGTGTATGATCCAGGTCTTTTACTGTGAAAAAATTAGAGTGTTTAAAGCAGGCCTTCGCCTTGAATACATTAGCATGGAATAATAAGATAGGACTTGGGTCTATTTTGTTGGTTTGCAGACCGAAGTAATGATTAATAGGGATAGTTGGGGGTATTTATATTCCGATGTCAGAGGTGAAATTCTTAGATTTTCGGAAGATAAACTTATGCGAAAGCATTTACCAAGGATGTTTTCATTAATCAAGAACGAAAGTTAGGGGATCG…	1175	41	D	H	AB537	D02	AA3F14RJ3C08	99.7	MAST-4	Clade B
AB538_F16_MS4B_H_41_D	AGCGTATATTAAGTTGTTGCAGTTAAAAAGCTCGTAGTTGGATTTCTGGTTGGAGCGACCGGTCGGGCATTGATTTGTCTGCACTGGAGTCGGTTCCGTCCATCCTCTTGGAAAGTGCATATGGCATTAAGTTGTCGTGTGTATGATCCAGGTCTTTTACTGTGAAAAAATTAGAGTGTTTAAAGCAGGCCTTCGCCTTGAATACATTAGCATGGAATAATAAGATAGGACTTGGGTCTATTTTGTTGGTTTGCAGACCGAAGTAATGATTAATAGGGATAGTTGGGGGTATTTATATTCCGATGTCAGAGGTGAAATTCTTAGATTTTCGGAAGATAAACTTATGCGAAAGCATTTACCAAGGATGTTTTCATTAATCAAGAACGAAAGTTAGGGGAT…	1148	41	D	H	AB538	F16	AA3F14RJ3C08	99.0435	MAST-4	Clade B
AB537_G23_MS4B_H_41_D	GCGTATATTAAAGTTGTTGCAGTTAAAAAGCTCGTAGTTGGATTTCTGGTTGGAGCGACCGGTCGGGCATTGATTTGTCTGCACTGGAGTCGGTTCCGTCCATCCTCTTGGAAAGTGCATATGGCATTAAGTTGTCGTGTGTATGATCCAGGTCTTTTACTGTGAAAAAATTAGAGTGTTTAAAGCAGGCCTTCGCCTTGAATACATTAGCATGGAATAATAAGATAGGACTTGGGTCTATTTTGTTGGTTTGCAGACCGAAGTAATGATTAATAGGGATAGTTGGGGGTATTTATATTCCGATGTCAGAGGTGAAATTCTTAGATTTTCGGAAGATAAACTTATGCGAAAGCATTTACCAAGGATGTTTTCATTAATCAAGAACGAAAGTTAGGGGAT…	1178	41	D	H	AB537	G23	AA3F14RJ3C08	99.7	MAST-4	Clade B
AB537_I09_MS4B_H_41_D	GCGTATATTAAAGTTGTTGCAGTTAAAAAGCTCGTAGTTGGATTTCTGGTTGGAGCGACCGGTCGGGCATTGATTTGTCTGCACTGGAGTCGGTTCCGTCCATCCTCTTGGAAAGTGCATATGGCATTAAGTTGTCGTGTGTATGATCCAGGTCTTTTACTGTGAAAAAATTAGAGTGTTTAAAGCAGGCCTTCGCCTTGAATACATTAGCATGGAATAATAAGATAGGACTTGGGTCTATTTTGTTGGTTTGCAGACCGAAGTAATGATTAATAGGGATAGTTGGGGGTATTTATATTCCGATGTCAGAGGTGAAATTCTTAGATTTTCGGAAGATAAACTTATGCGAAAGCATTTACCAAGGATGTTTTCATTAATCAAGAACGAAAGTTAGGGGAT…	1177	41	D	H	AB537	I09	AA3F14RJ3C08	99.7	MAST-4	Clade B
AB538_G04_MS4B_H_41_D	TAAACTATGCCGACTCAGGATTGGTGAACGTTGATTTAATGACTTCATCAGCACTGTATGAGAAATCAAAGTCTGTGGGTTCCGGGGGGAGTATGGTCGCAAGGCTGAAACTTAAAGGAATTGACGGAAGGGCACCACCAGGAGTGGAGCCTGCGGCTTAATTTGACTCAACACGGGAAAACTTACCAGGTCCGGACATAGTAAGGATTGACAGATTGATAGCTCTTTCTTGATTCTATGGGTGGTGGTGCATGGCCGTTCTTAGTTGGTGGAGTGATTTGTCTGGTTAATTCCGTTAACGAACGAGACCTCAGCCTGCTAAATAGTTGCGTTTTTTTTCAAAAGACGTGAACTTCTTAGAGGGACTATCGGTGTTTAATCGGTGGAAGTTTGAGGCAA…	743	41	D	H	AB538	G04	M_IND70.13	99.4616	MAST-4	Clade B
AB538_L07_MS4B_H_41_D	ATAAACTATGCCGACTCAGGATTGGTGAACGTTGATTTAATGACTTCATCAGCACTGTATGAGAAATCAAAGTCTTGGGTTCCGGGGGGAGTATGGTCGCAAGGCTGAAACTTAAAGGAATTGACGGAAGGGCACCACCAGGAGTGGAGCCTGCGGCTTAATTTGACTCAACACGGGAAAACTTACCAGGTCCGGACATAGTAAGGATTGACAGATTGATAGCTCTTTCTTGATTCTATGGGTGGTGGTGCATGGCCGTTCTTAGTTGGTGGAGTGATTTGTCTGGTTAATTCCGTTAACGAACGAGACCTCAGCCTGCTAAATAGTTGCGTTTTTTTTCAAAAGACGTGAACTTCTTAGAGGGACTATCGGTGTTTAATCGGTGGAAGTTTGAGGCAA…	743	41	D	H	AB538	L07	M_IND70.13	99.7312	MAST-4	Clade B
AB536_O06_MS4B_H_41_D	TATATTAAGTTGTTGCAGTTAAAAAGCTCGTAGTTGGATTTCTGGTTGGAGCGACCGGTCGGGCATTGATTTGTCTGCACTGGAGTCGGTTCCGTCCATCCTCCTGGAAAGTGCGTATGGCATTAAGTTGTCGTGCGTATGATCCAGGTCTTTTACTGTGAAAAAATTAGAGTGTTTAAAGCAGGCCTTCGCCTTGAATACATTAGCATGGAATAATAAGATAGGACTTGGGTCTATTTTGTTGGTTTGCAGACCGAAGTAATGATTAATAGGGATAGTTGGGGGTATTTATATTCCGATGTCAGAGGTGAAATTCTTAGATTTTCGGAAGATAAACTTATGCGAAAGCATTTACCAAGGATGTTTTCATTAATCAAGAACGAAAGTTAGGGGATCGAA…	1145	41	D	H	AB536	O06	SCGC AAA071-E17	99.2077	MAST-4	Clade B
AB536_A02_MS4B_H_41_D	ATTAAGTTGTTGCAGTTAAAAAGCTCGTAGTTGGATTTCTGGTTGGAGCGACCGGTCGGGCATTGATTTGTCTGCACTGGAGTCGGTTCCGTCCATCCTCTTGGAAAGTGCGTATGGCATTAAGTTGTCGTGCGTATGATCCAGGTCTTTTACTGTGAAAAAATTAGAGTGTTTAAAGCAGGCCTTCGCCTTGAATACATTAGCATGGAATAATAAGATAGGACTTGGGTCTATTTTGTTGGTTTGCAGACCGAAGTAATGATTAATAGGGATAGTTGGGGGTATTTATATTCCGATGTCAGAGGTGAAATTCTTAGATTTTCGGAAGATAAACTTATGCGAAAGCATTTACCAAGGATGTTTTCATTAATCAAGAACGAAAGTTAGGGGGTCGAAGAT…	502	41	D	H	AB536	A02	UEPACCp4	99.7996	MAST-4	Clade B
AB536_B17_MS4B_H_41_D	TATATTAAGTTGTTGCAGTTAAAAAGCTCGTAGTTGGATTTCTGGTTGGAGCGACCGGTCGGGCATTGATTTGTCTGCACTGGAGTCGGTTCCGTCCATCCTCTTGGAAAGTGCGTATGGCATTAAGTTGTCGTGCGTATGATCCAGGTCTTTTACTGTGAAAAAATTAGAGTGTTTAAAGCAGGCCTTCGCCTTGAATACATTAGCATGGAATAATAAGATAGGACTTGGGTCTATTTTGTTGGTTTGCAGACCGAAGTAATGATTAATAGGGATAGTTGGGGGTATTTATATTCCGATGTCAGAGGTGAAATTCTTAGATTTTCGGAAGATAAACTTATGCGAAAGCATTTACCAAGGATGTTTTCATTAATCAAGAACGAAAGTTAGGGGATCGAA…	1179	41	D	H	AB536	B17	UEPACCp4	99.322	MAST-4	Clade B
AB209_C10_MS4B_P_48_S	GCGTATATTAAAGTTGTTGCAGTTAAAAAGCTCGTAGTTGGATTTCTGGTTGGAGCGACCGGTCGGGCATTGATTTGTCTGCACTGGAGTCGGTTCCGTCCATCCTCTTGGAAAGTGCGTATGGCATTAAGTTGTCGTGCGTATGATCCAGGTCTTTTACTGTGAAAAAATTAGAGTGTTTAAAGCAGGCCTTCGCCTTGAATACATTAGCATGGAATAATAAGATAGGACTTGGGTCTATTTTGTTGGTTTGCAGACCGAAGTAATGATTAATAGGGATAGTTGGGGGTATTTATATTCCGATGTCAGAGGTGAAATTCTTAGATTTTCGGAAGATAAACTTATGCGAAAGCATTTACCAAGGATGTTTTCATTAATCAAGAACGAAAGTTAGGGGAT…	1178	48	S	P	AB209	C10	UEPACCp4	99.5	MAST-4	Clade B
AB209_D14_MS4B_P_48_S	CGTATATTAAAGTTGTTGCAGTTAAAAAGCTCGTAGTTGGATTTCTGGTTGGAGCGACCGGTCGGGCATTGATTTGTCTGCACTGGAGTCGGTTCCGTCCATCCTCTTGGAAAGTGCGTATGGCATTAAGTTGTCGTGCGTATGATCCAGGTCTTTTACTGTGAAAAAATTAGAGTGTTTAAAGCAGGCCTTCGCCTTGAATACATTAGCATGGAATAATAAGATAGGACTTGGGTCTATTTTGTTGGTTTGCAGACCGAAGTAATGATTAATAGGGATAGTTGGGGGTATTTATATTCCGATGTCAGAGGTGAAATTCTTAGATTTTCGGAAGATAAACTTATGCGAAAGCATTTACCAAGGATGTTTTCATTAATCAAGAACGAAAGTTAGGGGATC…	1179	48	S	P	AB209	D14	UEPACCp4	99.5	MAST-4	Clade B
AA538_D21_MS4B_H_23_D	TGTTGCAGTTAAAAAGCTCGTAGTTGGATTTCTGGTTGGAGCGACCGGTCGGGCATTGATTTGTCTGCACTGGAGTCGGTTCCGTCCATCCTCTTGGAAAGTGCGTATGGCATTAAGTTGTCGTGCGTATGATCCAGGTCTTTTACTGTGAAAAAATTAGAGTGTTTAAAGCAGGCCTTCGCCTTGAATACATTAGCATGGAATAATAAGATAGGACTTGGGTCTATTTTGTTGGTTTGCAGACCGAAGTAATGATTAATAGGGATAGTTGGGGGTATTTATATTCCGATGTCAGAGGTGAAATTCTTAGATTTTCGGAAGATAAACTTATGCGAAAGCATTTACCAAGGATGTTTTCATTAATCAAGAACGAAAGTTAGGGGATCGAAGATGATTAGA…	1163	23	D	H	AA538	D21	UEPACCp4	99.5	MAST-4	Clade B
AB208_E03_MS4B_H_48_S	GCGTATATTAAAGTTGTTGCAGTTAAAAAGCTCGTAGTTGGATTTCTGGTTGGAGCGACCGGTCGGGCATTGATTTGTCTGCACTGGAGTCGGTTCCGTCCATCCTCTTGGAAAGTGCGTATGGCATTAAGTTGTCGTGCGTATGATCCAGGTCTTTTACTGTGAAAAAATTAGAGTGTTTAAAGCAGGCCTTCGCCTTGAATACATTAGCATGGAATAATAAGATAGGACTTGGGTCTATTTTGTTGGTTTGCAGACCGAAGTAATGATTAATAGGGATAGTTGGGGGTATTTATATTCCGATGTCAGAGGTGAAATTCTTAGATTTTCGGAAGATAAACTTATGCGAAAGCATTTACCAAGGATGTTTTCATTAATCAAGAACGAAAGTTAGGGGAT…	1179	48	S	H	AB208	E03	UEPACCp4	99.4	MAST-4	Clade B
AB536_E04_MS4B_H_41_D	GCGTATATTAAGTTGTTGCAGTTAAAAAGCTCGTAGTTGGATTTCTGGTTGGAGCGACCGGTCGGGCATTGATTTGTCTGCACTGGAGTCGGTTCCGTCCATCCTCTTGGAAAGTGCGTATGGCATTAAGTTGTCGTGCGTATGATCCAGGTCTTTTACTGTGAAAAAATTAGAGTGTTTAAAGCAGGCCTTCGCCTTGAATACATTAGCATGGAATAATAAGATAGGACTTGGGTCTATTTTGTTGGTTTGCAGACCGAAGTAATGATTAATAGGGATAGTTGGGGGTATTTATATTCCGATGTCAGAGGTGAAATTCTTAGATTTTCGGAAGATAAACTTATGCGAAAGCATTTACCAAGGATGTTTTCATTAATCAAGAACGAAAGTTAGGGGATC…	1176	41	D	H	AB536	E04	UEPACCp4	98.3008	MAST-4	Clade B
AB206_G06_MS4B_H_47_S	GCGTATATTAAAGTTGTTGCAGTTAAAAAGCTCGTAGTTGGATTTCTGGTTGGAGCGACCGGTCGGGCATTGATTTGTCTGCACTGGAGTCGGTTCCGTCCATCCTCCTGGAAAGTGCGTATGGCATTAAGTTGTCGTGCGTATGATCCAGGTCTTTTACTGTGAAAAAATTAGAGTGTTTAAAGCAGGCCTTCGCCTTGAATACATTAGCATGGAATAATAAGATAGGACTTGGGTCTATTTTGTTGGTTTGCAGACCGAAGTAATGATTAATAGGGATAGTTGGGGGTATTTATATTCCGATGTCAGAGGTGAAATTCTTAGATTTTCGGAAGATAAACTTATGCGAAAGCATTTACCAAGGATGTTTTCATTAATCAAGAACGAAAGTTAGGGGAT…	1176	47	S	H	AB206	G06	UEPACCp4	99	MAST-4	Clade B
AB209_G07_MS4B_P_48_S	GCGTATATTAAAGTTGTTGCAGTTAAAAAGCTCGTAGTTGGATTTCTGGTTGGAGCGACCGGTCGGGCATTGATTTGTCTGCACTGGAGTCGGTTCCGTCCATCCTCTTGGAAAGTGCGTATGGCATTAAGTTGTCGTGCGTATGATCCAGGTCTTTTACTGTGAAAAAATTAGAGTGTTTAAAGCAGGCCTTCGCCTTGAATACATTAGCATGGAATAATAAGATAGGACTTGGGTCTATTTTGTTGGTTTGCAGACCGAAGTAATGATTAATAGGGATAGTTGGGGGTATTTATATTCCGATGTCAGAGGTGAAATTCTTAGATTTTCGGAAGATAAACTTATGCGAAAGCATTTACCAAGGATGTTTTCATTAATCAAGAACGAAAGTTAGGGGAT…	1180	48	S	P	AB209	G07	UEPACCp4	99.5	MAST-4	Clade B
AB197_G18_MS4B_H_39_S	GCGTATATTAAAGTTGTTGCAGTTAAAAAGCTCGTAGTTGGATTTCTGGTTGGAGCGACCGGTCGGGCATTGATTTGTCTGCACTGGAGTCGGTTCCGTCCATCCTCCTGGAAAGTGCGTATGGCATTAAGTTGTCGTGCGTATGATCCAGGTCTTTTACTGTGAAAAAATTAGAGTGTTTAAAGCAGGCCTTCGCCTTGAATACATTAGCATGGAATAATAAGATAGGACTTGGGTCTATTTTGTTGGTTTGCAGACCGAAGTAATGATTAATAGGGATAGTTGGGGGTATTTATATTCCGATGTCAGAGGTGAAATTCTTAGATTTTCGGAAGATAAACTTATGCGAAAGCATTTACCAAGGATGTTTTCATTAATCAAGAACGAAAGTTAGGGGAT…	1163	39	S	H	AB197	G18	UEPACCp4	98.9	MAST-4	Clade B
AB535_I05_MS4B_H_46_S	CGTATATTAAAGTTGTTGCAGTTAAAAAGCTCGTAGTTGGATTTCTGGTTGGAGCGACCGGTCGGGCATTGATTTGTCTGCACTGGAGTCGGTTCCGTCCATCCTCTTGGAAAGTGCGTATGGCATTAAGTTGTCGTGCGTATGATCCAGGTCTTTTACTGTGAAAAAATTAGAGTGTTTAAAGCAGGCCTTCGCCTTGAATACATTAGCATGGAATAATAAGATAGGACTTGGGTCTATTTTGTTGGTTTGCAGACCGAAGTAATGATTAATAGGGATAGTTGGGGGTATTTATATTCCGATGTCAGAGGTGAAATTCTTAGATTTTCGGAAGATAAACTTATGCGAAAGCATTTACCAAGGATGTTTTCATTAATCAAGAACGAAAGTTAGGGGATC…	1179	46	S	H	AB535	I05	UEPACCp4	99.5	MAST-4	Clade B
AB208_I09_MS4B_H_48_S	GTATATTAAAGTTGTTGCAGTTAAAAAGCTCGTAGTTGGATTTCTGGTTGGAGCGACCGGTCGGGCATTGATTTGTCTGCACTGGAGTCGGTTCCGTCCATCCTCTTGGAAAGTGCGTATGGCATTAAGTTGTCGTGCGTATGATCCAGGTCTTTTACTGTGAAAAAATTAGAGTGTTTAAAGCAGGCCTTCGCCTTGAATACATTAGCATGGAATAATAAGATAGGACTTGGGTCTATTTTGTTGGTTTGCAGACCGAAGTAATGATTAATAGGGATAGTTGGGGGTATTTATATTCCGATGTCAGAGGTGAAATTCTTAGATTTTCGGAAGATAAACTTATGCGAAAGCATTTACCAAGGATGTTTTCATTAATCAAGAACGAAAGTTAGGGGATCG…	1175	48	S	H	AB208	I09	UEPACCp4	99.5	MAST-4	Clade B
AB206_K13_MS4B_H_47_S	GCGTATATTAAAGTTGTTGCAGTTAAAAAGCTCGTAGTTGGATTTCTGGTTGGAGCGACCGGTCGGGCATTGATTTGTCTGCACTGGAGTCGGTTCCGTCCATCCTCTTGGAAAGTGCGTATGGCATTAAGTTGTCGTGCGTATGATCCAGGTCTTTTACTGTGAAAAAATTAGAGTGTTTAAAGCAGGCCTTCGCCTTGAATACATTAGCATGGAATAATAAGATAGGACTTGGGTCTATTTTGTTGGTTTGCAGACCGAAGTAATGATTAATAGGGATAGTTGGGGGTATTTATATTCCGATGTCAGAGGTGAAATTCTTAGATTTTCGGAAGATAAACTTATGCGAAAGCATTTACCAAGGATGTTTTCATTAATCAAGAACGAAAGTTAGGGGAT…	1177	47	S	H	AB206	K13	UEPACCp4	99.5	MAST-4	Clade B
AB208_K16_MS4B_H_48_S	TGTTGCAGTTAAAAAGCTCGTAGTTGGATTTCTGGTTGGAGCGACCGGTCGGGCATTGATTTGTCTGCACTGGAGTCGGTTCCGTCCATCCTCTTGGAAAGTGCGTATGGCATTAAGTTGTCGTGCGTATGATCCAGGTCTTTTACTGTGAAAAAATTAGAGTGTTTAAAGCAGGCCTTCGCCTTGAATACATTAGCATGGAATAATAAGATAGGACTTGGGTCTATTTTGTTGGTTTGCAGACCGAAGTAATGATTAATAGGGATAGTTGGGGGTATTTATATTCCGATGTCAGAGGTGAAATTCTTAGATTTTCGGAAGATAAACTTATGCGAAAGCATTTACCAAGGATGTTTTCATTAATCAAGAACGAAAGTTAGGGGATCGAAGATGATTAGA…	1167	48	S	H	AB208	K16	UEPACCp4	99.5	MAST-4	Clade B
AB242_M03_MS4B_H_51_S	GTATATTAAAGTTGTTGCAGTTAAAAAGCTCGTAGTTGGATTTCTGGTTGGAGCGACCGGTCGGGCATTGATTTGTCTGCACTGGAGTCGGTTCCGTCCATCCTCTTGGAAAGTGCGTATGGCATTAAGTTGTCGTGCGTATGATCCAGGTCTTTTACTGTGAAAAAATTAGAGTGTTTAAAGCAGGCCTTCGCCTTGAATACATTAGCATGGAATAATAAGATAGGACTTGGGTCTATTTTGTTGGTTTGCAGACCGAAGTAATGATTAATAGGGATAGTTGGGGGTATTTATATTCCGATGTCAGAGGTGAAATTCTTAGATTTTCGGAAGATAAACTTATGCGAAAGCATTTACCAAGGATGTTTTCATTAATCAAGAACGAAAGTTAGGGGATCG…	1176	51	S	H	AB242	M03	UEPACCp4	99.5	MAST-4	Clade B
AB240_N06_MS4B_H_41_S	CGTATATTAAAGTTGTTGCAGTTAAAAAGCTCGTAGTTGGATTTCTGGTTGGAGCGACCGGTCGGGCATTGATTTGTCTGCACTGGAGTCGGTTCCGTCCATCCTCTTGGAAAGTGCGTATGGCATTAAGTTGTCGTGCGTATGATCCAGGTCTTTTACTGTGAAAAAATTAGAGTGTTTAAAGCAGGCCTTCGCCTTGAATACATTAGCATGGAATAATAAGATAGGACTTGGGTCTATTTTGTTGGTTTGCAGACCGAAGTAATGATTAATAGGGATAGTTGGGGGTATTTATATTCCGATGTCAGAGGTGAAATTCTTAGATTTTCGGAAGATAAACTTATGCGAAAGCATTTACCAAGGATGTTTTCATTAATCAAGAACGAAAGTTAGGGGATC…	1177	41	S	H	AB240	N06	UEPACCp4	99.5	MAST-4	Clade B
AB242_N08_MS4B_H_51_S	CGTATATTAAAGTTGTTGCAGTTAAAAAGCTCGTAGTTGGATTTCTGGTTGGAGCGACCGGTCGGGCATTGATTTGTCTGCACTGGAGTCGGTTCCGTCCATCCTCTTGGAAAGTGCGTATGGCATTAAGTTGTCGTGCGTATGATCCAGGTCTTTTACTGTGAAAAAATTAGAGTGTTTAAAGCAGGCCTTCGCCTTGAATACATTAGCATGGAATAATAAGATAGGACTTGGGTCTATTTTGTTGGTTTGCAGACCGAAGTAATGATTAATAGGGATAGTTGGGGGTATTTATATTCCGATGTCAGAGGTGAAATTCTTAAATTTTCGGAAGATAAACTTATGCGAAAGCATTTACCAAGGATGTTTTCATTAATCAAGAACGAAAGTTAGGGGATC…	1176	51	S	H	AB242	N08	UEPACCp4	99.2	MAST-4	Clade B
AB209_N11_MS4B_P_48_S	CGTATATTAAAGTTGTTGCAGTTAAAAAGCTCGTAGTTGGATTTCTGGTTGGAGCGACCGGTCGGGCATTGATTTGTCTGCACTGGAGTCGGTTCCGTCCATCCTCTTGGAAAGTGCGTATGGCATTAAGTTGTCGTGCGTATGATCCAGGTCTTTTACTGTGAAAAAATTAGAGTGTTTAAAGCAGGCCTTCGCCTTGAATACATTAGCATGGAATAATAAGATAGGACTTGGGTCTATTTTGTTGGTTTGCAGACCGAAGTAATGATTAATAGGGATAGTTGGGGGTATTTATATTCCGATGTCAGAGGTGAAATTCTTAGATTTTCGGAAGATAAACTTATGCGAAAGCATTTACCAAGGATGTTTTCATTAATCAAGAACGAAAGTTAGGGGATC…	1185	48	S	P	AB209	N11	UEPACCp4	99.5	MAST-4	Clade B
AB240_P13_MS4B_H_41_S	GCGTATATTAAAGTTGTTGCAGTTAAAAAGCTCGTAGTTGGATTTCTGGTTGGAGCGACCGGTCGGGCATTGATTTGTCTGCACTGGAGTCGGTTCCGTCCATCCTCTTGGAAAGTGCGTATGGCATTAAGTTGTCGTGCGTATGATCCAGGTCTTTTACTGTGAAAAAATTAGAGTGTTTAAAGCAGGCCTTCGCCTTGAATACATTAGCATGGAATAATAAGATAGGACTTGGGTCTATTTTGTTGGTTTGCAGACCGAAGTAATGATTAATAGGGATAGTTGGGGGTATTTATATTCCGATGTCAGAGGTGAAATTCTTAGATTTTCGGAAGATAAACTTATGCGAAAGCATTTACCAAGGATGTTTTCATTAATCAAGAACGAAAGTTAGGGGAT…	1178	41	S	H	AB240	P13	UEPACCp4	99.5	MAST-4	Clade B
AB241_P16_MS4B_H_41_S	TTAAGTTGTTGCAGTTAAAAAGCTCGTAGTTGGATTTCTGGTTGGAGCGACCGGTCGGGCATTGATTTGTCTGCACTGGAGTCGGTTCTGGCCATCCTCATGGAAAGTGCGTATGGCATTAAGTTGTCGTGCGTATGATCCATGTCATTTACTGTGAAAAAATTAGAGTGTTTAAAGCAGGCCTTCGCCTTGAATACATTAGCATGGAATAATAAGATAGGACTTTGGTCTATTTTGTTGGTTTGCAGACCTAAGTAATGATTAATAGGGATAGTTGGGGGTATTTATATTCCGATGTCAGAGGTGAAATTCTTAGATTTTCGGAAGATAAACTTATGCGAAAGCATTTACCAAGGATGTTTTCATTAATCAAGAACGAAAGTTAGGGGATCGAAGATG…	1170	41	S	H	AB241	P16	UEPACCp4	0	MAST-4	Clade B
AB536_B03_MS4C_H_41_D	ATTAAAGTTGTTGCAGTTAAAAAGCTCGTAGTTGGATTTCTGGATGGAGCGACCGGTCGGGCATTAATTTGTCTGCACTGGAGTCGGTTCCGTCCATCCTCTTGGAAAGTGCGTCGGGCATTAAGTTGTTTGGCGTATGATCCAAGTCGTTTACTGTGAAAAAATTAGAGTGTTTAAAGCAGGCCTTCGCCTTGAATACATTAGCATGGAATAATAAGATAGGACTTTGGTCTATTTTGTTGGTTTGCAGACCGAAGTAATGATTAATAGGGATAGTTGGGGGTATTTATATTCCGATGTCAGAGGTGAAATTCTTAGATTTTCGGAAGATAAACTTATGCGAAAGCATTTACCAA-GGATGTTTTCATTAATCAAGAACGAAAGTTAGGGGATCGAAG…	1156	41	D	H	AB536	B03	AMT15_15_10m_439	99.6528	MAST-4	Clade C
AB538_B18_MS4C_H_41_D	TGTTGCAGTTAAAAAGCTCGTAGTTGGATTTCTGGATGGAGCGACCGGTCGGGCATTAATTTGTCTGCACTGGAGTCGGTTCCGTCCATCCTCTTGGAAAGTGCGTGGGGCATTAAGTTGTCTGGCGTATGATCCAAGTCGTTTACTGTGAAAAAATTAGAGTGTTTAAAGCAGGCCTTCGCCTTGAATACATTAGCATGGAATAATAAGATAGGACTTTGGTCTATTTTGTTGGTTTGCAGACCGAAGTAATGATTAATAGGGATAGTTGGGGGTATTTATATTCCGATGTCAGAGGTGAAATTCTTAGATTTTCGGAAGATAAACTTATGCGAAAGCATTTACCAAGGATGTTTTCATTAATCAAGAACCAAAGTTAGGGGATCAAAGATTATTAAA…	1130	41	D	H	AB538	B18	AMT15_15_10m_439	99.2927	MAST-4	Clade C
AB538_D10_MS4C_H_41_D	TATATTAAAGTTGTTGCAGTTAAAAAGCTCGTAGTTGGATTTCTGGATGGAGCGACCGGTCGGGCATTAATTTGTCTGCACTGGAGTCGGTTCCGTCCATCCTCTTGGAAAGTGCGTGGGGCATTAAGTTGTCTGGCGTATGATCCAAGTCGTTTACTGTGAAAAAATTAGAGTGTTTAAAGCAGGCCTTCGCCTTGAATACATTAGCATGGAATAATAAGATAGGACTTTGGTCTATTTTGTTGGTTTGCAGACCGAAGTAATGATTAATAGGGATAGTTGGGGGTATTTATATTCCGATGTCAGAGGTGAAATTCTTAGATTTTCGGAAGATAAACTTATGCGAAAGCATTTACCAAGGATGTTTTCATTAATCAAGAACGAAAGTTAGGGGATCGA…	1146	41	D	H	AB538	D10	AMT15_15_10m_439	99.3019	MAST-4	Clade C
AB536_E17_MS4C_H_41_D	TATTAAGTTGTTGCAGTTAAAAAGCTCGTAGTTGGATTTCTGGATGGAGCGACCGGTCGGGCATTAATTTGTCTGCACTGGAGTCGGTTCCGTCCATCCTCTTGGAAAGTGCGTGGGGCATTAAGTTGTCTGGCGTATGATCCAAGTCGTTTACTGTGAAAAAATTAGAGTGTTTAAAGCAGGCCTTCGCCTTGAATACATTAGCATGGAATAATAAGATAGGACTTTGGTCTATTTTGTTGGTTTGCAGACCGAAGTAATGATTAATAGGGATAGTTGGGGGTATTTATATTCCGATGTCAGAGGTGAAATTCTTAGATTTTCGGAAGATAAACTTATGCGAAAGCGTTTACCAAGGATGTTTTCATTAATCAAGAACGAAAGTTAGGGGATCAAAGA…	1150	41	D	H	AB536	E17	AMT15_15_10m_439	99.5656	MAST-4	Clade C
AB536_F22_MS4C_H_41_D	TATTAAGTTGTTGCAGTTAAAAAGCTCGTAGTTGGATTTCTGGATGGAGCGACCGGTCGGGCATTAATTTGTCTGCACTGGAGTCGGTTCCGTCCATCCTCTTGGAAAGTGCGTGGGGCATTAAGTTGTCTGGCGTATGATCCAAGTCGTTTACTGTGAAAAAATTAGAGTGTTTAAAGCAGGCCTTCGCCTTGAATACATTAGCATGGAATAATAAGATAGGACTTTGGTCTATTTTGTTGGTTTGCAGACCGAAGTAATGATTAATAGGGATAGTTGGGGGTATTTATATTCCGATGTCAGAGGTGAAATTCTTAGATTTTCGGAAGATAAACTTATGCGAAAGCATTTACCAAGGATGTTTTCATTAATCAAGAACGAAAGTTAGGGGATCGAAGA…	1143	41	D	H	AB536	F22	AMT15_15_10m_439	99.8252	MAST-4	Clade C
AB536_J08_MS4C_H_41_D	GCGTATATTAAGTTGTTGCAGTTAAAAAGCTCGTAGTTGGATTTCTGGATGGAGCGACCGGTCGGGCATTAATTTGTCTGCACTGGAGTCGGTTCCGTCCATCCTCTTGGAAAGTGCGTGGGGCATTAAGTTGTCTGGCGTATGATCCAAGTCGTTTACTGTGAAAAAATTAGAGTGTTTAAAGCAGGCCTTCGCCTTGAATACATTAGCATGGAATAATAAGATAGGACTTTGGTCTATTTTGTTGGTTTGCAGACCGAAGTAATGATTAATAGGGATAGTTGGGGGTATTTATATTCCGATGTCAAAGGTGAAATTCTTAGATTTTCGGAAGATAAACTTATGCGAAAGCATTTACCAAGG-ATGTTTTCATTAATCAAGAACGAAAGTTAGGGGAT…	1159	41	D	H	AB536	J08	AMT15_15_10m_439	99.0509	MAST-4	Clade C
AB241_K05_MS4C_H_41_S	GTATATTAAAGTTGTTGCAGTTAAAAAGCTCGTAGTTGGATTTCTGGATGGAGCGACCGGTCGGGCATTAATTTGTCTGCACTGGAGTCGGTTCCGTCCATCCTCTTGGAAAGTGCGTGGGGCATTAAGTTGTCTGGCGTATGATCCAAGTCGTTTACTGTGAAAAAATTAGAGTGTTTAAAGCAGGCCTTCGCCTTGAATACATTAGCATGGAATAATAAGATAGGACTTTGGTCTATTTTGTTGGTTTGCAGACCGAAGTAATGATTAATAGGGATAGTTGGGGGTATTTATATTCCGATGTCAGAGGTGAAATTCTTAGATTTTCGGAAGATAAACTTATGCGAAAGCATTTACCAAGGATGTTTTCATTAATCAAGAACGAAAGTTAGGGGATCG…	1154	41	S	H	AB241	K05	AMT15_15_10m_439	99.1319	MAST-4	Clade C
AB241_K16_MS4C_H_41_S	ATATTAAAGTTGTTGCAGTTAAAAAGCTCGTAGTTGGATTTCTGGATGGAGCGACCGGTCGGGCATTAATTTGTCTGCACTGGAGTCGGTTCCGTCCATCCTCTTGGAAAGTGCGTGGGGCATTAAGTTGTCTGGCGTATGATCCAAGTCGTTTACTGTGAAAAAATTAGAGTGTTTAAAGCAGGCCTTCGCCTTGAATACATTAGCATGGAATAATAAGATAGGACTTTGGTCTATTTTGTTGGTTTGCAGACCGAAGTAATGATTAATAGGGATAGTTGGGGGTATTTATATTCCGATGTCAGAGGTGAAATTCTTAGATTTTCGGAAGATAAACTTATGCGAAAGCATTTACCAAGGATGTTTTCATTAATCAAGAACGAAAGTTAGGGGATCGAA…	698	41	S	H	AB241	K16	AMT15_15_10m_439	100	MAST-4	Clade C
AB536_M21_MS4C_H_41_D	GCGTATATTAAAGTTGTTGCAGTTAAAAAGCTCGTAGTTGGATTTCTGGATGGAGCGACCGGTCGGGCATTAATTTGTCTGCACTGGAGTCGGTTCCGTCCATCCTCTTGGAAAGTGCGTGGGGCATTAAGTTGTCTGGCGTATGATCCAAGTCGTTTACTGTGAAAAAATTAGAGTGTTTAAAGCAGGCCTTCGCCTTGAATACATTAGCATGGAATAATAAGATAGGACTTTGGTCTATTTTGTTGGTTTGCAGACCGAAGTAATGATTAATAGGGATAGTTGGGGGTATTTATATTCCGATGTCAGAGGTGAAATTCTTAGATTTTCGGAAGATAAACTTATGCGAAAGCATTTACCAAGGATGTTTTCATTAATCAAGAACGAAAGTTAGGAGAT…	1161	41	D	H	AB536	M21	AMT15_15_10m_439	98.9682	MAST-4	Clade C
AB536_P09_MS4C_H_41_D	GCCGTTAAAAAGCTCGTAGTTGGATTTCTGGATGGAGCGACCGGTCGGGCATTAATTTGTCTGCACTGGAGTCGGTTCCGTCCATCCTCTTGGAAAGTGCGTGGGGCATTAAGTTGTCTGGCGTATGATCCAAGTCGTTTACTGTGAAAAAATTAGAGTGTTTAAAGCAGGCCTTCGCCTTGAATACATTAGCATGGAATAATAAGATAGGACTTTGGTCTATTTTGTTGGTTTGCAGACCGAAGTAATGATTAATAGGGATAGTTGGGGGTATTTATATTCCGATGTCAGAGGTGAAATTCTTAGATTTTCGGAAGATAAACTTATGCGAAAGCATTTACCAAGGATGTTTTCATTAATCAAGAACGAAAGTTAGGGGATCGAAGATGATTAGATACC…	1128	41	D	H	AB536	P09	AMT15_15_10m_439	99.7336	MAST-4	Clade C
AB536_B10_MS4C_H_41_D	GCCGACTCAGGATTGGTGAACGTTGATTTAATGACTTCATCAGCACTGTATGAGAAATCAAAGTCTTTGGGTTCCGGGGAGAGTATGGTCGCAAGGCTGAAACTTAAAGGAATTGACGGAAGGGCACCACCAGGAGTGGAGCCTGCGGCTTAATTTGACTCAACACGGGAAAACTTACCAGGTCCGGACATAGTAAGGATTGACAGATTGATAGCTCTTTCTTGATTCTATGGGTGGTGGTGCATGGCCGTTCTTAGTTGGTGGAGTGATTTGTCTGGTTAATTCCGTTAACGAACGAGACCTCAGCCTGCTAAATAGTTGCGCGTTTTTTCAAAACGCGTGAACTTCTTAGAGGGACTATCGCTGTTTAAGCGGTGGAAGTTTGAGGCAATAACAGGT…	708	41	D	H	AB536	B10	M_BL43.2	99.8588	MAST-4	Clade C
AB538_C02_MS4C_H_41_D	ATACCATGTAGTCTAACCATAAACTATGCCGACTCAGGATTGGTGAACGTTGATTTAATGACTTCATCAGCACTGTATGAGAAATCAAAGTCTTGGGTTCCGGGGGGAGTATGGTCGCAAGGCTGAAACTTAAAGGAATTGACGGAAGGGCACCACCAGGAGTGGAGCCTGCGGCTTAATTTGACTCAACACGGGAAAACTTACCAGGTCCGGACATAGTAAGGATTGACAGATTGATAGCTCTTTCTTGATTCTATGGGTGGTGGTGCATGGCCGTTCTTAGTTGGTGGAGTGATTTGTCTGGTTAATTCCGTTAACGAACGAGACCTCAGCCTGCTAAATAGTTGCGCGTTTTTTCAAAACGCGTGAACTTCTTAGAGGGACTATCGCTGTTTAAGC…	762	41	D	H	AB538	C02	M_BL43.2	99.4771	MAST-4	Clade C
AB536_E06_MS4C_H_41_D	GCATTACCATGATGTTTTCATCATCAGAACGAAAGTAGGGGATCGAAGATGATTAGATACCATCGTAGTCTTAACCATAAACTATGCCGACTCAGGATTGGTGAACGTTGATTTAATGACTTCATCAGCACTGTATGAGAAATCAAAGTCTTTGGGTTCCGGGGGGAGTATGGTCGCAAGGCTGAAACTTAAAGGAATTGACGGAAGGGCACCACCAGGAGTGGAGCCTGCGGCTTAATTTGACTCAACACGGGAAAACTTACCAGGTCCGGACATAGTAAGGATTGACAGATTGATAGCTCTTTCTTGATTCTATGGGTGGTGGTGCATGGCCGTTCTTAGTTGGTGGAGTGATTTGTCTGGTTAATTCCGTTAACGAACGAGACCTCAGCCTGCTAA…	799	41	D	H	AB536	E06	M_BL43.2	79.4	MAST-4	Clade C
AB536_K15_MS4C_H_41_D	TCAGAGGTGAAATCCTAGATTTTCGGAAGATAAACTATGCGAAAGCATCTACCACGATGTTTCATCATCAAGAACGAAAGTTAGGGGATCGAAGATGATTAGATACCATCGTAGTCTTAACCATAAACTATGCCGACTCAGGATTGGTGAACGTTGATTTAATGACTTCATCAGCACTGTATGAGAAATCAAAGTCTTTGGGTTCCGGGGGGAGTATGGTCGCAAGGCTGAAACTTAAAGGAATTGACGGAAGGGCACCACCAGGAGTGGAGCCTGCGGCTTAATTTGACTCAACACGGGAAAACTTACCAGGTCCGGACATAGTAAGGATTGACAGATTGATAGCTCTTTCTTGATTCTATGGGTGGTGGTGCATGGCCGTTCTTAGTTGGTGGAGTG…	849	41	D	H	AB536	K15	M_BL43.2	98.9449	MAST-4	Clade C
AB538_E03_MS4C_H_41_D	GGATCGGAGATGATAGATACCATGTAGTCTACCATAAACTATGCCGACTCAGGATTGGTGAACGTTGATTTAATGACTTCATCAGCACTGTATGAGAAATCAAAGTCTTGGGTTCCGGGGGGAGTATGGTCGCAAGGCTGAAACTTAAAGGAATGACGGAAGGGCACCACCAGGAGTGGAGCCTGCGGCTTAATTTGACTCAACACGGGAAAACTTACCAGGTCCGGACATAGTAAGGATTGACAGATTGATAGCTCTTTCTTGATTCTATGGGTGGTGGTGCATGGCCGTTCTTAGTTGGTGGAGTGATTTGTCTGGTTAATTCCGTTAACGAACGAGACCTCAGCCTGCTAAATAGTTGCGTTATTTTTCAAATGACGTGAACTTCTTAGAGGGACT…	775	41	D	H	AB538	E03	M_IND70.7	98.9757	MAST-4	Clade C
AB208_A06_MS4C_H_48_S	GCGTATATTAAAGTTGTTGCAGTTAAAAAGCTCGTAGTTGGATTTCTGGATGGAGCGACCGGTCGGGCATTAATTTGTCTGCACTGGAGTCGGTTCCGTCCATCCTCTTGGAAAGTGCGTGGGGCATTAAGTTGTCTGGCGTATGATCCAAGTCGTTTACTGTGAAAAAATTAGAGTGTTTAAAGCAGGCCTTCGCCTTGAATACATTAGCATGGAATAATAAGATAGGACTTTGGTCTATTTTGTTGGTTTGCAGACCGAAGTAATGATTAATAGGGATAGTTGGGGGTATTTATATTCCGATGTCAGAGGTGAAATTCTTAGATTTTCGGAAGATAAACTTATGCGAAAGCATTTACCAAGGATGTTTTCATTAATCAAGAACGAAAGTTAGGGGAT…	1176	48	S	H	AB208	A06	SSRPD78	99.9	MAST-4	Clade C
AB206_A08_MS4C_H_47_S	GCGTATATTAAAGTTGTTGCAGTTAAAAAGCTCGTAGTTGGATTTCTGGATGGAGCGACCGGTCGGGCATTAATTTGTCTGCACTGGAGTCGGTTCCGTCCATCCTCTTGGAAAGTGCGTGGGGCATTAAGTTGTCTGGCGTATGATCCAAGTCGTTTACTGTGAAAAAATTAGAGTGTTTAAAGCAGGCCTTCGCCTTGAATACATTAGCATGGAATAATAAGATAGGACTTTGGTCTATTTTGTTGGTTTGCAGACCGAAGTAATGATTAATAGGGATAGTTGGGGGTATTTATATTCCGATGTCAGAGGTGAAATTCTTAGATTTTCGGAAGATAAACTTATGCGAAAGCATTTACCAAGGATGTTTTCATTAATCAAGAACGAAAGTTAGGGGAT…	1170	47	S	H	AB206	A08	SSRPD78	99.9	MAST-4	Clade C
AB240_A08_MS4C_H_41_S	TGTTGCAGTTAAAAAGCTCGTAGTTGGATTTCTGGATGGAGCGACCGGTCGGGCATTAATTTGTCTGCACTGGAGTCGGTTCCGTCCATCCTCTTGGAAAGTGCGTGGGGCATTAAGTTGTCTGGCGTATGATCCAAGTCGTTTACTGTGAAAAAATTTAGAGTGTTTAAAGCAGGCCTTCGCCTTGAATACATTAGCATGGAATAATAAGATAGGACTTTGGTCTATTTTGTTGGTTTGCAGACCGAAGTAATGATTAATAGGGATAGTTGGGGGTATTTATATTCCGATGTCAGAGGTGAAATTCTTAGATTTTCGGAAGATAAACTTATGCGAAAGCATTTACCAAGGATGTTTTCATTAATCAAGAACGAAAGTTAGGGGATCGAAGATGATTAG…	1163	41	S	H	AB240	A08	SSRPD78	99.2	MAST-4	Clade C
AB535_A16_MS4C_H_46_S	CGTATATTAAAGTTGTTGCAGTTAAAAAGCTCGTAGTTGGATTTCTGGATGGAGCGACCGGTCGGGCATTAATTTGTCTGCACTGGAGTCGGTTCCGTCCATCCTCTTGGAAAGTGCGTGGGGCATTAAGTTGTCTGGCGTATGATCCAAGTCGTTTACTGTGAAAAAATTAGAGTGTTTAAAGCAGGCCTTCGCCTTGAATACATTAGCATGGAATAATAAGATAGGACTTTGGTCTATTTTGTTGGTTTGCAGACCGAAGTAATGATTAATAGGGATAGTTGGGGGTATTTATATTCCGATGTCAGAGGTGAAATTCTTAGATTTTCGGAAGATAAACTTATGCGAAAGCATTTACCAAGGATGTTTTCATTAATCAAGAACGAAAGTTAGGGGATC…	1176	46	S	H	AB535	A16	SSRPD78	99.3	MAST-4	Clade C
AB240_A23_MS4C_H_41_S	AAGTTGTTGCAGTTAAAAAGCTCGTAGTTGGATTTCTGGATGGAGCGACCGGTCGGGCATTAATTTGTCTGCACTGGAGTCGGTTCCGTCCATCCTCTTGGAAAGTGCGTGGGGCATTAAGTTGTCTGGCGTATGATCCAAGTCGTTTACTGTGAAAAAATTAGAGTGTTTAAAGCAGGCCTTCGCCTTGAATACATTAGCATGGAATAATAAGATAGGACTTTGGTCTATTTTGTTGGTTTGCAGACCGAAGTAATGATTAATAGGGATAGTTGGGGGTATTTATATTCCGATGTCAGAGGTGAAATTCTTAGATTTTCGGAAGATAAACTTATGCGAAAGCATTTACCAAGGATGTTTTCATTAATCAAGAACGAAAGTTAGGGGATCGAAGATGAT…	1167	41	S	H	AB240	A23	SSRPD78	99.9	MAST-4	Clade C
AB240_B04_MS4C_H_41_S	GTTGCAGTTAAAAAGCTCGTAGTTGGATTTCTGGATGGAGCGACCGGTCGGGCATTAATTTGTCTGCACTGGAGTCGGTTCCGTCCATCCTCTTGGAAAGTGCGTGGGGCATTAAGTTGTCTGGCGTATGATCCAAGTCGTTTACTGTGAAAAAATTAGAGTGTTTAAAGCAGGCCTTCGCCTTGAATACATTAGCATGGAATAATAAGATAGGACTTTGGTCTATTTTGTTGGTTTGCAGACCGAAGTAATGATTAATAGGGATAGTTGGGGGTATTTATATTCCGATGTCAGAGGTGAAATTCTTAGATTTTCGGAAGATAAACTTATGCGAAAGCATTTACCAAGGATGTTTTCATTAATCAAGAACGAAAGTTAGGGGATCGAAGATGATTAGAT…	1162	41	S	H	AB240	B04	SSRPD78	99.9	MAST-4	Clade C
AB197_B04_MS4C_H_39_S	CGTATATTAAAGTTGTTGCAGTTAAAAAGCTCGTAGTTGGATTTCTGGATGGAGCGACCGGTCGGGCATTAATTTGTCTGCACTGGAGTCGGTTCCGTCCATCCTCTTGGAAAGTGCGTGGGGCATTAAGTTGTCTGGCGTATGATCCAAGTCGTTTACTGTGAAAAAATTAGAGTGTTTAAAGCAGGCCTTCGCCTTGAATACATTAGCATGGAATAATAAGATAGGACTTTGGTCTATTTTGTTGGTTTGCAGACCGAAGTAATGATTAATAGGGATAGTTGGGGGTATTTATATTCCGATGTCAGAGGTGAAATTCTTAGATTTTCGGAAGATAAACTTATGCGAAAGCATTTACCAAGGATGTTTTCATTAATCAAGAACGAAAGTTAGGGGATC…	1169	39	S	H	AB197	B04	SSRPD78	99.9	MAST-4	Clade C
AB241_B05_MS4C_H_41_S	TTGCAGTTAAAAAGCTCGTAGTTGGATTTCTGGATGGAGCGACCGGTCGGGCATTAATTTGTCTGCACTGGAGTCGGTTCCGTCCATCCTCTTGGAAAGTGCGTGGGGCATTAAGTTGTCTGGCGTATGATCCAAGTCGTTTACTGTGAAAAAATTAGAGTGTTTAAAGCAGGCCTTCGCCTTGAATACATTAGCATGGAATAATAAGATAGGACTTTGGTCTATTTTGTTGGTTTGCAGACCGAAGTAATGATTAATAGGGATAGTTGGGGGTATTTATATTCCGATGTCAGAGGTGAAATTCTTAGATTTTCGGAAGATAAACTTATGCGAAAGCATTTACCAAGGATGTTTTCATTAATCAAGAACGAAAGTTAGGGGATCGAAGATGATTAGATA…	1170	41	S	H	AB241	B05	SSRPD78	99.7	MAST-4	Clade C
AB536_B07_MS4C_H_41_D	GCGTATATTAAGTTGTTGCAGTTAAAAAGCTCGTAGTTGGATTTCTGGATGGAGCGACCGGTCGGGCATTAATTTGTCTGCACTGGAGTCGGTTCCGTCCATCCTCTTGGAAAGTGCGTGGGGCATTAAGTTGTCTGGCGTATGATCCAAGTCGTTTACTGTGAAAAAATTAGAGTGTTTAAAGCAGGCCTTCGCCTTGAATACATTAGCATGGAATAATAAGATAGGACTTTGGTCTATTTTGTTGGTTTGCAGACCGAAGTAATGATTAATAGGGATAGTTGGGGGTATTTATATTCCGATGTCAGAGGTGAAATTCTTAGATTTTCGGAAGATAAACTTATGCGAAAGCATTTACCAAGGATGTTTTCATTAATCAAGAACGAAAGTTAGGGGATC…	1165	41	D	H	AB536	B07	SSRPD78	99.6561	MAST-4	Clade C
AB240_C07_MS4C_H_41_S	AAGTTAGGGGATCGAAGATGATTAGATACCATCGTAGTCTTAACCATAAACTATGCCGACTCAGGATTGGTGAACGTTGATTTAATGACTTCATCAGCACTGTATGAGAAATCAAAGTCTTTGGGTTCCGGGGGGAGTATGGTCGCAAGGCTGAAACTTAAAGGAATTGACGGAAGGGCACCACCAGGAGTGGAGCCTGCGGCTTAATTTGACTCAACACGGGAAAACTTACCAGGTCCGGACATAGTAAGGATTGACAGATTGATAGCTCTTTCTTGATTCTATGGGTGGTGGTGCATGGCCGTTCTTAGTTGGTGGAGTGATTTGTCTGGTTAATTCCGTTAACGAACGAGACCTCAGCCTGCTAAATAGTTGCGCGTTTTTTCAAAACGCGTGAAC…	792	41	S	H	AB240	C07	SSRPD78	100	MAST-4	Clade C
AB206_C07_MS4C_H_47_S	GCGTATATTAAAGTTGTTGCAGTTAAAAAGCTCGTAGTTGGATTTCTGGATGGAGCGACCGGTCGGGCATTAATTTGTCTGCACTGGAGTCGGTTCCGTCCATCCTCTTGGAAAGTGCGTGGGGCATTAAGTTGTCTGGCGTATGATCCAAGTCGTTTACTGTGAAAAAATTAGAGTGTTTAAAGCAGGCCTTCGCCTTGAATACATTAGCATGGAATAATAAGATAGGACTTTGGTCTATTTTGTTGGTTTGCAGACCGAAGTAATGATTAATAGGGATAGTTGGGGGTATTTATATTCCGATGTCAGAGGTGAAATTCTTAGATTTTCGGAAGATAAACTTATGCGAAAGCATTTACCAAGGATGTTTTCATTAATCAAGAACGAAAGTTAGGGGAT…	1170	47	S	H	AB206	C07	SSRPD78	99.8	MAST-4	Clade C
AB538_C08_MS4C_H_41_D	GCGTATATTAAGTTGTTGCAGTTAAAAAGCTCGTAGTTGGATTTCTGGATGGAGCGACCGGTCGGGCATTAATTTGTCTGCACTGGAGTCGGTTCCGTCCATCCTCTTGGAAAGTGCGTGGGGCATTAAGTTGTCTGGCGTATGATCCAAGTCGTTTACTGTGAAAAAATTAGAGTGTTTAAAGCAGGCCTTCGCCTTGAATACATTAGCATGGAATAATAAGATAGGACTTTGGTCTATTTTGTTGGTTTGCAGACCGAAGTAATGATTAATAGGGATAGTTGGGGGTATTTATATTCCGATGTCAGAGGTGAAATTCTTAGATTTTCGGAAGATAAACTTATGCGAAAGCATTTACCAAGGATGTTTTCATTAATCAAGAACGAAAGTTAGGGGATC…	1175	41	D	H	AB538	C08	SSRPD78	99.8291	MAST-4	Clade C
AB535_C10_MS4C_H_46_S	GCGTATATTAAAGTTGTTGCAGTTAAAAAGCTCGTAGTTGGATTTCTGGATGGAGCGACCGGTCGGGCATTAATTTGTCTGCACTGGAGTCGGTGCCGTCCATCCTCTTGGAAAGTGCGTGGGGCATTAAGTTGTCTGGCGTATGATCCAAGTCGTTTACTGTGAAAAAATTAGAGTGTTTAAAGCAGGCCTTCGCCTTGAATACATTAGCATGGAATAATAAGATAGGACTTTGGTCTATTTTGTTGGTTTGCAGACCGAAGTAATGATTAATAGGGATAGTTGGGGGTATTTATATTCCGATGTCAGAGGTGAAATTCTTAGATTTTCGGAAGATAAACTTATGCGAAAGCATTTACCAAGGATGTTTTCATTAATCAAGAACGAAAGTTAGGGGAT…	1177	46	S	H	AB535	C10	SSRPD78	99.8	MAST-4	Clade C
AB209_C15_MS4C_P_48_S	GTATATTAAAGTTGTTGCAGTTAAAAAGCTCGTAGTTGGATTTCTGGATGGAGCGACCGGTCGGGCATTAATTTGTCTGCACTGGAGTCGGTTCCGTCCATCCTCTTGGAAAGTGCGTGGGGCATTAAGTTGTCTGGCGTATGATCCAAGTCGTTTACTGTGAAAAAATTAGAGTGTTTAAAGCAGGCCTTCGCCTTGAATACATTAGCATGGAATAATAAGATAGGACTTTGGTCTATTTTGTTGGTTTGCAGACCGAAGTAATGATTAATAGGGATAGTTGGGGGTATTTATATTCCGATGTCAGAGGTGAAATTCTTAGATCTTCGGAAGATAAACTTATGCGAAAGCATTTACCAAGGATGTTTTCATTAATCAAGAACGAAAGTTAGGGGATCG…	1174	48	S	P	AB209	C15	SSRPD78	99.8	MAST-4	Clade C
AB535_C15_MS4C_H_46_S	GCGTATATTAAAGTTGTTGCAGTTAAAAAGCTCGTAGTTGGATTTCTGGATGGAGCGACCGGTCGGGCATTAATTTGTCTGCACTGGAGTCGGTTCCGTCCATCCTCTTGGAAAGTGCGTGGGGCATTAAGTTGTCTGGCGTATGATCCAAGTCGTTTACTGTGAAAAAATTAGAGTGTTTAAAGCAGGCCTTCGCCTTGAATACATTAGCATGGAATAATAAGATAGGACTTTGGTCTATTTTGTTGGTTTGCAGACCGAAGTAATGATTAATAGGGATAGTTGGGGGTATTTATATTCCGATGTCAGAGGTGAAATTCTTAGATTTTCGGAAGATAAACTTATGCGAAAGCATTTACCAAGGATGTTTTCATTAATCAAGAACGAAAGTTAGGGGAT…	1177	46	S	H	AB535	C15	SSRPD78	99.9	MAST-4	Clade C
AB208_C19_MS4C_H_48_S	GCGTATATTAAAGTTGTTGCAGTTAAAAAGCTCGTAGTTGGATTTCTGGATGGAGCGACCGGTCGGGCATTAATTTGTCTGCACTGGAGTCGGTTCCGTCCATCCTCTTGGAAAGTGCGTGGGGCATTAAGTTGTCTGGCGTATGATCCAAGTCGTTTACTGTGAAAAAATTAGAGTGTTTAAAGCAGGCCTTCGCCTTGAATACATTAGCATGGAATAATAAGATAGGACTTTGGTCTATTTTGTTGGTTTGCAGACCGAAGTAATGATTAATAGGGATAGTTGGGGGTATTTATATTCCGATGTCAGAGGTGAAATTCTTAGATTTTCGGAAGATAAACTTATGCGAAAGCATTTACCAAGGATGTTTTCATTAATCAAGAACGAAAGTTAGGGGAT…	1176	48	S	H	AB208	C19	SSRPD78	99.9	MAST-4	Clade C
AB538_C22_MS4C_H_41_D	CGTATATTAAGTTGTTGCAGTTAAAAAGCTCGTAGTTGGATTTCTGGATGGAGCGACCGGTCGGGCATTAATTTGTCTGCACTGGAGTCGGTTCCGTCCATCCTCTTGGAAAGTGCGTGGGGCATTAAGTTGTCTGGCGTATGATCCAAGTCGTTTACTGTGAAAAAATTAGAGTGTTTAAAGCAGGCCTTCGCCTTGAATACATTAGCATGGAATAATAAGATAGGACTTTGGTCTATTTTGTTGGTTTGCAGACCGAAGTAATGATTAATAGGGATAGTTGGGGGTATTTATATTCCGATGTCAGAGGTGAAATTCTTAGATTTTCGGAAGATAAACTTATGCGAAAGCATTTACCAAGGATGTTTTCATTAATCAAGAACGAAAGTTAGGGGATCA…	1178	41	D	H	AB538	C22	SSRPD78	98.6325	MAST-4	Clade C
AB197_D11_MS4C_H_39_S	GTATATTAAAGTTGTTGCAGTTAAAAAGCTCGTAGTTGGATTTCTGGATGGAGCGACCGGTCGGGCATTAATTTGTCTGCACTGGAGTCGGTTCCGTCCATCCTCTTGGAAAGTGCGTGGGGCATTAAGTTGTCTGGCGTATGATCCAAGTCGTTTACTGTGAAAAAATTAGAGTGTTTAAAGCAGGCCTTCGCCTTGAATACATTAGCATGGAATAATAAGATAGGACTTTGGTCTATTTTGTTGGTTTGCAGACCGAAGTAATGATTAATAGGGATAGTTGGGGGTATTTATATTCCGATGTCAGAGGTGAAATTCTTAGATTTTCGGAAGATAAACTTATGCGAAAGCATTTACCAAGGATGTTTTCATTAATCAAGAACGAAAGTTAGGGGATCG…	1124	39	S	H	AB197	D11	SSRPD78	99.4	MAST-4	Clade C
AB197_D19_MS4C_H_39_S	GCGTATATTAAAGTTGTTGCAGTTAAAAAGCTCGTAGTTGGATTTCTGGATGGAGCGACCGGTCGGGCATTAATTTGTCTGCACTGGAGTCGGTTCCGTCCATCCTCTTGGAAAGTGCGTGGGGCATTAAGTTGTCTGGCGTATGATCCAAGTCGTTTACTGTGAAAAAATTAGAGTGTTTAAAGCAGGCCTTCGCCTTGAATACATTAGCATGGAATAATAAGATAGGACTTTGGTCTATTTTGTTGGTTTGCAGACCGAAGTAATGATTAATAGGGATAGTTGGGGGTATTTATATTCCGATGTCAGAGGTGAAATTCTTAGATTTTCGGAAGATAAACTTATGCGAAAGCATTTACCAAGGATGTTTTCATTAATCAAGAACCGAAGTTAGGGGAT…	1149	39	S	H	AB197	D19	SSRPD78	99.1	MAST-4	Clade C
AB209_E02_MS4C_P_48_S	GTATATTAAAGTTGTTGCAGTTAAAAAGCTCGTAGTTGGATTTCTGGATGGAGCGACCGGTCGGGCATTAATTTGTCTGCACTGGAGTCGGTTCCGTCCATCCTCTTGGAAAGTGCGTCGGGCATTAAGTTGTTTGGCGTATGATCCAAGTCGTTTACTGTGAAAAAATTAGAGTGTTTAAAGCAGGCCTTCGCCTTGAATACATTAGCATGGAATAATAAGATAGGACTTTGGTCTATTTTGTTGGTTTGCAGACCGAAGTAATGATTAATAGGGATAGTTGGGGGTATTTATATTCCGATGTCAGAGGTGAAATTCTTAGATTTTCGGAAGATAAACTTATGCGAAAGCATTTACCAAGGATGTTTTCATTAATCAAGAACGAAAGTTAGGGGATCG…	1176	48	S	P	AB209	E02	SSRPD78	99.7	MAST-4	Clade C
AB535_E06_MS4C_H_46_S	GCGTATATTAAAGTTGTTGCAGTTAAAAAGCTCGTAGTTGGATTTCTGGATGGAGCGACCGGTCGGGCATTAATTTGTCTGCACTGGAGTCGGTTCCGTCCATCCTCTTGGAAAGTGCGTGGGGCATTAAGTTGTCTGGCGTATGATCCAAGTCGTTTACTGTGAAAAAATTAGAGTGTTTAAAGCAGGCCTTCGCCTTGAATACATTAGCATGGAATAATAAGATAGGACTTTGGTCTATTTTGTTGGTTTGCAGACCGAAGTAATGATTAATAGGGATAGTTGGGGGTATTTATATTCCGATGTCAGAGGTGAAATTCTTAGATTTTCGGAAGATAAACTTATGCGAAAGCATTTACCAAGGATGTTTTCATTAATCAAGAACGAAAGTTAGGGGAT…	1177	46	S	H	AB535	E06	SSRPD78	99.9	MAST-4	Clade C
AB242_E07_MS4C_H_51_S	GCGTATATTAAAGTTGTTGCAGTTAAAAAGCTCGTAGTTGGATTTCTGGATGGAGCGACCGGTCGGGCATTAATTTGTCTGCACTGGAGTCGGTTCCGTCCATCCTCTTGGAAAGTGCGTGGGGCATTAAGTTGTCTGGCGTATGATCCAAGTCGTTTACTGTGAAAAAATTAGAGTGTTTAAAGCAGGCCTTCGCCTTGAATACATTAGCATGGAATAATAAGATAGGACTTTGGTCTATTTTGTTGGTTTGCAGACCGAAGTAATGATTAATAGGGATAGTTGGGGGTATTTATATTCCGATGTCAGAGGTGAAATTCTTAGATTTTCGGAAGATAAACTTATGCGAAAGCATTTACCAAGGATGTTTTCATTAATCAAGAACGAAAGTTAGGGGAT…	1177	51	S	H	AB242	E07	SSRPD78	99.3	MAST-4	Clade C
AB536_E07_MS4C_H_41_D	GCGTATATTAAGTTGTTGCAGTTAAAAAGCTCGTAGTTGGATTTCTGGATGGAGCGACCGGTCGGGCATTAATTTGTCTGCACTGGAGTCGGTTCCGTCCATCCTCTTGGAAAGTGCGTGGGGCATTAAGTTGTCTGGCGTATGATCCAAGTCGTTTACTGTGAAAAAATTAGAGTGTTTAAAGCAGGCCTTCGCCTTGAATACATTAGCATGGAATAATAAGATAGGACTTTGGTCTATTTTGTTGGTTTGCAGACCGAAGTAATGATTAATAGGGATAGTTGGGGGTATTTATATTCCGATGTCAGAGGTGAAATTCTTAGATTTTCGGAAGATAAACTTATGCGAAAGCATTTACCAAGGATGTTTTCATTAATCAAGAACGAAAGTTAGGGGATC…	1180	41	D	H	AB536	E07	SSRPD78	99.7436	MAST-4	Clade C
AB536_F04_MS4C_H_41_D	ATATTAAAGTTGTTGCAGTTAAAAAGCTCGTAGTTGGATTTCTGGATGGAGCGACCGGTCGGGCATTAATTTGTCTGCACTGGAGTCGGTTCCGTCCATCCTCTTGGAAAGTGCGTGGGGCATTAAGTTGTCTGGCGTATGATCCAAGTCGTTTACTGTGAAAAAATTAGAGTGTTTAAAGCAGGCCTTCGCCTTGAATACATTAGCATGGAATAATAAGATAGGACTTTGGTCTATTTTGTTGGTTTGCAGACCGAAGTAATGATTAATAGGGATAGTTGGGGGTATTTATATTCCGATGTCAGAGGTGAAATTCTTAGATTTTCGGAAGATAAACTTATGCGAAAGCATTTACCAAGGATGTTTTCATTAATCAAGAACGAAAGTTAGGGGATCGAA…	1171	41	D	H	AB536	F04	SSRPD78	99.8285	MAST-4	Clade C
AB241_F06_MS4C_H_41_S	TTGTTGCAGTTAAAAAGCTCGTAGTTGGATTTCTGGATGGAGCGACCGGTCGGGCATTAATTTGTCTGCACTGGAGTCGGTTCCGTCCATCCTCTTGGAAAGTGCGTGGGGCATTAAGTTGTCTGGCGTATGATCCAAGTCGTTTACTGTGAAAAAATTAGAGTGTTTAAAGCAGGCCTTCGCCTTGAATACATTAGCATGGAATAATAAGATAGGACTTTGGTCTATTTTGTTGGTTTGCAGACCGAAGTAATGATTAATAGGGATAGTTGGGGGTATTTATATTCCGATGTCAGAGGTGAAATTCTTAGATTTTCGGAAGATAAACTTATGCGAAAGCATTTACCAAGGATGTTTTCATTAATCAAGAACGAAAGTTAGGGGATCGAAGATGATTAG…	1167	41	S	H	AB241	F06	SSRPD78	99.8	MAST-4	Clade C
AB241_F13_MS4C_H_41_S	TGTTGCAGTTAAAAAGCTCGTAGTTGGATTTCTGGATGGAGCGACCGGTCGGGCATTAATTTGTCTGCACTGGAGTCGGTTCCGTCCATCCTCTTGGAAAGTGCGTGGGGCATTAAGTTGTCTGGCGTATGATCCAAGTCGTTTACTGTGAAAAAATTAGAGTGTTTAAAGCAGGCCTTCGCCTTGAATACATTAGCATGGAATAATAAGATAGGACTTTGGTCTATTTTGTTGGTTTGCAGACCGAAGTAATGATTAATAGGGATAGTTGGGGGTATTTATATTCCGATGTCAGAGGTGAAATTCTTAGATTTTCGGAAGATAAACTTATGCGAAAGCATTTACCAAGGATGTTTTCATTAATCAAGAACGAAAGTTAGGGGATCGAAGATGATTAGA…	1175	41	S	H	AB241	F13	SSRPD78	99.9	MAST-4	Clade C
AB241_F14_MS4C_H_41_S	GTTGTTGCAGTTAAAAAGCTCGTAGTTGGATTTCTGGATGGAGCGACCGGTCGGGCATTAATTTGTCTGCACTGGAGTCGGTTCCGTCCATCCTCTTGGAAAGTGCGTGGGGCATTAAGTTGTCTGGCGTATGATCCAAGTCGTTTACTGTGAAAAAATTAGAGTGTTTAAAGCAGGCCTTCGCCTTGAATACATTAGCATGGAATAATAAGATAGGACTTTGGTCTATTTTGTTGGTTTGCAGACCGAAGTAATGATTAATAGGGATAGTTGGGGGTATTTATATTCCGATGTCAGAGGTGAAATTCTTAGATTTTCGGAAGATAAACTTATGCGAAAGCATTTACCAAGGATGTTTTCATTAATCAAGAACGAAAGTTAGGGGATCGAAGATGATTA…	1170	41	S	H	AB241	F14	SSRPD78	99.8	MAST-4	Clade C
AB537_G02_MS4C_H_41_D	CGTATATTAAAGTTGTTGCAGTTAAAAAGCTCGTAGTTGGATTTCTGGATGGAGCGACCGGTCGGGCATTAATTTGTCTGCACTGGAGTCGGTTCCGTCCATCCTCTTGGAAAGTGCGTGGGGCATTAAGTTGTCTGGCGTATGATCCAAGTCGTTTACTGTGAAAAAATTAGAGTGTTTAAAGCAGGCCTTCGCCTTGAATACATTAGCATGGAATAATAAGATAGGACTTTGGTCTATTTTGTTGGTTTGCAGACCGAAGTAATGATTAATAGGGATAGTTGGGGGTATTTATATTCCGATGTCAGAGGTGAAATTCTTAGATTTTCGGAAGATAAACTTATGCGAAAGCATTTACCAAGGATGTTTTCATTAATCAAGAACGAAAGTTAGGGGATC…	1176	41	D	H	AB537	G02	SSRPD78	99.3	MAST-4	Clade C
AB240_G04_MS4C_H_41_S	AAAGTTGTTGCAGTTAAAAAGCTCGTAGTTGGATTTCTGGATGGAGCGACCGGTCGGGCATTAATTTGTCTGCACTGGAGTCGGTTCCGTCCATCCTCTTGGAAAGTGCGTGGGGCATTAAGTTGTCTGGCGTATGATCCAAGTCGTTTACTGTGAAAAAATTAGAGTGTTTAAAGCAGGCCTTCGCCTTGAATACATTAGCATGGAATAATAAGATAGGACTTTGGTCTATTTTGTTGGTTTGCAGACCGAAGTAATGATTAATAGGGATAGTTGGGGGTATTTATATTCCGATGTCAGAGGTGAAATTCTTAGATTTTCGGAAGATAAACTTATGCGAAAGCATTTACCAAGGATGTTTTCATTAATCAAGAACGAAAGTTAGGGGATCGAAGATGA…	1161	41	S	H	AB240	G04	SSRPD78	99.9	MAST-4	Clade C
AB538_G19_MS4C_H_41_D	ATATTAAGTTGTTGCAGTTAAAAAGCTCGTAGTTGGATTTCTGGATGGAGCGACCGGTCGGGCATTAATTTGTCTGCACTGGAGTCGGTTCCGTCCATCCTCTTGGAAAGTGCGTGGGGCATTAAGTTGTCTGGCGTATGATCCAAGTCGTTTACTGTGAAAAAATTAGAGTGTTTAAAGCAGGCCTTCGCCTTGAATACATTAGCATGGAATAATAAGATAGGACTTTGGTCTATTTTGTTGGTTTGCAGACCGAAGTAATGATTAATAGGGATAGTTGGGGGTATTTATATTCCGATGTCAGAGGTGAAATTCTTAGATTTTCGGAAGATAAACTTATGCGAAAGCATTTACCAAGGATGTTTTCATTAATCAAGAACGAAAGTTAGGGGATCGAAG…	1176	41	D	H	AB538	G19	SSRPD78	99.4002	MAST-4	Clade C
AB536_I06_MS4C_H_41_D	TATTAAGTTGTTGCAGTTAAAAAGCTCGTAGTTGGATTTCTGGATGGAGCGACCGGTCGGGCATTAATTTGTCTGCACTGGAGTCGGTTCCGTCCATCCTCTTGGAAAGTGCGTGGGGCATTAAGTTGTCTGGCGTATGATCCAAGTCGTTTACTGTGAAAAAATTAGAGTGTTTAAAGCAGGCCTTCGCCTTGAATACATTAGCATGGAATAATAAGATAGGACTTTGGTCTATTTTGTTGGTTTGCAGACCGAAGTAATGATTAATAGGGATAGTTGGGGGTATTTATATTCCGATGTCAGAGGTGAAATTCTTAGATTTTCGGAAGATAAACTTATGCGAAAGCATTTACCAAGGATGTTTTCATTAATCAAGAACGAAAGTTAGGGGATCGAAGA…	1176	41	D	H	AB536	I06	SSRPD78	99.8283	MAST-4	Clade C
AB536_I18_MS4C_H_41_D	GCGTATATTAAGTTGTTGCAGTTAAAAAGCTCGTAGTTGGATTTCTGGATGGAGCGACCGGTCGGGCATTAATTTGTCTGCACTGGAGTCGGTTCCGTCCATCCTCTTGGAAAGTGCGTGGGGCATTAAGTTGTCTGGCGTATGATCCAAGTCGTTTACTGTGAAAAAATTAGAGTGTTTAAAGCAGGCCTTCGCCTTGAATACATTAGCATGGAATAATAAGATAGGACTTTGGTCTATTTTGTTGGTTTGCAGACCGAAGTAATGATTAATAGGGATAGTTGGGGGTATTTATATTCCGATGTCAGAGGTGAAATTCTTAGATTTTCGGAAGATAAACTTATGCGAAAGCATTTACCAAGGATGTTTTCATTAATCAAGAACGAAAGTTAGGGGATC…	1185	41	D	H	AB536	I18	SSRPD78	99.8291	MAST-4	Clade C
AB537_J09_MS4C_H_41_D	GCGTATATTAAAGTTGTTGCAGTTAAAAAGCTCGTAGTTGGATTTCTGGATGGAGCGACCGGTCGGGCATTAATTTGTCTGCACTGGAGTCGGTTCCGTCCATCCTCTTGGAAAGTGCGTGGGGCATTAAGTTGTCTGGCGTATGATCCAAGTCGTTTACTGTGAAAAAATTAGAGTGTTTAAAGCAGGCCTTCGCCTTGAATACATTAGCATGGAATAATAAGATAGGACTTTGGTCTATTTTGTTGGTTTGCAGACCGAAGTAATGATTAATAGGGATAGTTGGGGGTATTTATATTCCGATGTCAGAGGTGAAATTCTTAGATTTTCGGAAGATAAACTTATGCGAAAGCATTTACCAAGGATGTTTTCATTAATCAAGAACGAAAGTTAGGGGAT…	1177	41	D	H	AB537	J09	SSRPD78	99.3	MAST-4	Clade C
AB535_J13_MS4C_H_46_S	CGTATATTAAAGTTGTTGCAGTTAAAAAGCTCGTAGTTGGATTTCTGGATGGAGCGACCGGTCGGGCATTAATTTGTCTGCACTGGAGTCGGTTCCGTCCATCCTCTTGGAAAGTGCGTGGGGCATTAAGTTGTCTGGCGTATGATCCAAGTCGTTTACTGTGAAAAAATTAGAGTGTTTAAAGCAGGCCTTCGCCTTGAATACATTAGCATGGAATAATAAGATAGGACTTTGGTCTATTTTGTTGGTTTGCAGACCGAAGTAATGATTAATAGGGATAGTTGGGGGTATTTATATTCCGATGTCAGAGGTGAAATTCTTAGATTTTCGGAAGATAAACTTATGCGAAAGCATTTACCAAGGATGTTTTCATTAATCAAGAACGAAAGTTAGGGGATC…	1176	46	S	H	AB535	J13	SSRPD78	99.9	MAST-4	Clade C
AB536_J22_MS4C_H_41_D	GCGTATATTAAGTTGTTGCAGTTAAAAAGCTCGTAGTTGGATTTCTGGATGGAGCGACCGGTCGGGCATTAATTTGTCTGCACTGGAGTCGGTTCCGTCCATCCTCTTGGAAAGTGCGTGGGGCATTAAGTTGTCTGGCGTATGATCCAAGTCGTTTACTGTGAAAAAATTAGAGTGTTTAAAGCAGGCCTTCGCCTTGAATACATTAGCATGGAATAATAAGATAGGACTTTGGTCTATTTTGTTGGTTTGCAGACCGAAGTAATGATTAATAGGGATAGTTGGGGGTATTTATATTCCGATGTCAGAGGTGAAATTCTTAGATTTTCGGAAGATAAACTTATGCGAAAAGCATTTACCAAGGGATG-TTTTCATTAATCAAGAACGAAAGTTAGGGG…	1185	41	D	H	AB536	J22	SSRPD78	99.5734	MAST-4	Clade C
AB538_K02_MS4C_H_41_D	TATATTAAAGTTGTTGCAGTTAAAAAGCTCGTAGTTGGATTTCTGGATGGAGCGACCGGTCGGGCATTAATTTGTCTGCACTGGAGTCGGTTCCGTCCATCCTCTTGGAAAGTGCGTGGGGCATTAAGTTGTCTGGCGTATGATCCAAGTCGTTTACTGTGAAAAAATTAGAGTGTTTAAAGCAGGCCTTCGCCTTGAATACATTAGCATGGAATAATAAGATAGGACTTTGGTCTATTTTGTTGGTTTGCAGACCGAAGTAATGATTAATAGGGATAGTTGGGGGTATTTATATTCCGATGTCAGAGGTGAAATTCTTAGATTTTCGGAAGATAAACTTATGCGAAAGCATTTACCAAGGATGTTTTCATTAATCAAGAACGAAAGTTAGGGGATCGA…	1178	41	D	H	AB538	K02	SSRPD78	98.8014	MAST-4	Clade C
AB240_K06_MS4C_H_41_S	GCGTATATTAAAGTTGTTGCAGTTAAAAAGCTCGTAGTTGGATTTCTGGATGGAGCGACCGGTCGGGCATTAATTTGTCTGCACTGGAGTCGGTTCCGTCCATCCTCTTGGAAAGTGCGTGGGGCATTAAGTTGTCTGGCGTATGATCCAAGTCGTTTACTGTGAAAAAATTAGAGTGTTTAAAGCAGGCCTTCGCCTTGAATACATTAGCATGGAATAATAAGATAGGACTTTGGTCTATTTTGTTGGTTTGCAGACCGAAGTAATGATTAATAGGGATAGTTGGGGGTATTTATATTCCGATGTCAGAGGTGAAATTCTTAGATTTTCGGAAGATAAACTTATGCGAAAGCATTTACCAAGGATGTTTTCATTAATCAATAACGAAAGTTAGGGGAT…	1170	41	S	H	AB240	K06	SSRPD78	99.2	MAST-4	Clade C
AB537_K09_MS4C_H_41_D	GCGTATATTAAAGTTGTTGCAGTTAAAAAGCTCGTAGTTGGATTTCTGGATGGAGCGACCGGTCGGGCATTAATTTGTCTGCACTGGAGTCGGTTCCGTCCATCCTCTTGGAAAGTGCGTGGGGCATTAAGTTGTCTGGCGTATGATCCAAGTCGTTTACTGTGAAAAAATTAGAGTGTTTAAAGCAGGCCTTCGCCTTGAATACATTAGCATGGAATAATAAGATAGGACTTTGGTCTATTTTGTTGGTTTGCAGACCGAAGTAATGATTAATAGGGATAGTTGGGGGTATTTATATTCCGATGTCAGAGGTGAAATTCTTAGATTTTCGGAAGATAAACTTATGCGAAAGCATTTACCAAGGATGTTTTCATTAATCAAGAACGAAAGTTAGGGGAT…	1177	41	D	H	AB537	K09	SSRPD78	99.3	MAST-4	Clade C
AB241_K15_MS4C_H_41_S	GCGTATATTAAAGTTGTTGCAGTTAAAAAGCTCGTAGTTGGATTTCTGGATGGAGCGACCGGTCGGGCATTAATTTGTCTGCACTGGAGTCGGTTCCGTCCATCCTCTTGGAAAGTGCGTGGGGCATTAAGTTGTCTGGCGTATGATCCAAGTCGTTTACTGTGAAAAAATTAGAGTGTTTAAAGCAGGCCTTCGCCTTGAATACATTAGCATGGAATAATAAGATAGGACTTTGGTCTATTTTGTTGGTTTGCAGACCGAAGTAATGATTAATAGGGATAGTTGGGGGTATTTATATTCCGATGTCAGAGGTGAAATTCTTAGATTTTCGGAAGATAAACTTATGCGAAAGCATTTACCAAGGATGTTTTCATTAATCAAGAACGAAAGTTAGGGGAT…	1184	41	S	H	AB241	K15	SSRPD78	99.9145	MAST-4	Clade C
AB535_K19_MS4C_H_46_S	GCGTATATTAAAGTTGTTGCAGTTAAAAAGCTCGTAGTTGGATTTCTGGATGGAGCGACCGGTCGGGCATTAATTTGTCTGCACTGGAGTCGGTTCCGTCCATCCTCTTGGAAAGTGCGTGGGGCATTAAGTTGTCTGGCGTATGATCCAAGTCGTTTACTGTGAAAAAATTAGAGTGTTTAAAGCAGGCCTTCGCCTTGAATACATTAGCATGGAATAATAAGATAGGACTTTGGTCTATTTTGTTGGTTTGCAGACCGAAGTAATGATTAATAGGGATAGTTGGGGGTATTTATATTCCGATGTCAGAGGTGAAATTCTTAGATTTTCGGAAGATAAACTTATGCGAAAGCATTTACCAAGGATGTTTTCATTAATCAAGAACGAAAGTTAGGGGAT…	1177	46	S	H	AB535	K19	SSRPD78	99.9	MAST-4	Clade C
AB536_K22_MS4C_H_41_D	GCGTATATTAAGTTGTTGCAGTTAAAAAGCTCGTAGTTGGATTTCTGGATGGAGCGACCGGTCGGGCATTAATTTGTCTGCACTGGAGTCGGTTCCGTCCATCCTCTTGGAAAGTGCGTGGGGCATTAAGTTGTCTGGCGTATGATCCAAGTCGTTTACTGTGAAAAAATTAGAGTGTTTAAAGCAGGCCTTCGCCTTGAATACATTAGCATGGAATAATAAGATAGGACTTTGGTCTATTTTGTTGGTTTGCAGACCGAAGTAATGATTAATAGGGATAGTTGGGGGTATTTATATTCCGATGTCAGAGGTGAAATTCTTAGATTTTCGGAAGATAAACTTATGCGAAAGCATTTACCCAAGGGATGTTTTCATTAATCAAGAACGAAAGTTAGGGGA…	1179	41	D	H	AB536	K22	SSRPD78	99.5734	MAST-4	Clade C
AB537_L03_MS4C_H_41_D	GCGTATATTAAAGTTGTTGCAGTTAAAAAGCTCGTAGTTGGATTTCTGGATGGAGCGACCGGTCGGGCATTAATTTGTCTGCACTGGAGTCGGTTCCGTCCATCCTCTTGGAAAGTGCGTGGGGCATTAAGTTGTCTGGCGTATGATCCAAGTCGTTTACTGTGAAAAAATTAGAGTGTTTAAAGCAGGCCTTCGCCTTGAATACATTAGCATGGAATAATAAGATAGGACTTTGGTCTATTTTGTTGGTTTGCAGACCGAAGTAATGATTAATAGGGATAGTTGGGGGTATTTATATTCCGATGTCAGAGGTGAAATTCTTAGATTTTCGGAAGATAAACTTATGCGAAAGCATTTACCAAGGATGTTTTCATTAATCAAGAACGAAAGTTAGGGGAT…	1177	41	D	H	AB537	L03	SSRPD78	99.3	MAST-4	Clade C
AB535_L14_MS4C_H_46_S	GCGTATATTAAAGTTGTTGCAGTTAAAAAGCTCGTAGTTGGATTTCTGGATGGAGCGACCGGTCGGGCATTAATTTGTCTGCACTGGAGTCGGTTCCGTCCATCCTCTTGGAAAGTGCGTGGGGCATTAAGTTGTCTGGCGTATGATCCAAGTCGTTTACTGTGAAAAAATTAGAGTGTTTAAAGCAGGCCTTCGCCTTGAATACATTAGCATGGAATAATAAGATAGGACTTTGGTCTATTTTGTTGGTTTGCAGACCGAAGTAATGATTAATAGGGATAGTTGGGGGTATTTATATTCCGATGTCAGAGGTGAAATTCTTAGATTTTCGGAAGATAAACTTATGCGAAAGCATTTACCAAGGATGTTTTCATTAATCAAGAACGAAAGTTAGGGGAT…	1177	46	S	H	AB535	L14	SSRPD78	99.9	MAST-4	Clade C
AB240_L14_MS4C_H_41_S	TAGCGTATATTAAAGTTGTTGCAGTTAAAAAGCTCGTAGTTGGATTTCTGGATGGAGCGACCGGTCGGGCATTAATTTGTCTGCACTGGAGTCGGTTCCGTCCATCCTCTTGGAAAGTGCGTGGGGCATTAAGTTGTCTGGCGTATGATCCAAGTCGTTTACTGTGAAAAAATTAGAGTGTTTAAAGCAGGCCTTCGCCTTGAATACATTAGCATGGAATAATAAGATAGGACTTTGGTCTATTTTGTTGGTTTGCAGACCGAAGTAATGATTAATAGGGATAGTTGGGGGTATTTATATTCCGATGTCAGAGGTGAAATTCTTAGATTTTCGGAAGATAAACTTATGCGAAAGCATTTACCAAGGATGTTTTCATTAATCAAGAACGAAAGTTAGGGG…	1172	41	S	H	AB240	L14	SSRPD78	99.3	MAST-4	Clade C
AB538_L19_MS4C_H_41_D	GCGTATATTAAAGTTGTTGCAGTTAAAAAGCTCGTAGTTGGATTTCTGGATGGAGCGACCGGTCGGGCATTAATTTGTCTGCACTGGAGTCGGTTCCGTCCATCCTCTTGGAAAGTGCGTGGGGCATTAAGTTGTCTGGCGTATGATCCAAGTCGTTTACTGTGAAAAAATTAGAGTGTTTAAAGCAGGCCTTCGCCTTGAATACATTAGCATGGAATAATAAGATAGGACTTTGGTCTATTTTGTTGGTTTGCAGACCGAAGTAATGATTAATAGGGATAGTTGGGGGTATTTATATTCCGATGTCAGAGGTGAAATTCTTAGATTTTCGGAAGATAAACTTATGCGAAAGCATTTACCAAGGATGTTTTCATTAATCAAGAACGAAAGTTAGGGGAT…	1181	41	D	H	AB538	L19	SSRPD78	96.7851	MAST-4	Clade C
AB535_M03_MS4C_H_46_S	GTATATTAAAGTTGTTGCAGTTAAAAAGCTCGTAGTTGGATTTCTGGATGGAGCGACCGGTCGGGCATTAATTTGTCTGCACTGGAGTCGGTTCCGTCCATCCTCTTGGAAAGTGCGTGGGGCATTAAGTTGTCTGGCGTGTGATCCAAGTCGTTTACTGTGAAAAAATTAGAGTGTTTAAAGCAGGCCTTCGCCTTGAATACATTAGCATGGAATAATAAGATAGGACTTTGGTCTATTTTGTTGGTTTGCAGACCGAAGTAATGATTAATAGGGATAGTTGGGGGTATTTATATTCCGATGTCAGAGGTGAAATTCTTAGATTTTCGGAAGATAAACTTATGCGAAAGCATTTACCAAGGATGTTTTCATTAATCAAGAACGAAAGTTAGGGGATCG…	1175	46	S	H	AB535	M03	SSRPD78	99.8	MAST-4	Clade C
AB535_M09_MS4C_H_46_S	CGTATATTAAAGTTGTTGCAGTTAAAAAGCTCGTAGTTGGATTTCTGGATGGAGCGACCGGTCGGGCATTAATTTGTCTGCACTGGAGTCGGTTCCGTCCATCCTCTTGGAAAGTGCGTGGGGCATTAAGTTGTCTGGCGTATGATCCAAGTCGTTTACTGTGAAAAAATTAGAGTGTTTAAAGCAGGCCTTCGCCTTGAATACATTAGCATGGAATAATAAGATAGGACTTTGGTCTATTTTGTTGGTTTGCAGACCGAAGTAATGATTAATAGGGATAGTTGGGGGTATTTATATTCCGATGTCAGAGGTGAAATTCTTAGATTTTCGGAAGATAAACTTATGCGAAAGCATTTACCAAGGATGTTTTCATTAATCAAGAACGAAAGTTAGGGGATC…	1176	46	S	H	AB535	M09	SSRPD78	99.8	MAST-4	Clade C
AB208_M16_MS4C_H_48_S	AGTTGTTGCAGTTAAAAAGCTCGTAGTTGGATTTCTGGATGGAGCGACCGGTCGGGCATTAATTTGTCTGCACTGGAGTCGGTTCCGTCCATCCTCTTGGAAAGTGCGTCGGGCATTAAGTTGTTTGGCGTATGATCCAAGTCGTTTACTGTGAAAAAATTAGAGTGTTTAAAGCAGGCCTTCGCCTTGAATACATTAGCATGGAATAATAAGATAGGACTTTGGTCTATTTTGTTGGTTTGCAGACCGAAGTAATGATTAATAGGGATAGTTGGGGGTATTTATATTCCGATGTCAGAGGTGAAATTCTTAGATTTTCGGAAGATAAACTTATGCGAAAGCATTTACCAAGGATGTTTTCATTAATCAAGAACGAAAGTTAGGGGATCGAAGATGATT…	1166	48	S	H	AB208	M16	SSRPD78	99.7	MAST-4	Clade C
AB241_N04_MS4C_H_41_S	GCGTATATTAAGTTGTTGCAGTTAAAAAGCTCGTAGTTGGATTTCTGGATGGAGCGACCGGTCGGGCATTAATTTGTCTGCACTGGAGTCGGTTCCGTCCATCCTCTTGGAAAGTGCGTGGGGCATTAAGTTGTCTGGCGTATGATCCAAGTCGTTTACTGTGAAAAAATTAGAGTGTTTAAAGCAGGCCTTCGCCTTGAATACATTAGCATGGAATAATAAGATAGGACTTTGGTCTATTTTGTTGGTTTGCAGACCGAAGTAATGATTAATAGGGATAGTTGGGGGTATTTATATTCCGATGTCAGAGGTGAAATTCTTAGATTTTCGGAAGATAAACTTATGCGAAAGCATTTACCAAGGATGTTTTCATTAATCAAGAACGAAAGTTAGGGGATC…	1182	41	S	H	AB241	N04	SSRPD78	99.146	MAST-4	Clade C
AB242_N11_MS4C_H_51_S	GTATATTAAAGTTGTTGCAGTTAAAAAGCTCGTAGTTGGATTTCTGGATGGAGCGACCGGTCGGGCATTAATTTGTCTGCACTGGAGTCGGTTCCGTCCATCCTCTTGGAAAGTGCGTGGGGCATTAAGTTGTCTGGCGTATGGTCCAAGTCGTTTACTGTGAAAAAATTAGAGTGTTTAAAGCAGGCCTTCGCCTTGAATACATTAGCATGGAATAATAAGATAGGACTTTGGTCTATTTTGTTGGTTTGCAGACCGAAGTAATGATTAATAGGGATAGTTGGGGGTATTTATATTCCGATGTCAGAGGTGAAATTCTTAGATTTTCGGAAGATAAACTTATGCGAAAGCATTTACCAAGGATGTTTTCATTAATCAAGAACGAAAGTTAGGGGATCG…	1175	51	S	H	AB242	N11	SSRPD78	99.8	MAST-4	Clade C
AB535_N14_MS4C_H_46_S	GCGTATATTAAAGTTGTTGCAGTTAAAAAGCTCGTAGTTGGATTTCTGGATGGAGCGACCGGTCGGGCATTAATTTGTCTGCACTGGAGTCGGTTCCGTCCATCCTCTTGGAAAGTGCGTGGGGCATTAAGTTGTCTGGCGTATGATCCAAGTCGTTTACTGTGAAAAAATTAGAGTGTTTAAAGCAGGCCTTCGCCTTGAATACATTAGCATGGAATAATAAGATAGGACTTTGGTCTATTTTGTTGGTTTGCAGACCGAAGTAATGATTAATAGGGATAGTTGGGGGTATTTATATTCCGATGTCAGAGGTGAAATTCTTAGATTTTCGGAAGATAAACTTATGCGAAAGCATTTACCAAGGATGTTTTCATTAATCAAGAACGAAAGTTAGGGGAT…	1177	46	S	H	AB535	N14	SSRPD78	99.3	MAST-4	Clade C
AB538_O04_MS4C_H_41_D	GTATATTAAAGTTGTTGCAGTTAAAAAGCTCGTAGTTGGATTTCTGGATGGAGCGACCGGTCGGGCATTAATTTGTCTGCACTGGAGTCGGTTCCGTCCATCCTCTTGGAAAGTGCGTGGGGCATTAAGTTGTCTGGCGTATGATCCAAGTCGTTTACTGTGAAAAAATTAGAGTGTTTAAAGCAGGCCTTCGCCTTGAATACATTAGCATGGAATAATAAGATAGGACTTTGGTCTATTTTGTTGGTTTGCAGACCGAAGTAATGATTAATAGGGATAGTTGGGGGTATTTATATTCCGATGTCAGAGGTGAAATTCTTAGATTTTCGGAAGATAAACTTATGCGAAAGCATTTACCAAGGATGTTTTCATTAATCAAGAACGAAAGTTAGGGGATCG…	1177	41	D	H	AB538	O04	SSRPD78	99.3151	MAST-4	Clade C
AB241_O05_MS4C_H_41_S	GCGTATATTAAGTTGTTGCAGTTAAAAAGCTCGTAGTTGGATTTCTGGATGGAGCGACCGGTCGGGCATTAATTTGTCTGCACTGGAGTCGGTTCCGTCCATCCTCTTGGAAAGTGCGTGGGGCATTAAGTTGTCTGGCGTATGATCCAAGTCGTTTACTGTGAAAAAATTAGAGTGTTTAAAGCAGGCCTTCGCCTTGAATACATTAGCATGGAATAATAAGATAGGACTTTGGTCTATTTTGTTGGTTTGCAGACCGAAGTAATGATTAATAGGGATAGTTGGGGGTATTTATATTCCGATGTCAGAGGTGAAATTCTTAGATTTTCGGAAGATAAACTTATGCGAAAGCATTTACCAAGGATGTTTTCATTAATCAAGAACGAAAGTTAGGGGATC…	1185	41	S	H	AB241	O05	SSRPD78	99.6587	MAST-4	Clade C
AB241_O06_MS4C_H_41_S	GCGTATATTAAGTTGTTGCAGTTAAAAAGCTCGTAGTTGGATTTCTGGATGGAGCGACCGGTCGGGCATTAATTTGTCTGCACTGGAGTCGGTTCCGTCCATCCTCTTGGAAAGTGCGTGGGGCATTAAGTTGTCTGGCGTATGATCCAAGTCGTTTACTGTGAAAAAATTAGAGTGTTTAAAGCAGGCCTTCGCCTTGAATACATTAGCATGGAATAATAAGATAGGACTTTGGTCTATTTTGTTGGTTTGCAGACCGAAGTAATGATTAATAGGGATAGTTGGGGGTATTTATATTCCGATGTCAGAGGTGAAATTCTTAGATTTTCGGAAGATAAACTTATGCGAAAGCATTTACCAAGGATGTTTTCATTAATCAAGAACGAAAGTTAGGGGATC…	1182	41	S	H	AB241	O06	SSRPD78	99.8291	MAST-4	Clade C
AB240_O11_MS4C_H_41_S	CGTATATTAAAGTTGTTGCAGTTAAAAAGCTCGTAGTTGGATTTCTGGATGGAGCGACCGGTCGGGCATTAATTTGTCTGCACTGGAGTCGGTTCCGTCCATCCTCTTGGAAAGTGCGTGGGGCATTAAGTTGTCTGGCGTATGATCCAAGTCGTTTACTGTGAAAAAATTAGAGTGTTTAAAGCAGGCCTTCGCCTTGAATACATTAGCATGGAATAATAAGATAGGACTTTGGTCTATTTTGTTGGTTTGCAGACCGAAGTAATGATTAATAGGGATAGTTGGGGGTATTTATATTCCGATGTCAGAGGTGAAATTCTTAGATTTTCGGAAGATAAACTTATGCGAAAGCATTTACCAAGGATGTTTTCATTAATCAAGAACGAAAGTTAGGGGATC…	1175	41	S	H	AB240	O11	SSRPD78	99.8	MAST-4	Clade C
AB208_O20_MS4C_H_48_S	ATTCCGATGTCAGAGGTGAAATTCTTAGATTTTCGGAAGATAAACTTATGCGAAAGCATTTACCAAGGATGTTTTCATTAATCAAGAACGAAAGTTAGGGGATCGAAGATGATTAGATACCATCGTAGTCTTAACCATAAACTATGCCGACTCAGGATTGGTGAACGTTGATTTAATGACTTCATCAGCACTGTATGAGAAATCAAAGTCTTTGGGTTCCGGGGGGAGTATGGTCGCAAGGCTGAAACTTAAAGGAATTGACGGAAGGGCACCACCAGGAGTGGAGCCTGCGGCTTAATTTGACTCAACACGGGAAAACTTACCAGGTCCGGACATAGTAAGGATTGACAGATTGATAGCTCTTTCTTGATTCTATGGGTGGTGGTGCATGGCCGTTCT…	883	48	S	H	AB208	O20	SSRPD78	100	MAST-4	Clade C
AB536_P08_MS4C_H_41_D	GCGTATATTAAGTTGTTGCAGTTAAAAAGCTCGTAGTTGGATTTCTGGATGGAGCGACCGGTCGGGCATTAATTTGTCTGCACTGGAGTCGGTTCCGTCCATCCTCTTGGAAAGTGCGTGGGGCATTAAGTTGTCTGGCGTATGATCCAAGTCGTTTACTGTGAAAAAATTAGAGTGTTTAAAGCAGGCCTTCGCCTTGAATACATTAGCATGGAATAATAAGATAGGACTTTGGTCTATTTTGTTGGTTTGCAGACCGAAGTAATGATTAATAGGGATAGTTGGGGGTATTTATATTCCGATGTCAGAGGTGAAATTCTTAGATTTTCGGAAGATAAACTTATACGAAAGCATTTACCAAGGATGTTTTCATTAATCAAGAACGAAAGTTAGGGGATC…	1181	41	D	H	AB536	P08	SSRPD78	99.4881	MAST-4	Clade C
AB241_P09_MS4C_H_41_S	GCGTATATTAAGTTGTTGCAGTTAAAAAGCTCGTAGTTGGATTTCTGGAAGGAGCGACCGGTCGGGCATTAATTTGTCTGCACTGGAGTCGGTTCTGTCCATCCTCTTGGAAAGTGCGTGGGGCATTAAGTTGTCTGGCGTATGATCCAAGTCGTTTACTGTGAAAAAATTAGAGTGTTTAAAGCAGGCCTTCGCCTTGAATACATTAGCATGGAATAATAAGGTAGGACTTTGGTCTATTTTGTTGGTTTGCAGACCGAAGTAATGATTAATAGGGATAGTTGGGGGTATTTATATTCCGATGTCAGAGGTGAAATTCTTAGATTTTCGGAAGATAAACTTATGCGAAAGCATTTACCAAGGATGTTTTCATTAATTAAGAACGAAAGTTAGGGGATC…	1181	41	S	H	AB241	P09	SSRPD78	98.8889	MAST-4	Clade C
AB537_D14_MS4C_H_41_D	GCGTATATTAAAGTTGTTGCAGTTAAAAAGCTCGTAGTTGGATTTCTGGATGGAGCGACCGGTCGGGCATTAATTTGTCTGCACTGGAGTCGGTTCCGTCCATCCTCTTGGAAAGTGCGTGGGGCATTAAGTTGTCTGGCGTATGATCCAAGTCGTTTACTGTGAAAAAATTAGAGTGTTTAAAGCAGGCCTTCGCCTTGAATACATTAGCATGGAATAATAAGATAGGACTTTGGTCTATTTTGTTGGTTTGCAGACCGAAGTAATGATTAATAGGGATAGTTGGGGGTATTTATATTCCGATGTCAGAGGTGAAATTCTTAGATTTTCGGAAGATAAACTTATGCGAAAGCATTTACCAAGGATGTTTTCATTAATCAAGAACGAAAGTTAGGGGAT…	1179	41	D	H	AB537	D14	SSRPD78	99.3	MAST-4	Clade C
AB537_I07_MS4C_H_41_D	TAGCGTATATTAAAGTTGTTGCAGTTAAAAAGCTCGTAGTTGGATTTCTGGATGGAGCGACCGGTCGGGCATTAATTTGTCTGCACTGGAGTCGGTTCCGTCCATCCTCTTGGAAAGTGCGTGGGGCATTAAGTTGTCTGGCGTATGATCCAAGTCGTTTACTGTGAAAAAATTAGAGTGTTTAAAGCAGGCCTTCGCCTTGAATACATTAGCATGGAATAATAAGATAGGACTTTGGTCTATTTTGTTGGTTTGCAGACCGAAGTAATGATTAATAGGGATAGTTGGGGGTATTTATATTCCGATGTCAGAGGTGAAATTCTTAGATTTTCGGAAGATAAACTTATGCGAAAGCATTTACCAAGGATGTTTTCATTAATCAAGAACGAAAGTTAGGGG…	1179	41	D	H	AB537	I07	SSRPD78	99.9	MAST-4	Clade C
AB535_P02_MS4C_H_46_S	GCGTATATTAAAGTTGTTGCAGTTAAAAAGCTCGTAGTTGGATTTCTGGATGGAGCGACCGGTCGGGCATTAATTTGTCTGCACTGGAGTCGGTTCCGTCCATCCTCTTGGAAAGTGCGTGGGGCATTAAGTTGTCTGGCGTATGATCCAAGTCGTTTACTGTGAAAAAATTAGAGTGTTTAAAGCAGGCCTTCGCCTTGAATACATTAGCATGGAATAATAAGATAGGACTTTGGTCTATTTTGTTGGTTTGCAGACCGAAGTAATGATTAATAGGGATAGTTGGGGGTATTTATATTCCGATGTCAGAGGTGAAATTCTTAGATTTTCGGAAGATAAACTTATGCGAAAGCATTTACCAAGGATGTTTTCATTAATCAAGAACGAAAGTTAGGGGAT…	1177	46	S	H	AB535	P02	SSRPD78	99.3	MAST-4	Clade C
AB535_P11_MS4C_H_46_S	CGTATATTAAAGTTGTTGCAGTTAAAAAGCTCGTAGTTGGATTTCTGGATGGAGCGACCGGTCGGGCATTAATTTGTCTGCACTGGAGTCGGTTCCGTCCATCCTCTTGGAAAGTGCGTGGGGCATTAAGTTGTCTGGCGTATGATCCAAGTCGTTTACTGTGAAAAAATTAGAGTGTTTAAAGCAGGCCTTCGCCTTGAATACATTAGCATGGAATAATAAGATAGGACTTTGGTCTATTTTGTTGGTTTGCAGACCGAAGTAATGATTAATAGGGATAGTTGGGGGTATTTATATTCCGATGTCAGAGGTGAAATTCTTAGATTTTCGGAAGATAAACTTATGCGAAAGCATTTACCAAGGATGTTTTCATTAATCAAGAACGAAAGTTAGGGGATC…	1175	46	S	H	AB535	P11	SSRPD78	99.8	MAST-4	Clade C
AB197_O14_MS4D_H_39_S	GCGTATATTAAAGTTGTTGCAGTTAAAAAGCTCGTAGTTGGATTTCTGGTTGGAGCGACCGGTCGGGCATTGATTTGTCTGCACTGGAGTCGGTTCTGGCCATCCTCTTGGAAAGTGCGTCTGTCATTAAGTTGTCGGGCGTATGATCCAGGTCTTTTACTGTGAAAAAATTAGAGTGTTTAAAGCAGGCCTTCGCCTTGAATACATTAGCATGGAATAATAAGATAGGACTTTGGTCTATTTTGTTGGTTTGCAGACCGAAGTAATGATTAATAGGGATAGTTGGGGGTATTTATATTCCAATGTCAGAGGTGAAATTCTTAGATTTTTGGAAGATAAACTTATGCGAAAGCATTTACCAAGGATGTTTTCATTAATCAAGAACGAAAGTTAGGGGAT…	1095	39	S	H	AB197	O14	70S8Ae5yu	99.4	MAST-4	Clade D
AB240_M06_MS4D_H_41_S	AGCGTATATTAAAGTTGTTGCAGTTAAAAAGCTCGTAGTTGGATTTCTGGTTGGAGCGACCGGTCGGGCATTGATTTGTCTGCACTGGAGTCGGTTCTGGCCATCCTCTTGGAAAGTGCGTCTGTCATTAAGTTGTCGGGCGTATGATCCAGGTCTTTTACTGTGAAAAAATTAGAGTGTTTAAAGCAGGCCTTCGCCTTGAATACATTAGCATGGAATAATAAGATAGGACTTTGGTCTATTTTGTTGGTTTGCAGACCGAAGTAATGATTAATAGGGATAGTTGGGGGTATTTATATTCCAATGTCAGAGGTGAAATTCTTAGATTTTTGGAAGATAAACTTATGCGAAAGCATTTACCAAGGATGTTTTCATTAATCAAGAACGAAAGTTAGGGGA…	1179	41	S	H	AB240	M06	AA3F14RJ1A05	98.4	MAST-4	Clade D
AA538_N05_MS4D_H_23_D	AAGTTGTTGCAGTTAAAAAGCTCGTAGTTGGATTTCTGGTTGGAGCGACCGGTCGGGCATTGATTTGTCTGCACTGGAGTCGGTTCTGGCCATCCTCTTGGAAAGTGCGTCTGTCATTAAGTTGTCGGGCGTATGATCCAGGTCGTTTACTGTGAAAAAATTAGAGTGTTTAAAGCAGGCCTTCGCCTTGAATACATTAGCATGGAATAATAAGATAGGACTTTGGTCTATTTTGTTGGTTTGCAGACCGAAGTAATGATTAATAGGGATAGTTGGGGGTATTTATATTCCAATGTCAGAGGTGAAATTCTTAGATTTTTGGAAGATAAACTTATGCGAAAGCATTTACCAAGGATGTTTTCATTAATCAAGAACGAAAGTTAGGGGATCGAAGATGAT…	1168	23	D	H	AA538	N05	AA3F14RJ1A05	99.4	MAST-4	Clade D
AA539_C21_MS4E_H_23_D	AAGTTGTTGCAGTTAAAAAGCTCGTAGTTGGATTTCTGGTTGAAGCGACCGGTCGGGCGTTGATTCGTCTGCACTGGAGTCGGTTTTGGCCATCCTCTAGGAAAGTGCGTCTGGTATTAAGTTGTCGGGCGTATGATCCTGGTCTTTTACTGTGAAAAAATTAGAGTGTTTAAAGCAGGCCTTCGCCTTGAATACATTAGCATGGAATAATAAGATAGGACTTTGGTCTATTTTGTTGGTTTGCAGACCGAAGTAATGATTAATAGGGATAGTTGGGGGTATTTATATTCCGATGTCAGAGGTGAAATTCTTAGATTTTCGGAAGATAAACTTATGCGAAAGCATTTACCAAGGATGTTTTCATTAATCAAGAACGAAAGTTAGGGGATCGAAGATGAT…	1167	23	D	H	AA539	C21	155D1Ae4Ay	99.9	MAST-4	Clade E
AA539_D08_MS4E_H_23_D	GTATATTAAAGTTGTTGCAGTTAAAAAGCTCGTAGTTGGATTTCTGGTTGAAGCGACCGGTCGGGCGTTGATTCGTCTGCACTGGAGTCGGTTTTGGCCATCCTCTAGGAAAGTGCGTCTGGTATTAAGTTGTCGGGCGTATGATCCTGGTCTTTTACTGTGAAAAAATTAGAGTGTTTAAAGCAGGCCTTCGCCTTGAATACATTAGCATGGAATAATAAGATAGGACTTTGGTCTATTTTGTTGGTTTGCAGACCGAAGTAATGATTAATAGGGATAGTTGGGGGTATTTATATTCCGATGTCAGAGGTGAAATTCTTAGATTTTCGGAAGATAAACTTATGCGAAAGCATTTACCAAGGATGTTTTCATTAATCAAGAACGAAAGTTAGGGGATCG…	1176	23	D	H	AA539	D08	155D1Ae4Ay	99.9	MAST-4	Clade E
AA539_F21_MS4E_H_23_D	GAAGCGACCGGTCGGGCGTTGATTCGTCTGCACTGGAGTCGGTTTTGGCCATCCTCTAGGAAAGTGCGTCTGGTATTAAGTTGTCGGGCGTATGATCCTGGTCTTTTACTGTGAAAAAATTAGAGTGTTTAAAGCAGGCCTTCGCCTTGAATACATTAGCATGGAATAATAAGATAGGACTTTGGTCTATTTTGTTGGTTTGCAGACCGAAGTAATGATTAATAGGGATAGTTGGGGGTATTTATATTCCGATGTCAGAGGTGAAATTCTTAGATTTTCGGAAGATAAACTTATGCGAAAGCATTTACCAAGGATGTTTTCATTAATCAAGAACGAAAGTTAGGGGATCGAAGATGATTAGATACCATCGTAGTCTTAACCATAAACTATGCCGACTCA…	1053	23	D	H	AA539	F21	155D1Ae4Ay	100	MAST-4	Clade E
AA539_I19_MS4E_H_23_D	GCGTATATTAAAGTTGTTGCAGTTAAAAAGCTCGTAGTTGGATTTCTGGTTGAAGCGACCGGTCGGGCGTTGATTCGTCTGCACTGGAGTCGGTTTTGGCCATCCTCTAGGAAAGTGCGTCTGGTATTAAGTTGTCGGGCGTATGATCCTGGTCTTTTACTGTGAAAAAATTAGAGTGTTTAAAGCAGGCCTTCGCCTTGAATACATTAGCATGGAATAATAAGATAGGACTTTGGTCTATTTTGTTGGTTTGCAGACCGAAGTAATGATTAATAGGGATAGTTGGGGGTATTTATATTCCGATGTCAGAGGTGAAATTCTTAGATTTTCGGAAGATAAACTTATGCGAAAGCATTTACCAAGGATGTTTTCATTAATCAAGAACGAAAGTTAGGGGAT…	1180	23	D	H	AA539	I19	155D1Ae4Ay	99.9	MAST-4	Clade E
AB538_K22_MS4E_H_41_D	GCGTATATTAAAGTTGTTGCAGTTAAAAAGCTCGTAGTTGGATTTCTGGTTGAAGCGACCGGTCGGGCGTTGATTCGTCTGCACTGGAGTCGGTTTTGGCCATCCTCTAGGAAAGTGCGTCTGGTATTAAGTTGTCGGGCGTATGATCCTGGTCTTTTACTGTGAAAAAATTAGAGTGTTTAAAGCAGGCCTTCGCCTTGAATACATTAGCATGGAATAATAAGATAGGACTTTGGTCTATTTTGTTGGTTTGCAGACCGAAGTAATGATTAATAGGGATAGTTGGGGGTATTTATATTCCGATGTCAGAGGTGAAATTCTTAGATTTTCGGAAGATAAACTTATGCGAAAGCATTTACCAAGGATGTTTTCATTAATCAAGAACGAAAGTTAGGGGAT…	1177	41	D	H	AB538	K22	155D1Ae4Ay	99.7451	MAST-4	Clade E
AA539_L11_MS4E_H_23_D	CGTATATTAAAGTTGTTGCAGTTAAAAAGCTCGTAGTTGGATTTCTGGTTGAAGCGACCGGTCGGGCGTTGATTCGTCTGCACTGGAGTCGGTTTTGGCCATCCTCTAGGAAAGTGCGTCTGGTATTAAGTTGTCGGGCGTATGATCCTGGTCTTTTACTGTGAAAAAATTAGAGTGTTTAAAGCAGGCCTTCGCCTTGAATACATTAGCATGGAATAATAAGATAGGACTTTGGTCTATTTTGTTGGTTTGCAGACCGAAGTAATGATTAATAGGGATAGTTGGGGGTATTTATATTCCGATGTCAGAGGTGAAATTCTTAGATTTTCGGAAGATAAACTTATGCGAAAGCATTTACCAAGGATGTTTTCATTAATCAAGAACGAAAGTTAGGGGATC…	1176	23	D	H	AA539	L11	155D1Ae4Ay	99.9	MAST-4	Clade E
AA539_M19_MS4E_H_23_D	GCGTATATTAAAGTTGTTGCAGTTAAAAAGCTCGTAGTTGGATTTCTGGTTGAAGCGACCGGTCGGGCGTTGATTCGTCTGCACTGGAGTCGGTTTTGGCCATCCTCTAGGAAAGTGCGTCTGGTATTAAGTTGTCGGGCGTATGATCCTGGTCTTTTACTGTGAAAAAATTAGAGTGTTTAAAGCAGGCCTTCGCCTTGAATACATTAGCATGGAATAATAAGATAGGACTTTGGTCTATTTTGTTGGTTTGCAGACCGAAGTAATGATTAATAGGGATAGTTGGGGGTATTTATATTCCGATGTCAGAGGTGAAATTCTTAGATTTTCGGAAGATAAACTTATGCGAAAGCATTTACCAAGGATGTTTTCATTAATCAAGAACGAAAGTTAGGGGAT…	1180	23	D	H	AA539	M19	155D1Ae4Ay	99.9	MAST-4	Clade E
AA539_N05_MS4E_H_23_D	AAGTTGTTGCAGTTAAAAAGCTCGTAGTTGGATTTCTGGTTGAAGCGACCGGTCGGGCGTTGATTCGTCTGCACTGGAGTCGGTTTTGGCCATCCTCTAGGAAAGTGCGTCTGGTATTAAGTTGTCGGGCGTATGATCCTGGTCTTTTACTGTGAAAAAATTAGAGTGTTTAAAGCAGGCCTTCGCCTTGAATACATTAGCATGGAATAATAAGATAGGACTTTGGTCTATTTTGTTGGTTTGCAGACCGAAGTAATGATTAATAGGGATAGTTGGGGGTATTTATATTCCGATGTCAGAGGTGAAATTCTTAGATTTTCGGAAGATAAACTTATGCGAAAGCATTTACCAAGGATGTTTTCATTAATCAAGAACGAAAGTTAGGGGATCGAAGATGAT…	1168	23	D	H	AA539	N05	155D1Ae4Ay	99.9	MAST-4	Clade E
AA539_O18_MS4E_H_23_D	GCGTATATTAAGTCGTTGCAGTTAAAAAGCTCGTAGTTGGATTTCTGGTTGAAGCGACCGGTCGGGCGTTGATTCGTCTGCACTGGAGTCGGTTTTGGCCATCCTCTAGGAAAGTGCGTCTGGTATTAAGTTGTCGGGCGTATGATCCTGGTCTTTTACTGTGAAAAAAATTAGAGTGTTTAAAGCAGGCCTTCGCCTTGAATACATTAGCATGGAATAATAAGATAGGACTTTGGTCTATTTTGTTGGTTTGCAGACCGAAGTAATGATTAATAGGGATAGTTGGGGGGTATTTATATTCCGATGTCAGAGGTGAAATTCTTAGATTTTCGGAAGATAAACTTATGCGAAAGCATTTACCAAGGATGTTTTCATTAATCAAGAACGAAAGTTAGGGGA…	1178	23	D	H	AA539	O18	155D1Ae4Ay	99.9	MAST-4	Clade E
AA538_F08_MS4E_H_23_D	GTTAAAAAGCTCGTAGTTGGATTTCTGGTTGAAGCGACCGGTCGGGCGTTGATTCGTCTGCACTGGAGTCGGTTTTGGCCATCCTCTAGGAAAGTGCGTCTGGTATTAAGTTGTCGGGCGTATGATCCTGGTCTTTTACTGTGAAAAAATTAGAGTGTTTAAAGCAGGCCTTCGCCTTGAATACATTAGCATGGAATAATAAGATAGGACTTTGGTCTATTTTGTTGGTTTGCAGACCGAAGTAATGATTAATAGGGATAGTTGGGGGTATTTATATTCCGATGTCAGAGGTGAAATTCTTAGATTTTCGGAAGATAAACTTATGCGAAAGCATTTACCAAGGATGTTTTCATTAATCAAGAACGAAAGTTAGGGGATCGAAGATGATTAGATACCATC…	1135	23	D	H	AA538	F08	AB3F14RM5B10	99.7	MAST-4	Clade E
AA538_J09_MS4E_H_23_D	GAAAAAATTAGAGTGTTTAAAGCAGGCCTTCGCCTTGAATACATTAGCATGGAATAATAAGATAGGACTTTGGTCTATTTTGTTGGTTTGCAGACCGAAGTAATGATTAATAGGGATAGTTGGGGGTATTTATATTCCGATGTCAGAGGTGAAATTCTTAGATTTTCGGAAGATAAACTTATGCGAAAGCATTTACCAAGGATGTTTTCATTAATCAAGAACGAAAGTTAGGGGATCGAAGATGATTAGATACCATCGTAGTCTTAACCATAAACTATGCCGACTCAGGATTGGTGGACGTTTATTTAATGACTCCATCAGCACTGTATGAGAAATCAAAGTCTTTGGGTTCCGGGGGGAGTATGGTCGCAAGGCTGAAACTTAAAGGAATTGACGGAA…	931	23	D	H	AA538	J09	AB3F14RM5B10	99.9	MAST-4	Clade E
AA538_L23_MS4E_H_23_D	AAGTTGTTGCAGTTAAAAAGCTCGTAGTTGGATTTCTGGTTGAAGCGACCGGTCGGGCGTTGATTCGTCTGCACTGGAGTCGGTTTTGGCCATCCTCTAGGAAAGTGCGTCTGGTATTAAGTTGTCGGGCGTATGATCCTGGTCTTTTACTGTGAAAAAATTAGAGTGTTTAAAGCAGGCCTTCGCCTTGAATACATTAGCATGGAATAATAAGATAGGACTTTGGTCTATTTTGTTGGTTTGCAGACCGAAGTAATGATTAATAGGGATAGTTGGGGGTATTTATATTCCGATGTCAGAGGTGAAATTCTTAGATTTTCGGAAGATAAACTTATGCGAAAGCATTTACCAAGGATGTTTTCATTAATCAAGAACGAAAGTTAGGGGATCGAAGATGAT…	1167	23	D	H	AA538	L23	AB3F14RM5B10	99.7	MAST-4	Clade E
AA538_M11_MS4E_H_23_D	AAGTTGTTGCAGTTAAAAAGCTCGTAGTTGGATTTCTGGTTGAAGCGACCGGTCGGGCGTTGATTCGTCTGCACTGGAGTCGGTTTTGGCCATCCTCTAGGAAAGTGCGTCTGGTATTAAGTTGTCGGGCGTATGATCCTGGTCTTTTACTGTGAAAAAATTAGAGTGTTTAAAGCAGGCCTTCGCCTTGAATACATTAGCATGGAATAATAAGATAGGACTTTGGTCTATTTTGTTGGTTTGCAGACCGAAGTAATGATTAATAGGGATAGTTGGGGGTATTTATATTCCGATGTCAGAGGTGAAATTCTTAGATTTTCGGAAGATAAACTTATGCGAAAGCATTTACCAAGGATGTTTTCATTAATCAAGAACGAAAGTTAGGGGATCGAAGATGAT…	1168	23	D	H	AA538	M11	AB3F14RM5B10	99.7	MAST-4	Clade E
AA538_N16_MS4E_H_23_D	AAGTTGTTGCAGTTAAAAAGCTCGTAGTTGGATTTCTGGTTGAAGCGACCGGTCGGGCGTTGATTCGTCTGCACTGGAGTCGGTTTTGGCCATCCTCTAGGAAAGTGCGTCTGGTATTAAGTTGTCGGGCGTATGATCCTGGTCTTTTACTGTGAAAAAATTAGAGTGTTTAAAGCAGGCCTTCGCCTTGAATACATTAGCATGGAATAATAAGATAGGACTTTGGTCTATTTTGTTGGTTTGCAGACCGAAGTAATGATTAATAGGGATAGTTGGGGGTATTTATATTCCGATGTCAGAGGTGAAATTCTTAGATTTTCGGAAGATAAACTTATGCGAAAGCATTTACCAAGGATGTTTTCATTAATCAAGAACGAAAGTTAGGGGATCGAAGATGAT…	1167	23	D	H	AA538	N16	AB3F14RM5B10	99.7	MAST-4	Clade E
AB538_I05_MS4E_H_41_D	GAAAGTTAGGGGATCGAAGATGATTAGATACCATCGTAGTCCTCACCCATAAACTATGCCGACTCAGGATTGGTGGACGTTTATTTAATGACTCCATCAGCACTGTATGAGAAATCAAAGTCTTGGGTTCCGGGGGGAGTATGGTCGCAAGGCTGAAACTTAAAGGAATTGACGGAAGGGCACCACCAGGAGTGGAGCCTGCGGCTTAATTTGACTCAACACGGGAAAACTTACCAGGTCCGGACATAGTAAGGATTGACAGATTGATAGCTCTTTCTTGATTCTATGGGTGGTGGTGCATGGCCGTTCTTAGTTGGTGGAGTGATTTGTCTGGTTAATTCCGTTAACGAACGAGACCTCAGCCTGCTAAATAGTTGCGCGTTCTTTTCAAGAGCCGTA…	778	41	D	H	AB538	I05	H3S8Ae5l1	99.3582	MAST-4	Clade E
AB535_A03_MS4E_H_46_S	GCGTATATTAAAGTTGTTGCAGTTAAAAAGCTCGTAGTTGGATTTCTGGTTGAAGCGACCGGTCGGGCGTTGATTCGTCTGCACTGGAGTCGGTTTTGGCCATCCTCTAGGAAAGTGCGTCTGGTATTAAGTTATCGGGCGTATGATCCTGGTCTTTTACTGTGAAAAAATTAGAGTGTTTAAAGCAGGCCTTCGCCTTGAATACATTAGCATGGAATAATAAGATAGGACTTTGGTCTATTTTGTTGGTTTGCAGACCGAAGTAATGATTAATAGGGATAGTTGGGGGTATTTATATTCCGATGTCAGAGGTGAAATTCTTAGATTTTCGGAAGATAAACTTATGCGAAAGCATTTACCAAGGATGTTTTCATTAATCAAGAACGAAAGTTAGGGGAT…	1178	46	S	H	AB535	A03	ME1-20	99.7	MAST-4	Clade E
AB241_D11_MS4E_H_41_S	GTATATTAAAGTTGTTGCAGTTAAAAAGCTCGTAGTTGGATTTCTGGTTGAAGCGACCGGTCGGGCGTTGATTCGTCTGCACTGGAGTCGGTTTTGGCCATCCTCTAGGAAAGTGCGTCTGGTATTAAGTTATCGGGCGTATGATCCTGGTCTTTTACTGTGAAAAAATTAGAGTGTTTAAAGCAGGCCTTCGCCTTGAATACATTAGCATGGAATAATAAGATAGGACTTTGGTCTATTTTGTTGGTTTGCAGACCGAAGTAATGATTAATAGGGATAGTTGGGGGTATTTATATTCCGATGTCAGAGGTGAAATTCTTAGATTTTCGGAAGATAAACTTATGCGAAAGCATTTACCAAGGATGTTTTCATTAATCAAGAACGAAAGTTAGGGGATCG…	1183	41	S	H	AB241	D11	ME1-20	99.7	MAST-4	Clade E
AB535_D15_MS4E_H_46_S	GCGTATATTAAAGTTGTTGCAGTTAAAAAGCTCGTAGTTGGATTTCTGGTTGAAGCGACCGGTCGGGCGTTGATTCGTCTGCACTGGAGTCGGTTTTGGCCATCCTCTAGGAAAGTGCGTCTGGTATTAAGTTATCGGGCGTATGATCCTGGTCTTTTACTGTGAAAAAATTAGAGTGTTTAAAGCAGGCCTTCGCCTTGAATACATTAGCATGGAATAATAAGATAGGACTTTGGTCTATTTTGTTGGTTTGCAGACCGAAGTAATGATTAATAGGGATAGTTGGGGGTATTTATATTCCGATGTCAGAGGTGAAATTCTTAGATTTTCGGAAGATAAACTTATGCGAAAGCATTTACCAAGGATGTTTTCATTAATCAAGAACGAAAGTTAGGGGAT…	1188	46	S	H	AB535	D15	ME1-20	99.7	MAST-4	Clade E
AB538_D20_MS4E_H_41_D	GTATATTAAGTTGTTGCAGTTAAAAAGCTCGTAGTTGGATTTCTGGTTGAAGCGACCGGTCGGGCGTTGATTCGTCTGCACTGGAGTCGGTTTTGGCCATCCTCTAGGAAAGTGCGTCTGGTATTAAGTTGTCGGGCGTATGATCCTGGTCTTTTACTGTGAAAAAATTAGAGTGTTTAAAGCAGGCCTTCGCCTTGAATACATTAGCATGGAATAATAAGATAGGACTTTGGTCTATTTTGTTGGTTTGCAGACCGAAGTAATGATTAATAGGGATAGTTGGGGGTATTTATATTCCGATGTCAGAGGTGAAATTCTTAAATTTTCAGAAGATAAACTTATGCGAAAGCGTTTACCAAGGATGTTTTCATTAATCAAGAACGAAAGTTAGGGGATCTA…	1189	41	D	H	AB538	D20	ME1-20	98.3966	MAST-4	Clade E
AB537_F10_MS4E_H_41_D	GCGTATATTAAAGTTGTTGCAGTTAAAAAGCTCGTAGTTGGATTTCTGGTTGAAGCGACCGGTCGGGCGTTGATTCGTCTGCACTGGAGTCGGTTTTGGCCATCCTCTAGGAAAGTGCGTCTGGTATTAAGTTGTCGGGCGTATGATCCTGGTCTTTTACTGTGAAAAAATTAGAGTGTTTAAAGCAGGCCTTCGCCTTGAATACATTAGCATGGAATAATAAGATAGGACTTTGGTCTATTTTGTTGGTTTGCAGACCGAAGTAATGATTAATAGGGATAGTTGGGGGTATTTATATTCCGATGTCAGAGGTGAAATTCTTAGATTTTCGGAAGATAAACTTATGCGAAAGCATTTACCAAGGATGTTTTCATTAATCAAGAACGAAAGTTAGGGGAT…	1178	41	D	H	AB537	F10	ME1-20	99.7	MAST-4	Clade E
AB536_I21_MS4E_H_41_D	GCGTATATTAAGTTGTTGCAGTTAAAAAGCTCGTAGTTGGATTTCTGGTTGAAGCGACCGGTCGGGCGTTGATTCGTCTGCACTGGAGTCGGTTTTGGCCATCCTCTAGGAAAGTGCGTCTGGTATTAAGTTATCGGGCGTATGATCCTGGTCTTTTACTGTGAAAAAATTAGAGTGTTTAAAGCAGGCCTTCGCCTTGAATACATTAGCATGGAATAATAAGATAGGACTTTGGTCTATTTTGTTGGTTTGCAGACCGAAGTAATGATTAATAGGGATAGTTGGGGGTACTTATATTCCGATGTCA-GAG-GTGAAATTCTTAGATTTTCGGAAGATAAACTTATGCGAAAGCATTTACCAAGGATGTTTTCATTAATCAAGAACGAAAGTTAGGGGA…	1193	41	D	H	AB536	I21	ME1-20	99.4098	MAST-4	Clade E
AB196_J06_MS4E_H_39_S	AAGTTGTTGCAGTTAAAAAGCTCGTAGTTGGATTTCTGGTTGAAGCGACCGGTCGGGCGTTGATTCGTCTGCACTGGAGTCGGTTTTGGCCATCCTCTAGGAAAGTGCGTCTGGTATTAAGTTATCGGGCGTATGATCCTGGTCTTTTACTGTGAAAAAATTAGAGTGTTTAAAGCAGGCCTTCGCCTTGAATACATTAGCATGGAATAATAAGATAGGACTTTGGTCTATTTTGTTGGTTTGCAGACCGAAGTAATGATTAATAGGGATAGTTGGGGGTATTTATATTCCGATGTCAGAGGTGAAATTCTTAGATTTTCGGAAGATAAACTTATGCGAAAGCATTTACCAAGGATGTTTTCATTAATCAAGAACGAAAGTTAGGGGATCGAAGATGAT…	1168	39	S	H	AB196	J06	ME1-20	99.8	MAST-4	Clade E
AB535_M19_MS4E_H_46_S	GCGTATATTAAAGTTGTTGCAGTTAAAAAGCTCGTAGTTGGATTTCTGGTTGAAGCGACCGGTCGGGCGTTGATTCGTCTGCACTGGAGTCGGTTTTGGCCATCCTCTAGGAAAGTGCGTCTGGTATTAAGTTATCGGGCGTATGATCCTGGTCTTTTACTGTGAAAAAATTAGAGTGTTTAAAGCAGGCCTTCGCCTTGAATACATTAGCATGGAATAATAAGATAGGACTTTGGTCTATTTTGTTGGTTTGCAGACCGAAGTAATGATTAATAGGGATAGTTGGGGGTATTTATATTCCGATGTCAGAGGTGAAATTCTTAGATTTTCGGAAGATAAACTTATGCGAAAGCATTTACCAAGGATGTTTTCATTAATCAAGAACGAAAGTTAGGGGAT…	1178	46	S	H	AB535	M19	ME1-20	99.8	MAST-4	Clade E
AB535_N09_MS4E_H_46_S	GCGTATATTAAAGTTGTTGCAGTTAAAAAGCTCGTAGTTGGATTTCTGGTTGAAGCGACCGGTCGGGCGTTGATTCGTCTGCACTGGAGTCGGTTTTGGCCATCCTCTAGGAAAGTGCGTCTGGTATTAAGTTATCGGGCGTATGATCCTGGTCTTTTACTGTGAAAAAATTAGAGTGTTTAAAGCAGGCCTTCGCCTTGAATACATTAGCATGGAATAATAAGATAGGACTTTGGTCTATTTTGTTGGTTTGCAGACCGAAGTAATGATTAATAGGGATAGTTGGGGGTATTTATATTCCGATGTCAGAGGTGAAATTCTTAGATTTTCGGAAGATAAACTTATGCGAAAGCATTTACCAAGGATGTTTTCATTAATCAAGAACGAAAGTTAGGGGAT…	1179	46	S	H	AB535	N09	ME1-20	99.7	MAST-4	Clade E
AB536_N21_MS4E_H_41_D	TTCCGATGTCAGAGGTGAATTCTTAGATTTTCGAAGATAAACTTATGCGAAAGCATCTACGACGGATGTTTCATCATCAGACGAAGTAGGGGATCGAAGATGATTAGATACCATCGTAGTCTTAACCATAAACTATGCCGACTCAGGATTGGTGGACGTTTTTTTAATGACTCCATCAGCACTGTATGAGAAATCAAAGTCTTGGGTTCCGGGGGGAGTATGGTCGCAAGGCTGAAACTTAAAGGAATTGACGGAAGGGCACCACCAGGAGTGGAGCCTGCGGCTTAATTTGACTCAACACGGGAAAACTTACCAGGTCCGGACATAGTAAGGATTGACAGATTGATAGCTCTTTCTTGATTCTATGGGTGGTGGTGCATGGCCGTTCTTAGTTGGTGG…	875	41	D	H	AB536	N21	ME1-20	97.8507	MAST-4	Clade E
AB535_O16_MS4E_H_46_S	GCGTATATTAAAGTTGTTGCAGTTAAAAAGCTCGTAGTTGGATTTCTGGTTGAAGCGACCGGTCGGGCGTTGATTCGTCTGCACTGGAGTCGGTTTTGGCCATCCTCTAGGAAAGTGCGTCTGGTATTAAGTTATCGGGCGTATGATCCTGGTCTTTTACTGTGAAAAAATTAGAGTGTTTAAAGCAGGCCTTCGCCTTGAATACATTAGCATGGAATAATAAGATAGGACTTTGGTCTATTTTGTTGGTTTGCAGACCGAAGTAATGATTAATAGGGATAGTTGGGGGTATTTATATTCCGATGTCAGAGGTGAAATTCTTAGATTTTCGGAAGATAAACTTATGCGAAAGCATTTACCAAGGATGTTTTCATTAATCAAGAACGAAAGTTAGGGGAT…	1178	46	S	H	AB535	O16	ME1-20	99.8	MAST-4	Clade E
AB197_D05_MS4E_H_39_S	GTATATTAAAGTTGTTGCAGTTAAAAAGCTCGTAGTTGGATTTCTGGTTGAAGCGACCGGTCGGGCGTTGATTCGTCTGCACTGGAGTCGGTTTTGGCCATCCTCTAGGAAAGTGCGTCTGGTATTAAGTTATCGGGCGTATGATCCTGGTCTTTTACTGTGAAAAAATTAGAGTGTTTAAAGCAGGCCTTCGCCTTGAATACATTAGCATGGAATAATAAGATAGGACTTTGGTCTATTTTGTTGGTTTGCAGACCGAAGTAATGATTAATAGGGATAGTTGGGGGTATTTATATTCCGATGTCAGAGGTGAAATTCTTAGATTTTCGGAAGATAAACTTATGCGAAAGCATTTACCAAGGATGTTTTCATTAATCAAGAACGAAAGTTAGGGGATCG…	1126	39	S	H	AB197	D05	SSRPE01	99.6	MAST-4	Clade E
AB197_D20_MS4E_H_39_S	AAGCTCGTAGTTGGATTTCTGGTTGAAGCGACCGGTCGGGCGTTGATTCGTCTGCACTGGAGTCGGTTTTGGCCATCCTCTAGGAAAGTGCGTCTGGTATTAAGTTATCGGGCGTATGATCCTGGTCTTTTACTGTGAAAAAATTAGAGTGTTTAAAGCAGGCCTTCGCCTTGAATACATTAGCATGGAATAATAAGATAGGACTTTGGTCTATTTTGTTGGTTTGCAGACCGAAGTAATGATTAATAGGGATAGTTGGGGGTATTTATATTCCGATGTCAGAGGTGAAATTCTTAGATTTTCGGAAGATAAACTTATGCGAAAGCATTTACCAAGGATGTTTTCATTAATCAAGAACGAAAGTTAGGGGATCGAAGATGATTAGATACCATCGTAGTC…	1093	39	S	H	AB197	D20	SSRPE01	99.8	MAST-4	Clade E
AB536_E16_MS4E_H_41_D	ATATTAAGTTGTTGCAGTTAAAAAGCTCGTAGTTGGATTTCTGGTTGAAGCGACCGGTCGGGCGTTGATTCGTCTGCACTGGAGTCGGTTTTGGCCATCCTCTAGGAAAGTGCGTCTGGTATTAAGTTATCGGGCGTATGATCCTGGTCTTTTACTGTGAAAAAATTAGAGTGTTTAAAGCAGGCCTTCGCCTTGAATACATTAGCATGGAATAATAAGATAGGACTTTGGTCTATTTTGTTGGTTTGCAGACCGAAGTAATGATTAATAGGGATAGTTGGGGGTATTTATATTCCGATGTCAGAGGTGAAATTCTTAAATTTTCGGAAGATAAACTTATGCGAAAGCATTTACCAAGGATGTTTTCATTAATCAAGAACGAAAGTTAGGGGATCGAAG…	1139	41	D	H	AB536	E16	SSRPE01	99.386	MAST-4	Clade E
AA538_A02_MS4E_H_23_D	TTGTTGCAGTTAAAAAGCTCGTAGTTGGATTTCTGGTTGAAGCGACCGGTCGGGCGTTGATTCGTCTGCACTGGAGTCGGTTTTGGCCATCCTCTAGGAAAGTGCGTCTGGTATTAAGTTGTCGGGCGTATGATCCTGGTCTTTTACTGTGAAAAAATTAGAGTGTTTAAAGCAGGCCTTCGCCTTGAATACATTAGCATGGAATAATAAGATAGGACTTTGGTCTATTTTGTTGGTTTGCAGACCGAAGTAATGATTAATAGGGATAGTTGGGGGTATTTATATTCCGATGTCAGAGGTGAAATTCTTAGATTTTCGGAAGATAAACTTATGCGAAAGCATTTACCAAGGATGTTTTCATTAATCAAGAACGAAAGTTAGGGGATCGAAGATGATTAG…	1164	23	D	H	AA538	A02	UEPAC05Cp2	99.6	MAST-4	Clade E
AA538_A03_MS4E_H_23_D	TTGTTGCAGTTAAAAAGCTCGTAGTTGGATTTCTGGTTGAAGCGACCGGTCGGGCGTTGATTCGTCTGCACTGGAGTCGGTTTTGGCCATCCTCTAGGAAAGTGCGTCTGGTATTAAGTTGTCGGGCGTATGATCCTGGTCTTTTACTGTGAAAAAATTAGAGTGTTTAAAGCAGGCCTTCGCCTTGAATACATTAGCATGGAATAATAAGATAGGACTTTGGTCTATTTTGTTGGTTTGCAGACCGAAGTAATGATTAATAGGGATAGTTGGGGGTATTTATATTCCGATGTCAGAGGTGAAATTCTTAGATTTTCGGAAGATAAACTTATGCGAAAGCATTTACCAAGGATGTTTTCATTAATCAAGAACGAAAGTTAGGGGATCGAAGATGATTAG…	1164	23	D	H	AA538	A03	UEPAC05Cp2	99.6	MAST-4	Clade E
AA538_A11_MS4E_H_23_D	AAGTTGTTGCAGTTAAAAAGCTCGTAGTTGGATTTCTGGTTGAAGCGACCGGTCGGGCGTTGATTCGTCTGCACTGGAGTCGGTTTTGGCCATCCTCTAGGAAAGTGCGTCTGGTATTAAGTTGTCGGGCGTATGATCCTGGTCTTTTACTGTGAAAAAATTAGAGTGTTTAAAGCAGGCCTTCGCCTTGAATACATTAGCATGGAATAATAAGATAGGACTTTGGTCTATTTTGTTGGTTTGCAGACCGAAGTAATGATTAATAGGGATAGTTGGGGGTATTTATATTCCGATGTCAGAGGTGAAATTCTTAGATTTTCGGAAGATAAACTTATGCGAAAGCATTTACCAAGGATGTTTTCATTAATCAAGAACGAAAGTTAGGGGATCGAAGATGAT…	1167	23	D	H	AA538	A11	UEPAC05Cp2	99.6	MAST-4	Clade E
AA538_C05_MS4E_H_23_D	TTGTTGCAGTTAAAAAGCTCGTAGTTGGATTTCTGGTTGAAGCGACCGGTCGGGCGTTGATTCGTCTGCACTGGAGTCGGTTTTGGCCATCCTCTAGGAAAGTGCGTCTGGTATTAAGTTGTCGGGCGTATGATCCTGGTCTTTTACTGTGAAAAAATTAGAGTGTTTAAAGCAGGCCTTCGCCTTGAATACATTAGCATGGAATAATAAGATAGGACTTTGGTCTATTTTGTTGGTTTGCAGACCGAAGTAATGATTAATAGGGATAGTTGGGGGTATTTATATTCCGATGTCAGAGGTGAAATTCTTAGATTTTCGGAAGATAAACTTATGCGAAAGCATTTACCAAGGATGTTTTCATTAATCAAGAACGAAAGTTAGGGGATCGAAGATGATTAG…	1164	23	D	H	AA538	C05	UEPAC05Cp2	99.5	MAST-4	Clade E
AB241_B18_MS7_H_41_S	TATATTAAGTTGTTGCAGTTAAAAAGCTCGTAGTTGGATTTCTGTCGAGAGTCCGGGTCGGCCTTAACGGGTTGCACTGTTGTGACGTCTCGTCGTTTCGGGGGGAATGGGCTCGCTATTAGGTTAGTGTGTTCGGGAACCCCGTCGTTTACTGTGAAAAAATTAGAGTGTTCAAAGCAGGCCTTTGCTGTGAATACATTAGCATGGAATAATAAGATAGGACTGTAGTGCTATTTTGTTGGTTTGCGTACTATGGTAATGATTAATAGGGATAGTTGGGGGTATTCATATTCAATTGTCAGAGGTGAAATTCTTGGATTTATGGAAGATGAACTACTGCGAAAGCATTTACCAAGGATGTTTTCATTAATCAAGAACGAAAGTTAGGGGATCGAAGAT…	1178	41	S	H	AB241	B18	155D8Be8Zn	98.9	MAST-7
AB241_F07_MS7_H_41_S	TATTAAGTTGTTGCAGTTAAAAAGCTCGTAGTTGGATTTCTGACGGGAGTACGGGTCGGCCTTAACGGGTTGCACTGTTGTTACGTCTCGTCGTTTCGAGGGGAATGGGTTCGCTATTAGGTTAGTGGGCTCGGGAACCTTGTCGTTTACTGTGAAAAAATTAGAGTGTTCAAAGCAGGCCTTTGCTGTGAATACATTAGCATGGAATAATAAGATAGGACTGTAGTGCTATTTTGTTGGTTTGCGTACTATGGTAATGATTAATAGGGATAGTTGGGGGTATTCATATTCAATTGTCAGAGGTGAAATTCTTGGATTTATGGAAGATGAACTACTGCGAAAGCATTTACCAAGGATGTTTTCATTAATCAAGAACGAAAGTTAGGGGATCGAAGATGA…	1179	41	S	H	AB241	F07	155D8Be8Zn	99	MAST-7
AB241_F23_MS7_H_41_S	TATATTAAGTTGTTGCAGTTAAAAAGCTCGTAGTTGGATTTCTGATGAGAGTACGGGTCGGCCTTAACGGGTTGCACTGTTGTTACGTCTCGTCGTTTCGAGGGGAATGGGTTCGCTATTAGGTTAGTGGGCTCGGGAACCTTGTCGTTTACTGTGAAAAAATTAGAGTGTTCAAAGCAGGCCTTTGCTGTGAATACATTAGCATGGAATAATAAGATAGGACTGTAGTGCTATTTTGTTGGTTTGCGTACTATGGTAATGATTAATAGGGATAGTTGGGGGTATTCATATTCAATTGTCAGAGGTGAAATTCTTGGATTTATGGAAGATGAACTACTGCGAAAGCATTTACCAAGGATGTTTTCATTAATCAAGAACGAAAGTTAGGGGATCGAAGAT…	1174	41	S	H	AB241	F23	155D8Be8Zn	98.9	MAST-7
AB536_F23_MS7_H_41_D	CGACTCAGGATTGGCCGACGTGATTTAATGACTCGGTCAGCACTGTATGAGAAATCAAAGTCTTGGGTTCCGGGGGGAGTATGGTCGCAAGGCTGAAACTTAAAGGAATTGACGGAAGGGCACCACCAGGAGTGGAGCCTGCGGCTTAATTTGACTCAACACGGGAAAACTTACCAGGTCCGGACATAGTAAGGATTGACAGATTGATAGCTCTTTCTTGATTCTATGGGTGGTGGTGCATGGCCGTTCTTAGTTGGTGGAGTGATTTGTCTGGTTAATTCCGTTAACGAACGAGACCTCAGCCTACTAAATAGTCGGGCGAACTTCACGGTTGGTCGCGATCTTCTTAGAGGGACTATTGTCGTTTAGACAATGGAAGTTTGAGGCAATAACAGGTCT…	724	41	D	H	AB536	F23	155D8Be8Zn	99.5868	MAST-7
AB536_I05_MS7_H_41_D	AAATTCCTGATTTATGAAGATGACTACTGCGAAAGCATTTACCAAGGATGTTTTCATTAATCAAGAACGAAAGTTAGGGGATCGAAGATGATTAGATACCATCGTAGTCTTAACCATAAACTATGCCGACTCAGGATTGGCCGACGTTGATTTAATGACTCGGTCAGCACTGTATGAGAAATCAAAGTCTTTGGGTTCCGGGGGGAGTATGGTCGCAAGGCTGAAACTTAAAGGAATTGACGGAAGGGCACCACCAGGAGTGGAGCCTGCGGCTTAATTTGACTCAACACGGGAAAACTTACCAGGTCCGGACATAGTAAGGATTGACAGATTGATAGCTCTTTCTTGATTCTATGGGTGGTGGTGCATGGCCGTTCTTAGTTGGTGGAGTGATTTGTC…	863	41	D	H	AB536	I05	155D8Be8Zn	99.3072	MAST-7
AB536_L18_MS7_H_41_D	GCGTATATTAAGTTGTTGCAGTTAAAAAGCTCGTAGTTGGATTTCTGTCGAGAGTCCGGGTCGGCCTTAACGGGTTGCACTGTTGTGACGTCTCGTCGTTTCGGGGGGAATGGGCTCGCTATTAGGTTAGTGTGTTCGGGAACCCCGTCGTTTACTGTGAAAAAATTAGAGTGTTCAAAGCAGGCCTTTGCTGTGAATACATTAGCATGGAATAATAAGATAGGACTGTAGTGCTATTTTGTTGGTTTGCGTACTATGGTAATGATTAATAGGGATAGTTGGGGGTATTCATATTCAATTGTCAGAGGTGAAATTCTTGGATTTATGGAAGATGAACTACTGCGAAAGCATTTACCAAGGATGTTTTCATTAATCAAGAACGAAAGTTAGGGGATCGAA…	1145	41	D	H	AB536	L18	155D8Be8Zn	99.3886	MAST-7
AB538_M04_MS7_H_41_D	ATATTAAGTTGTTGCAGTTAAAAAGCTCGTAGTTGGATTTCTGTCGAGAGTCCGGGTCGGCCTTAACGGGTTGCACTGTTGTGACGTCTCGTCGTTTCGGGGGGAATGGGCTCGCTATTAGGTTAGTGTGTTCGGGAACCCCGTCGTTTACTGTGAAAAAATTAGAGTGTTCAAAGCAGGCCTTTGCTGTGAATACATTAGCATGGAATAATAAGATAGGACTGTAGTGCTATTTTGTTGGTTTGCGTACTATGGTAATGATTAATAGGGATAGTTGGGGGTATTCATATTCAATTGTCAGAGGTGAAATTCTTGGATTTATGGAAGATGAACTACTGCGAAAGCATTTACCAAGGATGTTTTCATTAATCAAGAACGAAAGTTAGGGGATCGAAGATG…	1142	41	D	H	AB538	M04	155D8Be8Zn	99.3865	MAST-7
AB536_M08_MS7_H_41_D	TTAAGTTGTTGCAGTTAAAAAGCTCGTAGTTGGATTTCTGACGGGAGTACGGGTCGGCCTTAACGGGTTGCACTGTTGTTACGTCTCGTCGTTTCGAGGGGAATGGGTTCGCTATTAGGTTAGTGGGCTCGGGAACCTTGTCGTTTACTGTGAAAAAATTAGAGTGTTCAAAGCAGGCCTTTGCTGTGAATACATTAGCATGGAATAATAAGATAGGACTGTAGTGCTATTTTGTTGGTTTGCGTACTATGGTAATGATTAATAGGGATAGTTGGGGGTATTCATATTCAATTGTCAGAGGTGAAATTCTTGGATTTATGGAAGATGAACTACTGCGAAAGCATTTACCAAGGATGTTTTCATTAATCAAGAACGAAAGTTAGGGGATCGAAGATGATT…	1163	41	D	H	AB536	M08	155D8Be8Zn	99.1387	MAST-7
AB197_P23_MS7_H_39_S	ATGTTTTCATTAATCAAGAACGAAAGTTAGGGGATCGAAGATGATTAGATACCATCGTAGTCTTAACCATAAACTATGCCGACTCAGGATTGGCCGACGTTGATTTAATGACTCGGTCAGCACTGTATGAGAAATCAAAGTCTTTGGGTTCCGGGGGGAGTATGGTCGCAAGGCTGAAACTTAAAGGAATTGACGGAAGGGCACCACCAGGAGTGGAGCCTGCGGCTTAATTTGACTCAACACGGGAAAACTTACCAGGTCCGGACATAGTAAGGATTGACAGATTGATAGCTCTTTCTTGATTCTATGGGTGGTGGTGCATGGCCGTTCTTAGTTGGTGGAGTGATTTGTCTGGTTAATTCCGTTAACGAACGAGACCTCAGCCTACTAAATAGTCGG…	815	39	S	H	AB197	P23	155D8Be8Zn	100	MAST-7
AB538_E20_MS7_H_41_D	TATATTAATGTTGTTGCAGTTAAAAAGCTCGTAGTTGGATTTCTGATGGGAGCCCTGGTCACTCTAACGAGTGTACTGATGTGGCGTCTTGTCGTTTCATGGGGATGCTTGCTGGTATTAAGTTATCGGCTTGTGGATCCATGTCGTTTACTGTGAAAAAATTAGAGTGTTCAAAGCAGGCCATCGCTGTGAATACATTAGCATGGAATAATAAGATAGGACTGTGGTGCTATTTTGTTGGTTTGCGTACTACGGTAATGATTAATAGGGATAGTTGGGGGTATTCATATTCAATTGTCAGAGGTGAAATTCTTGGATTTATGGAAGATGAACTACTGCGAAAGCATTTACCAAGGATGTTTTCATTAATCAAGAACGAAAGTTAGGGGAGCCAAGATG…	1165	41	D	H	AB538	E20	155S8AeahC	95.4467	MAST-7
AB536_J19_MS7_H_41_D	CGAAAGCATTACCATGGATGTTTCATCATCAGACGAAGTAGGGATCGAGATGATTAGATACCATCGTAGTCTCACCATAAACTATGCCGACTCGGGATTGGCCGTCGTTGAATGAATGACTCGGTCAGCACCGTATGAGAAATCAAAGTCTTTGGGTTCCGGGGGGGAGTATGGTCGCAAGGCTGAAACTTAAAGGAATTGACGGAAGGGCACCACCAGGAGTGGAGCCTGCGGCTTAATTTGACTCAACACGGGAAAACTTACCAGGTCCGGACATAGTGAGGATTGACAGATTGATAGCTCTTTCTTGATTCTATGGGTGGTGGTGCATGGCCGTTCTTAGTTGGTGGAGTGATTTGTCTGGTTAATTCCGTTAACGAACGAGACCTCAGCCTACTA…	820	41	D	H	AB536	J19	155S8AeahC	96.506	MAST-7
AA539_C20_MS7_H_23_D	CTTAACGGGTTGCACTGTTGTGACGTCTCGCCGTTTCGAGGGGAATGGGCTCGCTATTAGGTTAGTGTGTTCGGGAACCTCGTCGTTTACTGTGAAAAAATTAGAGTGTTCAAAGCAGGCCTTTGCTGTGAATACATTAGCATGGAATAATAAGATAGGACTGTAGTGCTATTTTGTTGGTTTGCGTACTATGGTAATGATTAATAGGGATAGTTGGGGGTATTCATATTCAATTGTCAGAGGTGAAATTCTTGGATTTATGGAAGATGAACTACTGCGAAAGCATTTACCAAGGATGTTTTCATTAATCAAGAACGAAAGTTAGGGGATCGAAGATGATTAGATACCATCGTAGTCTTAACCATAAACTATGCCGACTCAGGATTGGCCGACGTTGAT…	1044	23	D	H	AA539	C20	155S8Be83u	100	MAST-7
AA539_F19_MS7_H_23_D	AAGTTGTTGCAGTTAAAAAGCTCGTAGTTGGATTTCTGGTGGGAGCACGGGTCGGCCTTCACGGGTTGTACTGTTGTTGCGTCCTGCCGTTTCGGAGGGAATGGTCATGTTATTAGGTTAGCGTGATCGGAAACTCTGTCGTTTACTGTGAAAAAATTAGAGTGTTCAAAGCAGGCCTTCGCTGTGAATACATTAGCATGGAATAATAAGATAGGACTGTAGTGCTATTTTGTTGGTTTGCGTACTATGGTAATGATTAATAGGGATAGTTGGGGGTATTCATATTCAATTGTCAGAGGTGAAATTCTTGGATTTATGGAAGATGAACTACTGCGAAAGCATTTACCAAGGATGTTTTCATTAATCAAGAACGAAAGTTAGGGGATCGAAGATGATTAG…	1165	23	D	H	AA539	F19	1806A01	98.1	MAST-7
AB536_E15_MS7_H_41_D	CGAAGTAGGGGATCGAGATGATTAGATACCATGTAGTCTAACCATAAACTATGCCGACTCAGGATTGGCCAACGTTGATTTAATGACTTGGTCAGCACTGTATGAGAAATCAAAGTCTTGGGTTCCGGGGGGAGTATGGTCGCAAGGCTGAAACTTAAAGGAATTGACGGAAGGGCACCACCAGGAGTGGAGCCTGCGGCTTAATTTGACTCAACACGGGAAAACTTACCAGGTCCGGACATAGTAAGGATTGACAGATTGATAGCTCTTTCTTGATTCTATGGGTGGTGGTGCATGGCCGTTCTTAGTTGGTGGAGTGATTTGTCTGGTTAATTCCGTTAACGAACGAGACCTCAGCCTACTAAATAGTTAGGCGAACTTCACGGTTCGTAGCTGACT…	730	41	D	H	AB536	E15	70S1Ae4es	98.9026	MAST-7
AB535_B14_MS7_H_46_S	GCGTATATTAAAGTTGTTGCAGTTAAAAAGCTCGTAGTTGGATTTCTGATGAGAGTACGGGTCGGCCTTAACGGGTTGCACTGTTGTTACGTCTCGTCGTTTCGAGGGGAATGGGTTCGCTATTAGGTTAGTGGGCTCGGGAACCTTGTCGTTTACTGTGAAAAAATTAGAGTGTTCAAAGCAGGCCTTTGCTGTGAATACATTAGCATGGAATAATAAGATAGGACTGTAGTGCTATTTTGTTGGTTTGCGTACTATGGTAATGATTAATAGGGATAGTTGGGGGTATTCATATTCAATTGTCAGAGGTGAAATTCTTGGATTTATGGAAGATGAACTACTGCGAAAGCATTTACCAAGGATGTTTTCATTAATCAAGAACGAAAGTTAGGGGATCGA…	1173	46	S	H	AB535	B14	AI5F15RJ1C12	98.8	MAST-7
AB535_I19_MS7_H_46_S	CGTATATTAAAGTTGTTGCAGTTAAAAAGCTCGTAGTTGGATTTCTGTCGAGAGTCCGGGTCGGCCTTAACGGGTTGCACTGTTGTGACGTCTCGTCGTTTCGGGGGGAATGGGCTCGCTATTAGGTTAGTGTGTTCGGGAACCCCGTCGTTTACTGTGAAAAAATTAGAGTGTTCAAAGCAGGCCTTTGCTGTGAATACATTAGCATGGAATAATAAGATAGGACTGTAGTGCTATTTTGTTGGTTTGCGTACTATGGTAATGATTAATAGGGATAGTTGGGGGTATTCATATTCAATTGTCAGAGGTGAAATTCTTGGATTTATGGAAGATGAACTACTGCGAAAGCATTTACCAAGGATGTTTTCATTAATCAAGAACGAAAGTTAGGGGATCGAA…	1044	46	S	H	AB535	I19	BC95F13RM2C05	99.7	MAST-7
AB536_F13_MS7_H_41_D	ATATTAAGTTGTTGCAGTTAAAAAGCTCGTAGTTGGATTTCTGACGGGAGTACGGGTCGGCCTTAACGGGTTGCACTGTTGTTACGTCTCGTCGTTTCGAGGGGAATGGGTTCGCTATTAGGTTAGTGGGCTCGGGAACCTTGTCGTTTACTGTGAAAAAATTAGAGTGTTCAAAGCAGGCCTTTGCTGTGAATACATTAGCATGGAATAATAAGATAGGACTGTAGTGCTATTTTGTTGGTTTGCGTACTATGGTAATGATTAATAGGGATAGTTGGGGGTATTCATATTCAATTGTCAGAGGTGAAATTCTTGGATTTATGGAAGATGAACTACTGCGAAAGCATTTACCAAGGATGTTTTCATTAATCAAGAACGAAAGTTAGGGGATCGAAGATG…	1136	41	D	H	AB536	F13	BCI3F14RM2A08	99.1205	MAST-7
AA538_J14_MS7_H_23_D	TTGCAGTTAAAAAGCTCGTAGTTGGATTTCTGGTTTGGAGCACGGGTCGGCCCTAACGGGTTGTACTGTTGTTGCGTCCTGCCGTTTCGGAGGGAATCCTTTTGGTATTAAGTTACTAGAAGGGGGATCTCCGTCGTTTACTGTGAAAAAATTAGAGTGTTCAAAGCAGGCCATCGCTGTGAATACATTAGCATGGAATAATAAGATAGGACTGTAGTGCTATTTTGTTGGTTTGCGTACTATGGTAATGATTAATAGGGATAGTTGGGGGTATTCATATTCAATTGTCAGAGGTGAAATTCTTGGATTTATGGAAGATGAACTACTGCGAAAGCATTTACCAAGGATGTTTTCATTAATCAAGAACGAAAGTTAGGGGATCGAAGATGATTAGATACC…	1159	23	D	H	AA538	J14	BL000921.11	99.8	MAST-7
AA538_D10_MS7_H_23_D	GGTGGGAGCACGGGTCGGCCTTCACGGGTTGTACTGTTGTTGCGTCCCGCCGTTTCGGAGGGAATGGTCTCGCTATTAAGTTAGCGTGATCGGGAACTCTGTCGTTTACTGTGAAAAAATTAGAGTGTTCAAAGCAGGCCTTCGCTGTGAATACATTAGCATGGAATAATAAGATAGGACTGTAGTGCTATTTTGTTGGTTTGCGTACTATGGTAATGATTAATAGGGATAGTTGGGGGTATTCATATTCAATTGTCAGAGGTGAAATTCTTGGATTTATGGAAGATGAACTACTGCGAAAGCATTTACCAAGGATGTTTTCATTAATCAAGAACGAAAGTTAGGGGATCGAAGATGATTAGATACCATCGTAGTCTTAACCATAAACTATGCCGACTC…	1043	23	D	H	AA538	D10	BL010320.6	99.3	MAST-7
AA539_G15_MS7_H_23_D	AAGTTGTTGCAGTTAAAAAGCTCGTAGTTGGATTTCTGGTGGGAGCACGGGTCGGCCTTCACGGGTTGTACTGTTGTTGCGTCCTGCCGTTTCGGAGGGAATGGCCTCGCTATTAAGTTAGCGTGGTCGGGAACTCTGTCGTTTACTGTGAAAAAATTAGAGTGTTCAAAGCAGGCCTTCGCTGTGAATACATTAGCATGGAATAATAAGATAGGACTGTAGTGCTATTTTGTTGGTTTGCGTACTATGGTAATGATTAATAGGGATAGTTGGGGGTATTCATATTCAATTGTCAGAGGTGAAATTCTTGGATTTATGGAAGATGAACTACTGCGAAAGCATTTACCAAGGATGTTTTCATTAATCAAGAACGAAAGTTAGGGGATCGAAGATGATTAG…	1160	23	D	H	AA539	G15	BL010320.6	99.9	MAST-7
AA538_M21_MS7_H_23_D	AAGTTGTTGCAGTTAAAAAGCTCGTAGTTGGATTTCTGGTGGGAGCACGGGTCGGCCTTCACGGGTTGTACTGTTGTTGCGTCCTGCCGTTTCGGAGGGAATGGTCATGTTATTAGGTTAGCGTGATCGGAAACTCTGTCGTTTACTGTGAAAAAATTAGAGTGTTCAAAGCAGGCCTTCGCTGTGAATACATTAGCATGGAATAATAAGATAGGACTGTAGTGCTATTTTGTTGGTTTGCGTACTATGGTAATGATTAATAGGGATAGTTGGGGGTATTCATATTCAATTGTCAGAGGTGAAATTCTTGGATTTATGGAAGATGAACTACTGCGAAAGCATTTACCAAGGATGTTTTCATTAATCAAGAACGAAAGTTAGGGGATCGAAGATGATTAG…	1163	23	D	H	AA538	M21	BL010320.6	98.1	MAST-7
AA538_B21_MS7_H_23_D	TGTTGCAGTTAAAAAGCTCGTAGTTGGATTTCTGATGGAAGCCCGGGTCACTTTAACGAGTGTACTACTGTGGTTTGTTCCATCATTTCACGGGGAAGCATGCTGGTATTAAGTTATCGGCGTGGGGATCCGTGTCGTTTACTGTGAAAAAATTAGAGTGTTCAAAGCAGGCCATCGCTGTGAATACATTAGCATGGAATAATAAGATAGGACTGTGGTACTATTTTGTTGGTTTGCGTACTATGGTAATGATTAATAGGGATAGTTGGGGGTATTCATATTCAATTGTCAGAGGTGAAATTCTTGGATTTATGGAAGATGAACTACTGCGAAAGCATTTACCAAGGATGTTTTCATTAATCAAGAACGAAAGTTAGGGGATCGAAGATGATTAGATAC…	1155	23	D	H	AA538	B21	OLI11150	99.1	MAST-7
AB535_C07_MS7_H_46_S	CGTATATTAATGTTGTTGCAGTTAAAAAGCTCGTAGTTGGATTTCTGACGAGAGCCCTGGTCACTTTAACGAGTGTACTGATGTGGCGTCTTGTCGTTTCATGGGGATGCTTGCTGGTATTAAGTTATCGGCTTGTGGATCCATGTCGTTTACTGTGAAAAAATTAGAGTGTTCAAAGCAGGCCATCGCTGTGAATACATTAGCATGGAATAATAAGATAGGACTGTGGTGCTATTTTGTTGGTTTGCGTACTACGGTAATGATTAATAGGGATAGTTGGGGGTATTCATATTCAATTGTCAGAGGTGAAATTCTTGGATTTATGGAAGATGAACTACTGCGAAAGCATTTACCAAGGATGTTTTCATTAATCAAGAACGAAAGTTAGGGGATCGAAGA…	1168	46	S	H	AB535	C07	OLI11150	95.2	MAST-7
AB538_F22_MS7_H_41_D	TTCGTATATTAATGTTGTTGCAGTTAAAAAGCTCGTAGTTGGATTTCTGATGGAAGCCCGGGTCACTTTAACGAGTGTACTACTGTGGTTTGTTCCATCATTTCACGGGGAAGCATGCTGGTATTAAGTTATCGGCGTGGGGATCCGTGTCGTTTACTGTGAAAAAATTAGAGTGTTCAAAGCAGGCCATCGCTGTGAATACATTAGCATGGAATAATAAGATAGGACTGTGGTACTATTTTGTTGGTTTGCGTACTATGGTAATGATTAATAGGGATAGTTGGGGGTATTCATATTCAATTGTCAGAGGTGAAATTCTTGGATTTATGGAAGATGAACTACTGCGAAAGCATTTACCAAGGATGTTTTCATTAATCAAGAACGAAAGTTAGGGGATCG…	1171	41	D	H	AB538	F22	OLI11150	99.3162	MAST-7
AB535_G17_MS7_H_46_S	GTATATTAATGTTGTTGCAGTTAAAAAGCTCGTAGTTGGATTTCTGATGGAAGCCCGGGTCACTTTAACGAGTGTACTACTGTGGTTTGTTCCATCATTTCACGGGGAAGCATGCTGGTATTAAGTTATCGGCGTGGGGATCCGTGTCGTTTACTGTGAAAAAATTAGAGTGTTCAAAGCAGGCCATCGCTGTGAATACATTAGCATGGAATAATAAGATAGGACTGTGGTACTATTTTGTTGGTTTGCGTACTATGGTAATGATTAATAGGGATAGTTGGGGGTATTCATATTCAATTGTCAGAGGTGAAATTCTTGGATTTATGGAAGATGAACTACTGCGAAAGCATTTACCAAGGATGTTTTCATTAATCAAGAACGAAAGTTAGGGGATCGAAG…	1168	46	S	H	AB535	G17	OLI11150	99.3	MAST-7
AA538_I11_MS7_H_23_D	TTAATGTTGTTGCAGTTAAAAAGCTCGTAGTTGGATTTCTGACGGGAGCCCTGGTCACTTTAACGAGTGTACTGATGTGGCGTCTTGTCGTTTCATGGGGATGCTTGCTGGTATTAAGTTATCGGCTTGTGGATCCATGTCGTTTACTGTGAAAAAATTAGAGTGTTCAAAGCAGGCCATCGCTGTGAATACATTAGCATGGAATAATAAGATAGGACTGTGGTGCTATTTTGTTGGTTTGCGTACTACGGTAATGATTAATAGGGATAGTTGGGGGTATTCATATTCAATTGTCAGAGGTGAAATTCTTGGATTTATGGAAGATGAACTACTGCGAAAGCATTTACCAAGGATGTTTTCATTAATCAAGAACGAAAGTTAGGGGATCGAAGATGATTA…	1161	23	D	H	AA538	I11	OLI11150	95.4	MAST-7
AB240_E10_MS7_H_41_S	GTTGTTACGTCTCGTCGTTTCGAGGGGAATGGGTTCGCTATTAGGTTAGTGGGCTCGGGAACCTTGTCGTTTACTGTGAAAAAATTAGAGTGTTCAAAGCAGGCCTTTGCTGTGAATACATTAGCATGGAATAATAAGATAGGACTGTAGTGCTATTTTGTTGGTTTGCGTACTATGGTAATGATTAATAGGGATAGTTGGGGGTATTCATATTCAATTGTCAGAGGTGAAATTCTTGGATTTATGGAAGATGAACTACTGCGAAAGCATTTACCAAGGATGTTTTCATTAATCAAGAACGAAAGTTAGGGGATCGAAGATGATTAGATACCATCGTAGTCTTAACCATAAACTATGCCGACTCAGGATTGGCCGACGTTGATTTAATGACTCGGTCAG…	1017	41	S	H	AB240	E10	UEPAC45p4	99.3	MAST-7
AB537_A16_MS7_H_41_D	ATATTAAAGTTGTTGCAGTTAAAAAGCTCGTAGTTGGATTTCTGGCGGGAGTCCGGGTCGGCCTTAACGGGTTGCACTGTTGTGACGTCTCGCCGTTTCGAGGGGAATGGGCTCGCTATTAGGTTAGTGTGCTCGGGAACCTCGTCGTTTACTGTGAAAAAATTAGAGTGTTCAAAGCAGGCCTTTGCTGTGAATACATTAGCATGGAATAATAAGATAGGACTGTAGTGCTATTTTGTTGGTTTGCGTACTATGGTAATGATTAATAGGGATAGTTGGGGGTATTCATATTCAATTGTCAGAGGTGAAATTCTTGGATTTATGGAAGATGAACTACTGCGAAAGCATTTACCAAGGATGTTTTCATTAATCAAGAACGAAAGTTAGGGGATCGAAGAT…	1169	41	D	H	AB537	A16	UEPACLp5	99.7	MAST-7
AB535_D02_MS7_H_46_S	GCGTATATTAAAGTTGTTGCAGTTAAAAAGCTCGTAGTTGGATTTCTGACGGGAGTACGGGTCGGCCTTAACGGGTTGCACTGTTGTTACGTCTCGTCGTTTCGAGGGGAATGGGTTCGCTATTAGGTTAGTGGGCTCGGGAACCTTGTCGTTTACTGTGAAAAAATTAGAGTGTTCAAAGCAGGCCTTTGCTGTGAATACATTAGCATGGAATAATAAGATAGGACTGTAGTGCTATTTTGTTGGTTTGCGTACTATGGTAATGATTAATAGGGATAGTTGGGGGTATTCATATTCAATTGTCAGAGGTGAAATTCTTGGATTTATGGAAGATGAACTACTGCGAAAGCATTTACCAAGGATGTTTTCATTAATCAAGAACGAAAGTTAGGGGATCGA…	1176	46	S	H	AB535	D02	UEPACLp5	99.1	MAST-7
AA538_E09_MS7_H_23_D	TGTTGCAGTTAAAAAGCTCGTAGTTGGATTTCTGGCGGGAGTCCGGGTCGGCCTTAACGGGTTGCACTGTTGTGACGTCTCGCCGTTTCGAGGGGAATGGGCTCGCTATTAGGTTAGTGTGTTCGGGAACCTCGTCGTTTACTGTGAAAAAATTAGAGTGTTCAAAGCAGGCCTTTGCTGTGAATACATTAGCATGGAATAATAAGATAGGACTGTAGTGCTATTTTGTTGGTTTGCGTACTATGGTAATGATTAATAGGGATAGTTGGGGGTATTCATATTCAATTGTCAGAGGTGAAATTCTTGGATTTATGGAAGATGAACTACTGCGAAAGCATTTACCAAGGATGTTTTCATTAATCAAGAACGAAAGTTAGGGGATCGAAGATGATTAGATAC…	1158	23	D	H	AA538	E09	UEPACLp5	99.7	MAST-7
AB206_E17_MS7_H_47_S	CGTATATTAAAGTTGTTGCAGTTAAAAAGCTCGTAGTTGGATTTCTGTCGAGAGTCCGGGTCGGCCTTAACGGGTTGCACTGTTGTGACGTCTCGTCGTTTCGGGGGGAATGGGCTCGCTATTAGGTTAGTGTGTTCGGGAACCCCGTCGTTTACTGTGAAAAAATTAGAGTGTTCAAAGCAGGCCTTTGCTGTGAATACATTAGCATGGAATAATAAGATAGGACTGTAGTGCTATTTTGTTGGTTTGCGTACTATGGTAATGATTAATAGGGATAGTTGGGGGTATTCATATTCAATTGTCAGAGGTGAAATTCTTGGATTTATGGAAGATGAACTACTGCGAAAGCATTTACCAAGGATGTTTTCATTAATCAAGAACGAAAGTTAGGGGATCGAA…	1171	47	S	H	AB206	E17	UEPACLp5	99.3	MAST-7
AB535_F06_MS7_H_46_S	AAGTTGTTGCAGTTAAAAAGCTCGTAGTTGGATTTCTGTCGAGAGTCCGGGTCGGCCTTAACGGGTTGCACTGTTGTGACGTCTCGTCGTTTCGGGGGGAATGGGCTCGCTATTAGGTTAGTGTGTTCGGGAACCCCGTCGTTTACTGTGAAAAAATTAGAGTGTTCAAAGCAGGCCTTTGCTGTGAATACATTAGCATGGAATAATAAGATAGGACTGTAGTGCTATTTTGTTGGTTTGCGTACTATGGTAATGATTAATAGGGATAGTTGGGGGTATTCATATTCAATTGTCAGAGGTGAAATTCTTGGATTTATGGAAGATGAACTACTGCGAAAGCATTTACCAAGGATGTTTTCATTAATCAAGAACGAAAGTTAGGGGATCGAAGATGATTAG…	1163	46	S	H	AB535	F06	UEPACLp5	99.3	MAST-7
AB206_G17_MS7_H_47_S	AAGTTGTTGCAGTTAAAAAGCTCGTAGTTGGATTTCTGTCGAGAGTCCGGGTCGGCCTTAACGGGTTGCACTGTTGTGACGTCTCGTCGTTTCGGGGGGAATGGGCTCGCTATTAGGTTAGTGTGTTCGGGAACCCCGTCGTTTACTGTGAAAAAATTAGAGTGTTCAAAGCAGGCCTTTGCTGTGAATACATTAGCATGGAATAATAAGATAGGACTGTAGTGCTATTTTGTTGGTTTGCGTACTATGGTAATGATTAATAGGGATAGTTGGGGGTATTCATATTCAATTGTCAGAGGTGAAATTCTTGGATTTATGGAAGATGAACTACTGCGAAAGCATTTACCAAGGATGTTTTCATTAATCAAGAACGAAAGTTAGGGGATCGAAGATGATTAG…	1165	47	S	H	AB206	G17	UEPACLp5	99.2	MAST-7
AB206_G21_MS7_H_47_S	GCGTATATTAAAGTTGTTGCAGTTAAAAAGCTCGTAGTTGGATTTCTGTCGAGAGTCCGGGTCGGCCTTAACGGGTTGCACTGTTGTGACGTCTCGTCGTTTCGGGGGGAATGGGCTCGCTATTAGGTTAGTGTGTTCGGGAACCCCGTCATTTACTGTGAAAAAATTAGAGTGTTCAAAGCAGGCCTTTGCTGTGAATACATTAGCATGGAATAATAAGATAGGACTGTAGTGCTATTTTGTTGGTTTGCGTACTATGGTAATGATTAATAGGGATAGTTGGGGGTATTCATATTCAATTGTCAGAGGTGAAATTCTTGGATTTATGGAAGATGAACTACTGCGAAAGCATTTACCAAGGATGTTTTCATTAATCAAGAACGAAAGTTAGGGGATCGA…	1173	47	S	H	AB206	G21	UEPACLp5	99.2	MAST-7
AB240_G21_MS7_H_41_S	TGTATGAGAAATCAAAGTCTTTGGGTTCCGGGGGGAGTATGGTCGCAAGGCTGAAACTTAAAGGAATTGACGGAAGGGCACCACCAGGAGTGGAGCCTGCGGCTTAATTTGACTCAACACGGGAAAACTTACCAGGTCCGGACATAGTGAGGATTGACAGATTGATAGCTCTTTCTTGATTCTATGGGTGGTGGTGCATGGCCGTTCTTAGTTGGTGGAGTGATTTGTCTGGTTAATTCCGTTAACGAACGAGACCTCAGCCTACTAAATAGTATGACTAACTTTTTGTTGGTTGGGACTTCTTAGAGGGACTATTGTCGTTTAGACAATGGAAGTTTGAGGCAATAACAGGTCTGTGATGCCCTTAGATGTTCTGGGCCGCACGCGCGCTACACTGAT…	690	41	S	H	AB240	G21	UEPACLp5	95.2	MAST-7
AB537_G22_MS7_H_41_D	GGGTTGCACTGTTGTGACGTCTCGTCGTTTCGGGGGGAATGGGCTCGCTATTAGGTTAGTGTGTTCGGGAACCCCGTCGTTTACTGTGAAAAAATTAGAGTGTTCAAAGCAGGCCTTTGCTGTGAATACATTAGCATGGAATAATAAGATAGGACTGTAGTGCTATTTTGTTGGTTTGCGTACTATGGTAATGATTAATAGGGATAGTTGGGGGTATTCATATTCAATTGTCAGAGGTGAAATTCTTGGATTTATGGAAGATGAACTACTGCGAAAGCATTTACCAAGGATGTTTTCATTAATCAAGAACGAAAGTTAGGGGATCGAAGATGATTAGATACCATCGTAGTCTTAACCATAAACTATGCCGACTCAGGATTGGCCGACGTTGATTTAATG…	1101	41	D	H	AB537	G22	UEPACLp5	99.5	MAST-7
AB196_J22_MS7_H_39_S	AAGTTGTTGCAGTTAAAAAGCTCGTAGTTGGATTTCTGTCGAGAGTCCGGGTCGGCCTTAACGGGTTGCACTGTTGTGACGTCTCGTCGTTTCGGGGGGAATGGGCTCGCTATTAGGTTAGTGTGTTCGGGAACCCCGTCGTTTACTGTGAAAAAATTAGAGTGTTCAAAGCAGGCCTTTGCTGTGAATACATTAGCATGGAATAATAAGATAGGACTGTAGTGCTATTTTGTTGGTTTGCGTACTATGGTAATGATTAATAGGGATAGTTGGGGGTATTCATATTCAATTGTCAGAGGTGAAATTCTTGGATTTATGGAAGATGAACTACTGCGAAAGCATTTACCAAGGATGTTTTCATTAATCAAGAACGAAAGTTAGGGGATCGAAGATGATTAG…	1164	39	S	H	AB196	J22	UEPACLp5	99.3	MAST-7
AB537_L09_MS7_H_41_D	GCGTATATTAAAGTTGTTGCAGTTAAAAAGCTCGTAGTTGGATTTCTGGCGGGAGTCCGGGTCGGCCTTAACGGGTTGCACTGTTGTGACGTCTCGCCGTTTCGAGGGGAATGGGCTCGCTATTAGGTTAGTGTGCTCGGGAACCTCGTCGTTTACTGTGAAAAAATTAGAGTGTTCAAAGCAGGCCTTTGCTGTGAATACATTAGCATGGAATAATAAGATAGGACTGTAGTGCTATTTTGTTGGTTTGCGTACTATGGTAATGATTAATAGGGATAGTTGGGGGTATTCATATTCAATTGTCAGAGGTGAAATTCTTGGATTTATGGAAGATGAACTACTGCGAAAGCATTTACCAAGGATGTTTTCATTAATCAAGAACGAAAGTTAGGGGATCGA…	1173	41	D	H	AB537	L09	UEPACLp5	99.7	MAST-7
AB535_L15_MS7_H_46_S	AAGTTGTTGCAGTTAAAAAGCTCGTAGTTGGATTTCTGTCGAGAGTCCGGGTCGGCCTTAACGGGTTGCACTGTTGTGACGTCTCGTCGTTTCGGGGGGAATGGGCTCGCTATTAGGTTAGTGTGTTCGGGAACCCCGTCGTTTACTGTGAAAAAATTAGAGTGTTCAAAGCAGGCCTTTGCTGTGAATACATTAGCATGGAATAATAAGATAGGACTGTAGTGCTATTTTGTTGGTTTGCGTACTATGGTAATGATTAATAGGGATAGTTGGGGGTATTCATATTCAATTGTCAGAGGTGAAATTCTTGGATTTATGGAAGATGAACTACTGCGAAAGCATTTACCAAGGATGTTTTCATTAATCAAGAACGAAAGTTAGGGGATCGAAGATGATTAG…	1163	46	S	H	AB535	L15	UEPACLp5	99.3	MAST-7
AB240_L22_MS7_H_41_S	ATGTTTTCATTAATCAAGAACGAAAGTTAGGGGATCGAAGATGATTAGATACCATCGTAGTCTTAACCATAAACTATGCCGACTCAGGATTGGCCGACGTTGATTTAATGACTCGGTCAGCACTGTATGAGAAATCAAAGTCTTTGGGTTCCGGGGGGAGTATGGTCGCAAGGCTGAAACTTAAAGGAATTGACGGAAGGGCACCACCAGGAGTGGAGCCTGCGGCTTAATTTGACTCAACACGGGAAAACTTACCAGGTCCGGACATAGTAAGGATTGACAGATTGATAGCTCTTTCTTGATTCTATGGGTGGTGGTGCATGGCCGTTCTTAGTTGGTGGAGTGATTTGTCTGGTTAATTCCGTTAACGAACGAGACCTCAGCCTACTAAATAGTCGG…	815	41	S	H	AB240	L22	UEPACLp5	99.6	MAST-7
AB208_M03_MS7_H_48_S	TGTTGCAGTTAAAAAGCTCGTAGTTGGATTTCTGACGGGAGTACGGGTCGGCCTTAACAGGTTGCACTGTTGTTACGTCTCGTCGTTTCGAGGGGAATGGGTTCGCTATTAGGTTAGTGGGCTCGGGAACCTTGTCGTTTACTGTGAAAAAATTAGAGTGTTCAAAGCAGGCCTTTGCTGTGAATACATTAGCATGGAATAATAAGATAGGACTGTAGTGCTATTTTGTTGGTTTGCGTACTATGGTAATGATTAATAGGGATAGTTGGGGGTATTCATATTCAATTGTCAGAGGTGAAATTCTTGGATTTATGGAAGATGAACTACTGCGAAAGCATTTACCAAGGATGTTTTCATTAATCAAGAACGAAAGTTAGGGGATCGAAGATGATTAGATAC…	1158	48	S	H	AB208	M03	UEPACLp5	99	MAST-7
AB535_N05_MS7_H_46_S	TATTAAAGTTGTTGCAGTTAAAAAGCTCGTAGTTGGATTTCTGTCGAGAGTCCGGGTCGGCCTTAACGGGTTGCACTGTTGTGACGTCTCGTCGTTTCGCGGGGAATGGGCTCGCTATTAGGTTAGTGTGTTCGGGAACCGCGTCGTTTACTGTGAAAAAATTAGAGTGTTCAAAGCAGGCCTTTGCTGTGAATACATTAGCATGGAATAATAAGATAGGACTGTAGTGCTATTTTGTTGGTTTGCGTACTATGGTAATGATTAATAGGGATAGTTGGGGGTATTCATATTCAATTGTCAGAGGTGAAATTCTTGGATTTATGGAAGATGAACTACTGCGAAAGCATTTACCAAGGATGTTTTCATTAATCAAGAACGAAAGTTAGGGGATCGAAGATG…	1168	46	S	H	AB535	N05	UEPACLp5	99.3	MAST-7
AB535_N21_MS7_H_46_S	ATATTAAAGTTGTTGCAGTTAAAAAGCTCGTAGTTGGATTTCTGATGAGAGTACGGGTCGGCCTTAACGGGTTGCACTGTTGTTACGTCTCGTCGTTTCGAGGGGAATGGGTTCGCTATTAGGTTAGTGGGCTCGGGAACCTTGTCGTTTACTGTGAAAAAATTAGAGTGTTCAAAGCAGGCCTTTGCTGTGAATACATTAGCATGGAATAATAAGATAGGACTGTAGTGCTATTTTGTTGGTTTGCGTACTATGGTAATGATTAATAGGGATAGTTGGGGGTATTCATATTCAATTGTCAGAGGTGAAATTCTTGGATTTATGGAAGATGAACTACTGCGAAAGCATTTACCAAGGATGTTTTCATTAATCAAGAACGAAAGTTAGGGGATCGAAGAT…	1169	46	S	H	AB535	N21	UEPACLp5	98.8	MAST-7
AB535_O10_MS7_H_46_S	TATATTAAAGTTGTTGCAGTTAAAAAGCTCGTAGTTGGATTTCTGTCGAGAGTCCGGGTCGGCCTTAACGGGTTGCACTGTTGTGACGTCTCGTCGTTTCGGGGGGAATGGGCTCGCTATTAGGTTAGTGTGTTCGGGAACCCCGTCGTTTACTGTGAAAAAATTAGAGTGTTCAAAGCAGGCCTTTGCTGTGAATACATTAGCATGGAATAATAAGATAGGACTGTAGTGCTATTTTGTTGGTTTGCGTACTATGGTAATGATTAATAGGGATAGTTGGGGGTATTCATATTCAATTGTCAGAGGTGAAATTCTTGGATTTATGGAAGATGAACTACTGCGAAAGCATTTACCAAGGATGTTTTCATTAATCAAGAACGAAAGTTAGGGGATCGAAGA…	1170	46	S	H	AB535	O10	UEPACLp5	99.3	MAST-7
AB242_O20_MS7_H_51_S	CGTATATTAAAGTTGTTGCAGTTAAAAAGCTCGTAGTTGGATTTCTGACGGGAGTACGGGTCGGCCTTAACGGGTTGCACTGTTGTTACGTCTCGTCGTTTCGAGGGGAATGGGTTCGCTATTAGGTTAGTGGGCTCGGGAACCTTGTCGTTTACTGTGAAAAAATTAGAGTGTTCAAAGCAGGCCTTTGCTGTGAATACATTAGCATGGAATAATAAGATAGGACTGTAGTGCTATTTTGTTGGTTTGCGTACTATGGTAATGATTAATAGGGATAGTTGGGGGTATTCATATTCAATTGTCAGAGGTGAAATTCTTGGATTTATGGAAGATGAACTACTGCGAAAGCATTTACCAAGGATGTTTTCATTAATCAAGAACGAAAGTTAGGGGATCGAA…	1172	51	S	H	AB242	O20	UEPACLp5	99.1	MAST-7
AB525_P16_MS7_P_41_D	GCGTATATTAAAGTTGTTGCAGTTAAAAAGCTCGTAGTTGGATTTCTGTCGAGAGTCCGGGTCGGCCTTAACGGGTTGCACTGTTGTGACGTCTCGTCGTTTCGGGGGGAATGGGCTCGCTATTAGGTTAGTGTGTTCGGGAACCCCGTCGTTTACTGTGAAAAAATTAGAGTGTTCAAAGCAGGCCTTTGCTGTGAATACATTAGCATGGAATAATAAGATAGGACTGTAGTGCTATTTTGTTGGTTTGCGTACTATGGTAATGATTAATAGGGATAGTTGGGGGTATTCATATTCAATTGTCAGAGGTGAAATTCTTGGATTTATGGAAGATGAACTACTGCGAAAGCATTTACCAAGGATGTTTTCATTAATCAAGAACGAAAGTTAGGGGATCGA…	1173	41	D	P	AB525	P16	UEPACLp5	99.3	MAST-7
AB535_P21_MS7_H_46_S	GTATATTAAAGTTGTTGCAGTTAAAAAGCTCGTAGTTGGATTTCTGTCGAGAGTCCGGGTCGGCCTTAACGGGTTGCACTGTTGTGACGTCTCGTCGTTTCGGGGGGAATGGGCTCGCTATTAGGTTAGTGTGTTCGGGAACCCCGTCGTTTACTGTGAAAAAATTAGAGTGTTCAAAGCAGGCCTTTGCTGTGAATACATTAGCATGGAATAATAAGATAGGACTGTAGTGCTATTTTGTTGGTTTGCGTACTATGGTAATGATTAATAGGGATAGTTGGGGGTATTCATATTCAATTGTCAGAGGTGAAATTCTTGGATTTATGGAAGATGAACTACTGCGAAAGCATTTACCAAGGATGTTTTCATTAATCAAGAACGAAAGTTAGGGGATCGAAG…	1171	46	S	H	AB535	P21	UEPACLp5	99.3	MAST-7
AB535_M21_MS7_H_46_S	TAAAGTTGTTGCAGTTAAAAAGCTCGTAGTTGGATTTCTGTCGAGAGTCCGGGTCGGCCTTAAGGGGTTGCACTGTTGTGACGTCTCGTCGTTTCGGGGGGAATGGGCTCGCTATTAGGTTAGTGTGTTCGGGAACCCCGTCGTTTACTGTGAAAAAATTAGAGTGTTCAAAGCAGGCCTTTGCTGTGAATACATTAGCATGGAATAATAAGATAGGACTGTAGTGCTATTTTGTTGGTTTGCGTACTATGGTAATGATTAATAGGGATAGTTGGGGGTATTCATATTCAATTGTCAGAGGTGAAATTCTTGGATTTATGGAAGATGAACTACTGCGAAAGCATTTACCAAGGATGTTTTCATTAATCAAGAACGAAAGTTAGGGGATCGAAGATGATT…	1166	46	S	H	AB535	M21	UEPACLp5	99.1	MAST-7
AB536_C10_MS8_H_41_D	TATATTAAGTTGTTGCAGTTAAAAAGCTCGTAGTTGGATTTCTGGCCGGGGCGACCGGTCGGCGCCCTAGCGGCGTGTGCACTGTCGTCGGCCCTGGCCATCTGCGTTAGGACGGCCGCTGGCATTAAGTTGTCGGCGGTCTGACTGGCGCCGTTTACTGTGAAAAAATTAGAGTGTTTAAAGCAGGCGATCGCTGTGAATACATTAGCATGGAATAATGAGATAGGACTTTGGTACTATTTTGTTGGTTTGCGCACCAAGGTAATGATTAATAGGGATAGTTGGGGGTATTCATATTCAATTGTCAGAGGTGAAATTCTTGGATTTATGGAAGATGAACTTATGCGAAAGCATTTACCAAGGATGTTTTCATTAATCAAGAACGAAAGTTAGGGGATC…	1162	41	D	H	AB536	C10	905st23-29	99.7418	MAST-8
AB242_B02_MS8_H_51_S	CGTATATTAAAGTTGTTGCAGTTAAAAAGCTCGTAGTTGGACTTCTGGCCTGGGCGACCGGTCGGCGCCCTCGTGGCGTGTGCACTGTTGTCGGCCCGGGTCATCCTCGTGCGGATCCGGTCTTCCATTCATTTGGCGGGTCGGGGAAGCGCGACGTTTACTGTGAAAAAATTAGAGTGTTTAAAGCAGGCGATCGCTGTGAATACATTAGCATGGAATAATGAGATAGGACTTTGGTACTATTTTGTTGGTTTGCGCACCAAGGTAATGATTAATAGGGATAGTTGGGGGTATTCATATTCAATTGTCAGAGGTGAAATTCTTGGATTTATGGAAGATGAACTTATGCGAAAGCATTTACCAAGGATGTTTTCATTAATCAAGAACGAAAGTTAGGGG…	1189	51	S	H	AB242	B02	AA5F14RM1B07	99.2	MAST-8
AA538_E14_MS8_H_23_D	TGTTGCAGTTAAAAAGCTCGTAGTTGGATTTCTGGCCGGGGCGACCGGTCGGCGCCCTAGCGGCGTGTGCACTGTCGTCGGCCCTGGCCATCTGCGTTCGGAGGGTCGCTGGCATTAAGTTGTCGGCGGTTTGACGGGCGCCGTTTACTGTGAAAAAATTAGAGTGTTTAAAGCAGGCGATCGCTGTGAATACATTAGCATGGAATAATGAGATAGGACTTTGGTACTATTTTGTTGGTTTGCGCACCAAGGTAATGATTAATAGGGATAGTTGGGGGTATTCATATTCAATTGTCAGAGGTGAAATTCTTGGATTTATGGAAGATGAACTTATGCGAAAGCATTTACCAAGGATGTTTTCATTAATCAAGAACGAAAGTTAGGGGATCGAAGATGATT…	1170	23	D	H	AA538	E14	AA5F15RM1F05	99.1	MAST-8
AA538_L11_MS8_H_23_D	TGTTGCAGTTAAAAAGCTCGTAGTTGGATTTCTGGCCGGGGCGACCGGTCGGCGCCCTAGCGGCGTGTGCACTGTCGTCGGCCCTGGCCATCTGCGTTAGGACGGCCGCTGGCATTAAGTTGTCGGCGGTCTGACTGGCGCCGTTTACTGTGAAAAAATTAGAGTGTTTAAAGCAGGCGATCGCTGTGAATACATTAGCATGGAATAATGAGATAGGACTTTGGTACTATTTTGTTGGTTTGCGCACCAAGGTAATGATTAATAGGGATAGTTGGGGGTATTCATATTCAATTGTCAGAGGTGAAATTCTTGGATTTATGGAAGATGAACTTATGCGAAAGCATTTACCAAGGATGTTTTCATTAATCAAGAACGAAAGTTAGGGGATCGAAGATGATT…	1169	23	D	H	AA538	L11	AA5F15RM1F05	99.8	MAST-8
AA538_L13_MS8_H_23_D	AAGTTGTTGCAGTTAAAAAGCTCGTAGTTGGATTTCTGGCCGGAGAGACCGGTCGGCGCCCTTTGGGCGTGTGCACTGTTGTCTGCTCCGGCCATCCTTGCGGAGAGCGCGCCTGGCATTAATTTGTTGGGTGTGGGATCCGCAACGTTTACTGTGAAAAAATTAGAGTGTTTAAAGCAGGCGATCGCTGTGAATACATTAGCATGGAATAATGAGATAGGACTTTGGTACTATTTTGTTGGTTTGCGCACCAAGGTAATGATTAATAGGGATAGTTGGGGGTATTCATATTCAATTGTCAGAGGTGAAATTCTTGGATTTATGGAAGATGAACTTATGCGAAAGCATTTACCAAGGATGTTTTCATTAATCAAGAACGAAAGTTAGGGGATCGAAGAT…	1174	23	D	H	AA538	L13	AI5F15RM2B03	97.5	MAST-8
AA538_A20_MS8_H_23_D	TGTTGCAGTTAAAAAGCTCGTAGTTGGATTTCTGGCCGGAGAGACCGGTCGGCGCCCTTTGGGCGTGTGCACTGTTGTCTGCTCCGGCCATCCTTGCGGAGAGCGCGCCTGGCATTAATTTGTTGGGTGTGGGATCCGCAACGTTTACTGTGAAAAAATTAGAGTGTTTAAAGCAGGCGATCGCTGTGAATACATTAGCATGGAATAATGAGATAGGACTTTGGTACTATTTTGTTGGTTTGCGCACCAAGGTAATGATTAATAGGGATAGTTGGGGGTATTCATATTCAATTGTCAGAGGTGAAATTCTTGGATTTATGGAAGATGAACTTATGCGAAAGCATTTACCAAGGATGTTTTCATTAATCAAGAACGAAAGTTAGGGGATCGAAGATGATT…	1148	23	D	H	AA538	A20	ANT12-26	95	MAST-8
AA539_D16_MS8_H_23_D	TTGTTGCAGTTAAAAAGCTCGTAGTTGGATTTCTGATCGGAGCGACCGGTCGGCGCCCTCTGTGGCGTGTGCACTGTTTGTCGGCTCCGTTCATCCTGGCGGAGAACGTGTCTGCCCTTAACTGGGTGGACTCTGGATCCGCCACGTTTACTGTGAAAAAATTAGAGTGTTTAAAGCAGGCGATCGCTGTGAATACATTAGCATGGAATAATGAGATAGGACTTTGGTACTATTTTGTTGGTTTGCGCACCAAGGTAATGATTAATAGGGATAGTTGGGGGTATTCATATTCAATTGTCAGAGGTGAAATTCTTGGATTTATGGAAGATGAACTTATGCGAAAGCATTTACCAAGGATGTTTTCATTAATCAAGAACGAAAGTTAGGGGATCGAAGATG…	1178	23	D	H	AA539	D16	ANT12-26	96.4	MAST-8
AA539_G05_MS9_H_23_D	AAGTTGTTGCAGTTAAAAAGCTCGTAGTTGGATTTCTGGCGTGCGACCCGGGTCGGCCCGAAATGGGTCTGTACTAGGAGTTGCGCGCCATCCTTGGGTCGAGGCGTTCTACCATTAACTTGGCGGTTCGTTGAGACCCATCGTTTACTGTGAACAAATTAGAGTGTTTAAAGCAGGCATATGCCTTGAATACATTAGCATGGAATAATAAGATAGGACTTCGGTAATATTTTGTTGGTTCATTATTGAGGTAATGATTAATAGGGATAGTTGGGGGTATTCATATTCAATTGTCAGAGGTGAAATTCTTGGATTTATGGAAGATGAACAACTGCGAAAGCATTTACCAAGGATGTTTTCATTAATCAAGAACGAAAGTTAGGGGATCGAAGATGATTA…	1162	23	D	H	AA539	G05	1093/1143	96.6	MAST-9
AA539_A06_MS9_H_23_D	AAGTTGTTGCAGTTAAAAAGCTCGTAGTTGGATTTCTTGTGTATGAAGCGGGTCGGCTCAAAGAGTCTGTACTAGCTTTCATATACAATCCTCGTAACAAGCTGTCGAATGATTAAATTCTTTCGGCCGTGAGTTGCGTCATTTACTGTGAACAAATTAGAGTGTTTAAAGCAGGCAAATGCTGTGAATACATTAGCATGGAATAATAAGATAGGACCTAGAGTCTATTTTGTTGGTTGCGATTTTAGGTAATGATTAATAGGGATAGTTGGGGGTATTCATATTCAATTGTCAGAGGTGAAATTCTTGGATTTATGGAAGATGAACAACTGCGAAAGCATTTACCAAGGATGTTTTCATTAATCAAGAACGAAAGTTAGGGGATCGAAGATGATTAGA…	1157	23	D	H	AA539	A06	155D3Be4yW	99.7	MAST-9
AB535_B15_MS9_H_46_S	AAGTTGTTGCAGTTAAAAAGCTCGTAGTTGGATTTCTTGGGTAGCAAGCGGGTCGGCACAAAGTGTCTGTACTAGCTTTGCTATTCAATCCTCGTAACAAGGTATCGGTGAGTTAACTCCATTCGGTGCTGAGTTGCGTCATTTACTGTGAACAAATTAGAGTGTTTAAAGCAGGCAAATGCTGTGAATACATTAGCATGGAATAATAAGATAGGACCTAGAGTCTATTTTGTTGGTTGCGATTTTAGGTAATGATTAATAGGGATAGTTGGGGGTATTCATATTCAATTGTCAGAGGTGAAATTCTTGGATTTATGGAAGATGAACAACTGCGAAAGCATTTACCAAGGATGTTTTCATTAATCAAGAACGAAAGTTAGGGGATCGAAGATGATTAGA…	1156	46	S	H	AB535	B15	C3_E008	97.5	MAST-9
AB208_F08_MS9_H_48_S	TTGTTGCAGTTAAAAAGCTCGTAGTTGGATTTCTTGGGTAGCAAGCGGGTCGGCACAAAGTGTCTGTACTAGCTTTGCTATTCAATCCTCGTAACAAGGTATCGGTGAGTTAACTCCATTCGGTGCTGAGTTGCGTCATTTACTGTGAACAAATTAGAGTGTTTAAAGCAGGCAAATGCTGTGAATACATTAGCATGGAATAATAAGATAGGACCTAGAGTCTATTTTGTTGGTTGCGATTTTAGGTAATGATTAATAGGGATAGTTGGGGGTATTCATATTCAATTGTCAGAGGTGAAATTCTTGGATTTATGGAAGATGAACAACTGCGAAAGCATTTACCAAGGATGTTTTCATTAATCAAGAACGAAAGTTAGGGGATCGAAGATGATTAGATAC…	1152	48	S	H	AB208	F08	C3_E008	97.4	MAST-9
AB242_I16_MS9_H_51_S	GTATATTAAAGTTGTTGCAGTTAAAAAGCTCGTAGTTGGATTTCTTGGGTAGCAAGCGGGTCGGCACAAAGTGTCTGTACTAGCTTTGCTATTCAATCCTCGTAACAAGGTATCGGTGAGTTAACTCCATTCGGTGCTGAGTTGCGTCATTTACTGTGAACAAATTAGAGTGTTTAAAGCAGGCAAATGCTGTGAATACATTAGCATGGAATAATAAGATAGGACCTAGAGTCTATTTTGTTGGTTGCGATTTTAGGTAATGATTAATAGGGATAGTTGGGGGTATTCATATTCAATTGTCAGAGGTGAAATTCTTGGATTTATGGAAGATGAACAACTGCGAAAGCATTTACCAAGGATGTTTTCATTAATCAAGAACGAAAGTTAGGGGATCGAAGA…	1164	51	S	H	AB242	I16	C3_E008	97.5	MAST-9
AB240_N04_MS9_H_41_S	GCGTATATTAAAGTTGTTGCAGTTAAAAAGCTCGTAGTTGGATTTCTTGGGTAGCAAGCGGGTCGGCACAAAGTGTCTGTACTAGCTTTGCTATTCAATCCTCGTAACAAGGTATCGGTGAGTTAACTCCATTCGGTGCTGAGTTGCGTCATTTACTGTGAACAAATTAGAGTGTTTAAAGCAGGCAAATGCTGTGAATACATTAGCATGGAATAATAAGATAGGACCTAGAGTCTATTTTGTTGGTTGCGATTTTAGGTAATGATTAATAGGGATAGTTGGGGGTATTCATATTCAATTGTCAGAGGTGAAATTCTTGGATTTATGGAAGATGAACAACTGCGAAAGCATTTACCAAGGATGTTTTCATTAATCAAGAACGAAAGTTAGGGGATCGAA…	1165	41	S	H	AB240	N04	C3_E008	97.4	MAST-9
AB241_P05_MS9_H_41_S	CGTATATTAAGTTGTTGCAGTTAAAAAGCTCGTAGTTGGATTTCTTGTGCATGAAGCGGGTCGGCTCAAAGAGTCTGTACTAGCTTTCATGCACAATCCTCGTAACAAGCTGTCGGTGAGTTAACTCCATTCGGCAGTGAGTTGCGTCATTTACTGTGAACAAATTAGAGTGTTTAAAGCAGGCAAATGCTGTGAATACATTAGCATGGAATAATAAGATAGGACCTAGAGTCTATTTTGTTGGTTGCGATTTTAGGTAATGATTAATAGGGATAGTTGGGGGTATTCATATTCAATTGTCAGAGGTGAAATTCTTGGATTTATGGAAGATGAACAACTGCGAAAGCATTTACCAAGGATGTTTTCATTAATCAAGAACGAAAGTTAGGGGATCGAAGA…	1151	41	S	H	AB241	P05	C3_E008	99.8261	MAST-9
AB208_P10_MS9_H_48_S	TTGTTGCAGTTAAAAAGCTCGTAGTTGGATTTCTTGGGTAGCAAGCGGGTCGGCACAAAGTGTCTGTACTAGCTTTGCTATTCAATCCTCGTAACAAGGTATCGGTGAGTTAACTCCATTCGGTGCTGAGTTGCGTCATTTACTGTGAACAAATTAGAGTGTTTAAAGCAGGCAAATGCTGTGAATACATTAGCATGGAATAATAAGATAGGACCTAGAGTCTATTTTGTTGGTTGCAATTTTAGGTAATGATTAATAGGGATAGTTGGGGGTATTCATATTCAATTGTCAGAGGTGAAATTCTTGGATTTATGGAAGATGAACAACTGCGAAAGCATTTACCAAGGATGTTTTCATTAATCAAGAACGAAAGTTAGGGGATCGAAGATGATTAGATAC…	1154	48	S	H	AB208	P10	C3_E008	97.4	MAST-9
AB208_D23_MS9_H_48_S	AGTTGTTGCAGTTAAAAAGCTCGTAGTTGGATTTCTGGCGTGCGACCCGGGTCGGCCCGAAATGGGTCTGTACTAGGAGTCGCGCGCCATCCTTGGGGCGAGGCGTTCTACCATTAACTTGGCGGTGCGTTGAGCCCCATCGTTTACTGTGAACAAATTAGAGTGTTTAAAGCAGGCATATGCCTTGAATACATTAGCATGGAATAATAAGATAGGACTTCGGTAATATTTTGTTGGTTCATTATTGAGGTAATGATTAATAGGGATAGTTGGGGGTATTCATATTCAATTGTCAGAGGTGAAATTCTTGGATTTATGGAAGATGAACAACTGCGAAAGCATTTACCAAGGATGTTTTCATTAATCAAGAACGAAAGTTAGGGGATCGAAGATGATTAG…	1135	48	S	H	AB208	D23	LC23_5EP_40	95.9	MAST-9
AB535_K16_MS9_H_46_S	GTATATTAAAGTTGTTGCAGTTAAAAAGCTCGTAGTTGGATTTCTGGCTTGTGACCCGGGTCGGCCCGAAATGGGTCTGTACTAGGAGTTGCGCGCCATCCTTGGGGCGAGGCGTTCTACCCTTAATTGGGCGGTTCGTTGAGCCCCATCGTTTACTGTGAACAAATTAGAGTGTTTAAAGCAGGCATATGCCTTGAATACATTAGCATGGAATAATAAGATAGGACTTCGGTAATATTTTGTTGGTTCATTATTGAGGTAATGATTAATAGGGATAGTTGGGGGTATTCATATTCAATTGTCAGAGGTGAAATTCTTGGATTTATGGAAGATGAACAACTGCGAAAGCATTTACCAAGGATGTTTTCATTAATCAAGAACGAAAGTTAGGGGATCGAA…	1169	46	S	H	AB535	K16	LC23_5EP_40	96.1	MAST-9
AB536_P07_MS25_H_41_D	GCGTATATTAAGTTGTTGCAGTTAAAAAGCTCGTAGTTGGATTTCTGGCGTTCGCGGTCGGTCCGCCTTCGGGTGTGCACTGCATTGCGGTCGCCATCTTCTATGCGAGTGCGTGTGGCATTAGGTTGTCGGGCGCATTAGCATGGTCGTTTACTGTGAAAAAATTAGAGTGTTTAAAGCAGGCTCTGCTTGAATACATTAGCATGGAATAATAAGATAAGACTAAGGTCTTACTTGTTGGTTCAGAGATCTTAGTAATGATTAATAGGGATAGTTGGGGGTATTCGTATTCAATTGTCAGAGGTGAAATTCTTGGATTTATGGAAGACGAACTTCTGCGAAAGCATTTACCAAGGATGTTTTCATTAATCAAGAACGAAAGTTAGGGGATCGAAGACG…	1166	41	D	H	AB536	P07	ME1-20	87.0075	MAST-25
AB208_D03_MS25_H_48_S	GCGTATATTAAAGTTGTTGCAGTTAAAAAGCTCGTAGTTGGATTTCTGGCGTTCGCGGTCGGTCCGCCTTCGGGTGTGCACTGCATTGCGGTCGCCATCTTCCATGCGAGTGCGTGTGGCATTAGGTTGTCGGGCGCATTAGCATGGTCGTTTACTGTGAAAAAATTAGAGTGTTTAAAGCAGGCTCTGCTTGAATACATTAGCATGGAATAATAAGATAAGACTAAGGTCTTACTTGTTGGTTCAGAGATCTTAGTAATGATTAATAGGGATAGTTGGGGGTATTCGTATTCAATTGTCAGAGGTGAAATTCTTGGATTTATGGAAGACGAACTTCTGCGAAAGCATTTACCAAGGATGTTTTCATTAATCAAGAACGAAAGTTAGGGGATCGAAGAC…	1162	48	S	H	AB208	D03	ME1-24	86.9	MAST-25
AB535_A18_MS25_H_46_S	GCGTATATTAAGTTGTTGCAGTTAAAAAGCTCGTAGTTGGATTTCTGGCGTTCGCGGTCGGTCCGCCTTCGGGTGTGCACTGCATTGCGGTCGCCATCTTCTATGCGAGTGCGTGTGGCATTAGGTTGTCGGGCGCATTAGCATGGTCGTTTACTGTGAAAAAATTAGAGTGTTTAAAGCAGGCTCTGCTTGAATACATTAGCATGGAATAATAAGATAAGACTAAGGTCTTACTTGTTGGTTCAGAGATCTTAGTAATGATTAATAGGGATAGTTGGGGGTATTCGTATTCAATTGTCAGAGGTGAAATTCTTGGATTTATGGAAGACGAACTTCTGCGAAAGCATTTACCAAGGATGTTTTCATTAATCAAGAACGAAAGTTAGGGGATCGAAGACG…	1165	46	S	H	AB535	A18	TH10.51	99.7	MAST-25
AB535_F05_MS25_H_46_S	AAGTTGTTGCAGTTAAAAAGCTCGTAGTTGGATTTCTGGCGTTCGCGGTCGGTCCGCCTTCGGGTGTGCACTGTATTGCGGTCGCCATCTTCTATGCGAGTGCGTGTGGCATTAGGTTGTCGGGCGCATTAGCATGGTCGTTTACTGTGAAAAAATTAGAGTGTTTAAAGCAGGCTCTGCTTGAATACATTAGCATGGAATAATAAGATAAGACTAAGGTCTTACTTGTTGGTTCAGAGATCTTAGTAATGATTAATAGGGATAGTTGGGGGTATTCGTATTCAATTGTCAGAGGTGAAATTCTTGGATTTATGGAAGACGAACTTCTGCGAAAGCATTTACCAAGGATGTTTTCATTAATCAAGAACGAAAGTTAGGGGATCGAAGACGATCAGATAC…	1156	46	S	H	AB535	F05	TH10.51	99.5	MAST-25
AB536_J06_MS25_H_41_D	GTGATATTAAGTTGTTGCAGTTAAAAAGCTCGTAGTTGGATTTCTGGCGTTCGCGGTCGGTCCGCCTTCGGGTGTGCACTGTATTGCGGTCGCCATCTTCTATGCGAGTGCGTGTGGCATTAGGTTGTCGGGCGCATTAGCATGGTCGTTTACTGTGAAAAAATTAGAGTGTTTAAAGCAGGCTCTGCTTGAATACATTAGCATGGAATAATAAGATAAGACTAAGGTCTTACTTGTTGGTTCAGAGATCTTAGTAATGATTAATAGGGATAGTTGGGGGTATTCTTATTCAATTGGCAGAGGTGAAATTCTTGGATTTATGGAAGACGAACTTCTGCGAAAGCATTTACC-ACGGATGTTTTCATTAATCAAGAACCAAAGTTAGGGGATCGAAGACG…	1148	41	D	H	AB536	J06	TH10.51	98.9556	MAST-25
AB536_P19_MS25_H_41_D	GCGTATATTAAAGTTGTTGCAGTTAAAAAGCTCGTAGTTGGATTTCTGGCGTTCGCGGTCGGTCCGCCTTCGGGTGTGCACTGCATTGCGGTCGCCATCTTCTATGCGAGTGCGTGTGGCATTAGGTTGTCGGGCGCATTAGCATGGTCGTTTACTGTGAAAAAATTAGAGTGTTTAAAGCAGGCTCTGCTTGAATACATTAGCATGGAATAATAAGATAAGACTAAGGTCTTACTTGTTGGTTCAGAGATCTTAGTAATGATTAATAGGGATAGTTGGGGGTATTCGTATTCAATTGTCAGAGGTGAAATTCTTGGATTTATGGAAGACGAACTTCTGCCAAAGCATTTACCAAGGATGTTTTCCTTAATCAAGAACGAAAGTTAGGGGATCAAAGAC…	1140	41	D	H	AB536	P19	TH10.51	98.0443	MAST-25
AB535_P18_META_H_46_S	GCGTATACTAAAGTTGTTGCGGTTAAAAAGCTCGTAGTTGGATCTATGAATGTGAACGCGAGGTCGCTTTATTGAGTGAACTTTGTGGCGCATTCTTCCCTTTGGTCGGTGTGTTCGTGCTCTTAATTGAGTGCGACATGCTACCAGAAATTTTACCTTGAAAAAATTAGAGTGTTCAAAGCAGACCTTTTTGTGTCTGAATATTCGTGCATGGAATAATAAAATATGAATTCGGTTCTATTTTATTGGTTTTCGGAACTCGAGTTAATGATTAAGAGGGACAGACGGGGGCATCCGTACTCTGCCGTTAGAGGTGAAATTCTTGGATCGGCGGAAGACGCGCAACTGCGAAAGCATTTGCCAAGAATGTTTTCTTTAATCAAGAACGATAGTCGGAGG…	857	46	S	H	AB535	P18	BC95F13RM1F01	94.9	Metazoa
AB536_E14_META_H_41_D	ACTAAAGTTGTTGCGGTTAAAAAGCTCGTAGTTGGATCTATGAATGTGAACGCGAGGTCGCTTTATTGAGTGAACTTTGTGGCGCATTCTTCCCTTTGGTCGGTGTGTTCGTGCTCTTAATTGAGTGCGACATGCTACCAGAAATTTTACCTTGAAAAAATTAGAGTGTTCAAAGCAGACCTTTTTGTGTCTGAATATTCGTGCATGGAATAATAAAATATGAATTCGGTTCTATTTTATTGGTTTTCGGAACTCGAGTTAATGATTAAGAGGGACAGACGGGGGCATCCGTACTCTGCCGTTAGAGGTGAAATTCTTGGATCGGCGGAAGACGCGCAACTGCGAAAGCATTTGCCAAGAATGTTTTCTTTAATCAAGAACGATAGTCGGAGGTTCGAA…	1163	41	D	H	AB536	E14	Megalocercus huxleyi	95.5326	Metazoa
AB536_L14_META_H_41_D	TATACTAAGTTGTTGCGGTTAAAAAGCTCGTAGTTGGATCTATGAATGTGAACGCGAGGTCGCTTTATTGAGTGAACTTTGTGGCGCATTCTTCCCTTTGGTCGGTGTGTTCGTGCTCTTAATTGAGTGCGACATGCTACCAGAAATTTTACCTTGAAAAAATTAGAGTGTTCAAAGCAGACCTTTTTGTGTCTGAATATTCGTGCATGGAATAATAAAATATGAATTCGGTTCTATTTTATTGGTTTTCGGAACTCGAGTTAATGATTAAGAGGGACAGACGGGGGCATCCGTACTCTGCCGTTAGAGGTGAAATTCTTGGATCGGCGGAAGACGCGCAACTGCGAAAGCATTTGCCAAGAATGTTTTCTTTAATCAAGAACGATAGTCGGAGGTTCG…	1163	41	D	H	AB536	L14	Megalocercus huxleyi	95.4506	Metazoa
AB536_D16_META_H_41_D	ACTAAAGTTGTTGCGGTTAAAAAGCTCGTAGTTGGATCTTGGAATGTGTTCAAGCGGGTCAGCTTCTGGCTGTTCGCTGCTTGACGTGTTCTTCTATTTGGTTTTGGTGCGGTGCGCTTAACTGCGTGTCGCTCCCGGCCGAAACGTTTACCTTGAAAAAATTAGAGTGTTCAAAGCAGACCTGTTTGAGTCTGAATATTCGTGCATGGAATAATGAAATATGAATTCGGTTCTATTTTGTTGGTTTTCGGATCTCGAGTTAATGATCAAGAGGGACAGACGGGGGCATTCGTACTCTGCCGTTAGAGGTGAAATTCTTGGATCGGCGGAAGACGCGCAACTGCGAAAGCATTTGCCAAGAATGTTTTCTTTAATCAAGAACGATAGTCGGAGGTTCGA…	1159	41	D	H	AB536	D16	Oikopleura sp	98.7741	Metazoa
AB535_A05_META_H_46_S	GCGTATACTAAAGTTGTTGCGGTTAAAAAGCTCGTAGTTGGATCTTGGAATGTGTTCAAGCGGGTCAGCTTCTGGCTGTTCGCTGCTTGACGTGTTCTTCTATTTGGTTTTGGTGCGGTGCGCTTAACTGCGTGTCGCTCCCGGCCGAAACGTTTACCTTGAAAAAATTAGAGTGTTCAAAGCAGACCTGTTTGAGTCTGAATATTCGTGCATGGAATAATGAAATATGAATTCGGTTCTATTTTGTTGGTTTTCGGATCTCGAGTTAATGATCAAGAGGGACAGACGGGGGCATTCGTACTCTGCCGTTAGAGGTGAAATTCTTGGATCGGCGGAAGACGCGCAACTGCGAAAGCATTTGCCAAGAATGTTTTCTTTAATCAAGAACGATAGTCGGAG…	1189	46	S	H	AB535	A05	Oikopleura sp.	98.9	Metazoa
AB536_I11_META_H_41_D	GTATACTAAAGTTGTTGCGGTTAAAAAGCTCGTAGTTGGATCTTGGAATGTGTTCAAGCGGGTCAGCTTCTGGCTGTTCGCTGCTTGACGTGTTCTTCTATTTGGTTTTGGTGCGGTGCGCTTAACTGCGTGTCGCTCCCGGCCGAAACGTTTACCTTGAAAAAATTAGAGTGTTCAAAGCAGACCTGTTTGAGTCTGAATATTCGTGCATGGAATAATGAAATATGAATTCGGTTCTATTTTGTTGGTTTTCGGATCTCGAGTTAATGATCAAGAGGGACAGACGGGGGCATTCGTACTCTGCCGTTAGAGGTGAAATTCTTGGATCGGCGGAAGACGCGCAACTGCGAAAGCATTTGCCAAGAATGT-TTTC-TTTAATCAAGAACGATAGTCGGAG…	1192	41	D	H	AB536	I11	Oikopleura sp.	98.7773	Metazoa
AB535_M15_META_H_46_S	ATACTAAAGTTGTTGCGGTTAAAAAGCTCGTAGTTGGATCTTGGAATGTGTTCAAGCGGGTCAGCTTCTGGCTGTTCGCTGCTTGACGTGTTCTTCTATTTGGTTTTGGTGCGGTGCGCTTAACTGCGTGTCGCTCCCGGCCGAAACGTTTACCTTGAAAAAATTAGAGTGTTCAAAGCAGACCTGTTTGAGTCTGAATATTCGTGCATGGAATAATGAAATATGAATTCGGTTCTATTTTGTTGGTTTTCGGATCTCGAGTTAATGATCAAGAGGGACAGACGGGGGCATTCGTACTCTGCCGTTAGAGGTGAAATTCTTGGATCGGCGGAAGACGCGCAACTGCGAAAGCATTTGCCAAGAATGTTTTCTTTAATCAAGAACGATAGTCGGAGGTTC…	1185	46	S	H	AB535	M15	Oikopleura sp.	98.8	Metazoa
AB240_B20_META_H_41_S	AAGTTGTTGCAGTTAAAAAGCTCGTAGTTGGATTTCGGAACCGGCCGATTGGTCCGTCCTCTGGATCGTGTACTGATCGGTCTGTTCTTCTTCGCGAAGACCGCGTGTGCCCTTAACTGGGTGGGCGCGGGATTCGCGACGTTTACTTTGAAAAAATTAGAGTGTTCAAAGCAGGCAGTCGCTTGAATATCTCAGCATGGAATAATAGAATAGGACTTTGGTCTTATTTTGTTGGTTTCCGAGACCGAAGTAATGATTAATAGGGACAGTTGGGGGCATTCGTATTTCATTGTCAGAGGTGAAATTCTTGGATTTATGAAAGACGAACTTCTGCGAAAGCATTTGCCAAGGATGTTTTCATTAATCAAGAACGAAAGTTGGAGGCTCGAAGACGATCAG…	1164	41	S	H	AB240	B20	Bolinopsis infundibulum	99.8	Metazoa
AB240_J17_META_H_41_S	AAAGTTGTTGCAGTTAAAAAGCTCGTAGTTGGATTTCGGAACCGGCCGATTGGTCCGTCCTCTGGATCGTGTACTGATCGGTCTGTTCTTCTTCGCGAAGACCGCGTGTGCCCTTAACTGGGTGGGCGCGGGATTCGCGACGTTTACTTTGAAAAAATTAGAGTGTTCAAAGCAGGCAGTCGCTTGAATATCTCAGCATGGAATAATAGAATAGGACTTTGGTCTTATTTTGTTGGTTTCCGAGACCGAAGTAATGATTAATAGGGACAGTTGGGGGCATTCGTATTTCATTGTCAGAGGTGAAATTCTTGGATTTATGAAAGACGAACTTCTGCGAAAGCATTTGCCAAGGATGTTTTCATTAATCAAGAACGAAAGTTGGAGGCTCGAAGACGATCA…	1165	41	S	H	AB240	J17	Bolinopsis infundibulum	99.8	Metazoa
AB537_A06_NOVA_H_41_D	AAATTGCTGCAGTTAAAAAGCTCGTAGTCGGATGTTTCGAGTGTTGTGTGATTTGCATGATGTGCCGGAAGGCGCGTTGTTTTGGCAAGTGACCCACTCGATTGTTGAGGTGGACTCTCGTGTCAGTTAATTCTGTCTTGCGGGATGATGGAAGCCTCTCTTGCACTGTGAATAAAACGAAGCGCTCCAAGCAGTTTGGAAAGACTGAACGATAAAGCATGGGATGCTGTCAGAAGATCTTGGGATGACGAGTTGTCGGTGAATTGTGATCCTAGATAATGATTACAGGAGCAGTTGGGGCGATTGGTATTGCAGGGGTACCGGTGAAATGGAGATCCTTGCAAGACTGACGAAAGCGAAAGCATTTCGCAAGGATGTTTTCAATGATCAAGAACGAAA…	1208	41	D	H	AB537	A06	BL000921.12	96.1	Novel
AB241_A08_NOVA_H_41_S	TTAAAAAGCTCGTAGGCGGATGTTTCGAGTGTTTTGTGTGATTTGCATGATGTGCCGGAAGGCGCGTTGTTTTGGCAAGTGACCCACTCGATTGTTGAGGTGGACTCTCGTGTCAGTTAATTCTGTCTTGCGGGATGATGGAAGCCTCTCTTGCACTGTGAATAAAACGAAGCGCTCCAAGCAGTTTGGAAAGACTGAACGATAAAGCATGGGATGCTGTCAGAAGATCTTGGGATGACGAGTTGTCGGTGAATTGTGATCCTAGATAATGATTACAGGAGCAGTTGGGGCGATTGGTATTGCAGGGGTACCGGTGAAATGGAGATCCTTGCAAGACTGACGAAAGCGAAAGCATTTCGCAAGGATGTTTTCAATGATCAAGAACGAAAGTCATGGGAT…	1182	41	S	H	AB241	A08	BL000921.12	95.8	Novel
AB536_I04_NOVA_H_41_D	GGGACACAAATTGCTGCAGTTAAAAAGCTCGTAGTCGGATGTTTCGAGTGTTATGTGTGATTTGCATGATGTGCCGGAAGGCGCGTTGTTTTGGCAAGTGACCCACTCGATTGTTGAGGTGGACTCTCGTGTCAGTTAATTCTGTCTTGCGGGATGATGGAAGCCTCTCTTGCACTGTGAATAAAACGAAGCGCTCCAAGCAGTTTGGAAAGACTGAACGATAAAGCATGGGATGCTGTCAGAAGATCTTGGGATGACGAGTTGTCGGTGAATTGTGATCCTAGATAATGATTACAGGAGCAGTTGGGGCGATTGGTATTGCAGGGGTACCGGTGAAATGGAGATCCTTGCAAGACTGACGAAAGCGAAAGCATTTCGCAAGGATGTTTTCAATGATCA…	1202	41	D	H	AB536	I04	BL000921.12	95.6989	Novel
AB538_J10_NOVA_H_41_D	CTGCAGTTAAAAAGCTCGTAGTCGGATGTTTCGAGTGTTTTGTGTGATTTGCATGATGTGCCGGAAGGCGCGTTGTTTTGGCAAGTGACCCACTCGATTGTTGAGGTGGACTCTCGTGTCAGTTAATTCTGTCTTGCGGGATGATGGAAGCCTCTCTTGCACTGTGAATAAAACGAAGCGCTCCAAGCAGTTTGGAAAGACTGAACGATAAAGCATGGGATGCTGTCAGAAGATCTTGGGATGACGAGTTGTCGGTGAATTGTGATCCTAGATAATGATTACAGGAGCAGTTGGGGCGATTGGTATTGCAGGGGTACCGGTGAAATGGAGATCCTTGCAAGACTGACGAAAGCGAAAGCATTTCGCAAGGATGTTTTCAATGATCAAGAACGAAAGTCA…	1187	41	D	H	AB538	J10	BL000921.12	95.9623	Novel
AB536_J10_NOVA_H_41_D	CTGCAGTTAAAAAGCTCGTAGTCGGATGTTTCGAGTGTTTTGTGTGATTTGCATGATGTGCCGGAAGGCGCGTTGTTTTGGCAAGTGACCCACTCGATTGTTGAGGTGGACTCTCGTGTCAGTTAATTCTGTCTTGCGGGATGATGGAAGCCTCTCTTGCACTGTGAATAAAACGAAGCGCTCCAAGCAGTTTGGAAAGACTGAACGATAAAGCATGGGATGCTGTCAGAAGATCTTGGGATGACGAGTTGTCGGTGAATTGTGATCCTAGATAATGATTACAGGAGCAGTTGGGGCGATTGGTATTGCAGGGGTACCGGTGAAATGGAGATCCTTGCAAGACTGACGAAAGCGAAAGCATTTCGCAAGGATGTTTTCAATGATCAAGAACGAAAGTCA…	1187	41	D	H	AB536	J10	BL000921.12	95.9623	Novel
AB535_L08_NOVA_H_46_S	AAATTGCTGCAGTTAAAAAGCTCGTAGTCGGATGTTTCGAGTGTACTGTGTGATTTGCATGATGTGCCGGAAGGCGCGTTGTTTTGGCAAGTGACCCACTCGATTGTTGAGGTGGACTCTCGTGTCAGTTAATTCTGTCTTGCGGGATGATGGAAGCCTCTCTTGCACTGTGAATAAAACGAAGCGCTCCAAGCAGTTTGGAAAGACTGAACGATAAAGCATGGGATGCTGTCAGAAGATCTTGGGATGACGAGTTGTCGGTGAATTGTGATCCTAGATAATGATTACAGGAGCAGTTGGGGCGATTGGTATTGCAGGGGTACCGGTGAAATGGAGATCCTTGCAAGACTGACGAAAGCGAAAGCATTTCGCAAGGATGTTTTCAATGATCAAGAACGA…	1211	46	S	H	AB535	L08	BL000921.12	95.7	Novel
AB240_M09_NOVA_H_41_S	TGCAGTTAAAAAGCTCGTAGTCGGATGTTTCGAGTGTTATGTGTGATTTGCATGATGTGCCGGAAGGCGCGTTGTTTTGGCAAGTGACCCACTCGATTGTTGAGGTGGACTCTCGTGTCAGTTAATTCTGTCTTGCGGGATGATGGAAGCCTCTCTTGCACTGTGAATAAAACGAAGCGCTCCAAGCAGTTTGGAAAGACTGAACGATAAAGCATGGGATGCTGTCAGAAGATCTTGGGATGACGAGTTGTCGGTGAATTGTGATCCTAGATAATGATTACAGGAGCAGTTGGGGCGATTGGTATTGCAGGGGTACCGGTGAAATGGAGATCCTTGCAAGACTGACGAAAGCGAAAGCATTTCGCAAGGATGTTTTCAATGATCAAGAACGAAAGTCAT…	1202	41	S	H	AB240	M09	BL000921.12	95.8	Novel
AB538_B20_NOVB_H_41_D	CAGTTCGAAACGATAGATACGTGTAGTGCTCGTAAACGATTTAGACTGCGATCGGCAAGGGTGTTAATAACCTGTCAGCAGCTTCCGGGAAACCAAAGTGTTTGTAGCCCAGGGGGAGTATGGTTGCAAAGCTGAAACTTAAAGAAAATGACGGAAGGGCACCACCAGGCCGTGGAGCCTGCGGCTTAATTTGACTCAACACGGGACAACTTGCCCGGCCCGGACACAGGAATGATTGACAGATTGAGAGCTCTTTCTTGATTCTGTGGGTGGTGGTGCATGGCCGTTCTTAGTCGGTGGAGTGATTTGTCTGGTTAATTCCGATAACGGACGAGACTCTGACATGCTAACTAGTTTCGCTTGCCCTTGGTCAGGTGGGAACTTCTTAGATGGATTGGC…	757	41	D	H	AB538	B20	SHAX563	93.9394	Novel
AB538_E23_NOVB_H_41_D	GACTGCGATCGCAAGGGTTGTTAATAACCTGTCAGCAGCTTCCGGGAAACCCAAAGTGTTTGTAGCCCAGGGGGAGTATGGTCGCAAAGCTGAAACTTAAAGAAATTGACGGAAGGGCACCACCAGGCGTGGAGCCTGCGGCTTTAATTTGACTCAACACGGGACAACTTCCCCGGCCCGGACACAGGAATGATTGACAGATTGAGAGCTCTTTCTTGATTCTGTGGGTGGTGGTGCATGGCCGTTCTTAGTCGGTGGAGTGATTTGTCTGGTTAATTCCGATAACGGACGAGACTCTGACATGCTAACTAGTTTCGCTTGCCCTTGGTCAGGTGGGAACTTCTTAGATGGATTGGCGCTTTTTTTCAATGCGCATGAAATAGAGCTATAACAGGTCTG…	716	41	D	H	AB538	E23	SHAX563	95.8333	Novel
AB538_F09_NOVB_H_41_D	TTATCAGCTTGTAGTGGGCGTCGCTTTTGTGGTGCTCACTTTAGGAGCTTGGTATCCTCATTTTGATGTTTGGGTGCGGGTGTCATTAGCTTGGCGTCCGTAAACTGCATCGATTTTACCTTGAATAAATCGGAGTGCTCAAAGCAGGCTCTAATGCTTGAACGATTGTGCATGGGATAATGGAACAGGGCGTCTCCGCCCTTTCATTGGTTTAAGTGGAGACGTAATGATAGATAGGAACGGACGGCGTGATTCGTACGAGAGGGTGAAAGGTGAAATTTTTAGATCCTTCTCAGACGGACGGATGCGAAGGCGTTTCACGAGAACGTTTTCATTGATCAAGAGCGAAAGAAGCAGGTTCGAAAACGATTAGATACCGTTGTAGTTGCTTCCGTAAAC…	1153	41	D	H	AB538	F09	SHAX563	96.4634	Novel
AB538_G21_NOVB_H_41_D	GACTGCGATCGGCAAGGGTTGTTAATAACCTGTCAGCAGCTTCCGGGAAACCAAAGTGTTGTAGCCCAGGGGGAGTATGGTTGCAAAGCTGAAACTTAAAGAAAATGACGGAAGGGCACCACCAGGGCGTGGAGCCTGCGGCTTTAATTTGACTCAACACGGGACAACTTGCCCGGCCCGGACACAGGAATGATTGACAGATTGAGAGCTCTTTCTTGATTCTGTGGGTGGTGGTGCATGGCCGTTCTTAGTCGGTGGAGTGATTTGTCTGGTTAATTCCGATAACGGACGAGACTCTGACATGCTAACTAGTTTCGCTTGCCCTTGGTCAGGTGGGAACTTCTTAGATGGATTGGCGCTTTTTTTCAATGCGCATGAAATAGAGCTATAACAGGTCTG…	727	41	D	H	AB538	G21	SHAX563	95.599	Novel
AB538_J02_NOVB_H_41_D	ATAGATACCGTGTAGTTGCTCCGTAAACGATTAGACTGCGATTGGCAAGGGTTGTTAATAACCTGTCAGCAGCTTCCGGGAAACCAAAGTGTTTGTAGCCCAGGGGGAGTATGGTTGCAAAGCTGAAACTTAAAGAAATTGACGGAAGGGCACCACCAGGGCGTGGAGCCTGCGGCTTAATTTGACTCAACACGGGACAACTTGCCCGGCCCGGACACAGGAATGATTGACAGATTGAGAGCTCTTTCTTGATTCTGTGGGTGGTGGTGCATGGCCGTTCTTAGTCGGTGGAGTGATTTGTCTGGTTAATTCCGATAACGGACGAGACTCTGACATGCTAACTAGTTTCGCTTGCCCTTGGTCAGGTGGGAACTTCTTAGATGGATTGGCGCTTTTTTT…	759	41	D	H	AB538	J02	SHAX563	95.1002	Novel
AB537_A07_NOVB_H_41_D	AAGTTGTTGTGGTTGAAGAGCTCGTAGTCGTAACTCTGGATTATCAGCTTGTAGTGGGCGTCGCTTTTGTGGTGCTCACTTTAGGAGCTTGGTATCCTCATTTTGATGTTTGGGTGCGGGTGTCATTAGCTTGGCGTCCGTAAACTGCATCGATTTTACCTTGAATAAATCGGAGTGCTCAAAGCAGGCTCTAATGCTTGAACGATTGTGCATGGGATAATGGAACAGGGCGTCTCCGCCCTTTCATTGGTTTAAGTGGAGACGTAATGATAGATAGGAACGGACGGCGTGATTCGTACGAGAGGGTGAAAGGTGAAATTTTTAGATCCTTCTCAGACGGACGGATGCGAAGGCGTTTCACGAGAACGTTTTCATTGATCAAGAGCGAAAGAAGCAGGT…	1193	41	D	H	AB537	A07	Thalassodrilides gurwitschi 18S	79.1	Novel
AB537_A23_NOVB_H_41_D	AAGTTGTTGTGGTTGAAGAGCTCGTAGTCGTAACTCTGGATTATCAGCTTGTAGTGGGCGTCGCTTTTGTGGTGCTCACTTTAGGAGCTTGGTATCCTCATTTTGATGTTTGGGTGCGGGTGTCATTAGCTTGGCGTCCGTAAACTGCATCGATTTTACCTTGAATAAATCGGAGTGCTCAAAGCAGGCTCTAATGCTTGAACGATTGTGCATGGGATAATGGAACAGGGCGTCTCCGCCCTTTCATTGGTTTAAGTGGAGACGTAATGATAGATAGGAACGGACGGCGTGATTCGTACGAGAGGGTGAAAGGTGAAATTTTTAGATCCTTCTCAGACGGACGGATGCGAAGGCGTTTCACGAGAACGTTTTCATTGATCAAGAGCGAAAGAAGCAGGT…	1193	41	D	H	AB537	A23	Thalassodrilides gurwitschi 18S	79.1	Novel
AB537_B02_NOVB_H_41_D	AAGTTGTTGTGGTTGAAGAGCTCGTAGTCGTAACTCTGGATTATCAGCTTGTAGTGGGCGTCGCTTTTGTGGTGCTCACTTTAGGAGCTTGGTATCCTCATTTTGATGTTTGGGTGCGGGTGTCATTAGCTTGGCGTCCGTAAACTGCATCGATTTTACCTTGAATAAATCGGAGTGCTCAAAGCAGGCTCTAATGCTTGAACGATTGTGCATGGGATAATGGAACAGGGCGTCTCCGCCCTTTCATTGGTTTAAGTGGAGACGTAATGATAGATAGGAACGGACGGCGTGATTCGTACGAGAGGGTGAAAGGTGAAATTTTTAGATCCTTCTCAGACGGACGGATGCGAAGGCGTTTCACGAGAACGTTTTCATTGATCAAGAGCGAAAGAAGCAGGT…	1193	41	D	H	AB537	B02	Thalassodrilides gurwitschi 18S	79.1	Novel
AB537_D08_NOVB_H_41_D	AAGTTGTTGTGGTTGAAGAGCTCGTAGTCGTAACTCTGGATTATCAGCTTGTAGTGGGCGTCGCTTTTGTGGTGCTCACTTTAGGAGCTTGGTATCCTCATTTTGATGTTTGGGTGCGGGTGTCATTAGCTTGGCGTCCGTAAACTGCATCGATTTTACCTTGAATAAATCGGAGTGCTCAAAGCAGGCTCTAATGCTTGAACGATTGTGCATGGGATAATGGAACAGGGCGTCTCCGCCCTTTCATTGGTTTAAGTGGAGACGTAATGATAGATAGGAACGGACGGCGTGATTCGTACGAGAGGGTGAAAGGTGAAATTTTTAGATCCTTCTCAGACGGACGGATGCGAAGGCGTTTCACGAGAACGTTTTCATTGATCAAGAGCGAAAGAAGCAGGT…	1193	41	D	H	AB537	D08	Thalassodrilides gurwitschi 18S	79.1	Novel
AB537_E10_NOVB_H_41_D	AAGTTGTTGTGGTTGAAGAGCTCGTAGTCGTAACTCTGGATTATCAGCTTGTAGTGGGCGTCGCTTTTGTGGTGCTCACTTTAGGAGCTTGGTATCCTCATTTTGATGTTTGGGTGCGGGTGTCATTAGCTTGGCGTCCGTAAACTGCATCGATTTTACCTTGAATAAATCGGAGTGCTCAAAGCAGGCTCTAATGCTTGAACGATTGTGCATGGGATAATGGAACAGGGCGTCTCCGCCCTTTCATTGGTTTAAGTGGAGACGTAATGATAGATAGGAACGGACGGCGTGATTCGTACGAGAGGGTGAAAGGTGAAATTTTTAGATCCTTCTCAGACGGACGGATGCGAAGGCGTTTCACGAGAACGTTTTCATTGATCAAGAGCGAAAGAAGCAGGT…	1193	41	D	H	AB537	E10	Thalassodrilides gurwitschi 18S	79.1	Novel
AB537_E20_NOVB_H_41_D	AAGTTGTTGTGGTTGAAGAGCTCGTAGTCGTAACTCTGGATTATCAGCTTGTAGTGGGCGTCGCTTTTGTGGTGCTCACTTTAGGAGCTTGGTATCCTCATTTTGATGTTTGGGTGCGGGTGTCATTAGCTTGGCGTCCGTAAACTGCATCGATTTTACCTTGAATAAATCGGAGTGCTCAAAGCAGGCTCTAATGCTTGAACGATTGTGCATGGGATAATGGAACAGGGCGTCTCCGCCCTTTCATTGGTTTAAGTGGAGACGTAATGATAGATAGGAACGGACGGCGTGATTCGTACGAGAGGGTGAAAGGTGAAATTTTTAGATCCTTCTCAGACGGACGGATGCGAAGGCGTTTCACGAGAACGTTTTCATTGATCAAGAGCGAAAGAAGCAGGT…	1193	41	D	H	AB537	E20	Thalassodrilides gurwitschi 18S	79.1	Novel
AB537_I20_NOVB_H_41_D	AAGTTGTTGTGGTTGAAGAGCTCGTAGTCGTAACTCTGGATTATCAGCTTGTAGTGGGCGTCGCTTTTGTGGTGCTCACTTTAGGAGCTTGGTATCCTCATTTTGATGTTTGGGTGCGGGTGTCATTAGCTTGGCGTCCGTAAACTGCATCGATTTTACCTTGAATAAATCGGAGTGCTCAAAGCAGGCTCTAATGCTTGAACGATTGTGCATGGGATAATGGAACAGGGCGTCTCCGCCCTTTCATTGGTTTAAGTGGAGACGTAATGATAGATAGGAACGGACGGCGTGATTCGTACGAGAGGGTGAAAGGTGAAATTTTTAGATCCTTCTCAGACGGACGGATGCGAAGGCGTTTCACGAGAACGTTTTCATTGATCAAGAGCGAAAGAAGCAGGT…	1193	41	D	H	AB537	I20	Thalassodrilides gurwitschi 18S	79.1	Novel
AB537_L11_NOVB_H_41_D	AAGTTGTTGTGGTTGAAGAGCTCGTAGTCGTAACTCTGGATTATCAGCTTGTAGTGGGCGTCGCTTTTGTGGTGCTCACTTTAGGAGCTTGGTATCCTCATTTTGATGTTTGGGTGCGGGTGTCATTAGCTTGGCGTCCGTAAACTGCATCGATTTTACCTTGAATAAATCGGAGTGCTCAAAGCAGGCTCTAATGCTTGAACGATTGTGCATGGGATAATGGAACAGGGCGTCTCCGCCCTTTCATTGGTTTAAGTGGAGACGTAATGATAGATAGGAACGGACGGCGTGATTCGTACGAGAGGGTGAAAGGTGAAATTTTTAGATCCTTCTCAGACGGACGGATGCGAAGGCGTTTCACGAGAACGTTTTCATTGATCAAGAGCGAAAGAAGCAGGT…	1193	41	D	H	AB537	L11	Thalassodrilides gurwitschi 18S	79.1	Novel
AB535_A15_NOVC_H_46_S	ACCGTCGTAGTCTTAACCATAAACTATGCCGACTAGAGATCGGTGGATGTTATTCTATGACTCCATCAGCATCTTATGAGAAATCAAAGTCTTTGGGTTCCGGGGGGAGTATGGTCGCAAGGCTGAAACTTAAAGGAATTGACGGAAGGGCACCACCAGGAGTGGAGCCTGCGGCTTAATTTGACTCAACACGGGGAAACTTACCAGGTCCAGACATAGTAAGGATTGACAGATTGAGAGCTCTTTCTTGATTCTATGGGGGGTGGTGCATGGCCGTTCTTAGTTGGTGGAGTGATTTGTCTGGTTAATTCCGTTAACGAACGAGACCTTAACCTGCTAAATAGTTGCACGGATTACCGATCCGTGACATCTTCTTAGAGGGACTATTGGTGTCTAATC…	761	46	S	H	AB535	A15	MB07.52	99.7	Novel
AB535_C23_NOVC_H_46_S	GCGTATATTAATGTTGTTGCAGTTAAAAAGCTCGTAGCCGACTCTCGGGGCTGTCGCAACGGTCCGCAGAAATGTGAGCACTGTTGCGGCCGCCTCTTCCTTCTGGACACCATGTCTTCTCTTGACTGAGCGGATGTGGGGGCCAGATCGTTCACTTTGAACAAATTAGAGTGTTCAAAGCAGGCCTCCGCCTGAATACTTGAGCATGGAATGATATCAATAGGTTCTCCCTTCTCGTTTATTGGTGATGAGAAGGAAGAAAATGAGAAAGGGGAATGGTTGGGGCCATTCGTACTGCAGCGTTAGAGGTGAAATTCTTGGATCGCTGCAAGACGAACAACAGCGAAAGCATTTGGCAAGAACGTTTCCACCGGTCAAGAACGAAAGTTAAGGGATCGA…	1172	46	S	H	AB535	C23	MB07.52	99.9	Novel
AB206_K07_NOVD_H_47_S	GCGTATACTAAAGTTGTTGCGGTTAAAAAGCTCGTAGTTGGATTTCTGGGTCGGTGCGCCGGTCCACGCTATGCGTGAGCACTGGTGTGCGGGCTCTTCCTGGCAAGAACCGCCGCGCCGCCCTCGTGGTGTGCGCGGGCCGGGGCTTGCCTCGTTTACTGTGAGCAAATTAGAGTGTTCAAAGCAGGCGATTGCTGTGAATACATTAGCATGGAATAATGGAATAGGACTTTGGTTCTATTTTGTTGGTTTCTAGGACTGAAGTAATGATTAATAGGGATGGTTGGGGGCATTCGTATTTCATTGTCAGAGGTGAAATTCTTGGATTTATGAAAGACGAACATCTGCGAAAGCGTCTGCCAAGGACGTTTTCATTAATCAAGAACGAAAGTTAGGGGA…	1175	47	S	H	AB206	K07	AA5F13RJ3C10	93.4	Novel
AA539_B07_NOVD_H_23_D	TTAATGTTGTTGCAGTTAAAAAGCTCGTAGTTGGATTTCGGGATGACATCACTTGCCGGGCAATGTCTGAGTGAGTTGAGTCATTCTTCCTTCTGGAGGCCTATTCTGTACTTAACTGTGCGGGGTAGGAATTCAGGACTTTTACTTTGAAAAAATCAGAGTGTTCAAAGCAGGCGTTTGCTTGAATACATTAGCATGGAATAATGGAATAGGACTTTGGTCTTATTTTGTTGGTTTCTAGGACCGAAGTAATGATTAATAGGGATAGTTGGGGGCATTCATATTTAATTGTCAGAGGTGAAATTCTTGGATTTATGAAAGATGAACTTCTGCGAAAGCATTTGCCAAGGATGTTTTCATTAATCAAGAACGAAAGTTAGGGGATCGAAGATGATCAGA…	1163	23	D	H	AA539	B07	Apusozoa sp. ATCC 50267	89.5	Novel
AB234_J03_MOC1_P_51_S	GTATATTAATGTTGTTGCAGTTAAAAAGCTCGTAGTTGGATTTCTGGTGGGCGCGACCGGTCCGCCCCGCGAGGGGTGAGCACTGGCGTCGCCGTCCGCCATCCTTGGGGAGAGCGCGTCTGGCATTCGGTTGTCGGGCGCGGGATCCCCATCGTTTACTGTGAGAAAATTAGAGTGTTCAAAGCAGGCTTACGCCCTTGAATACATTAGCATGGAATAATAGTCGAGGCTCTTGGTCTGACTTGTTGGTTTGCAGCCCGAGAGAATGATTCAATAGGGATAGTTGGGGGTATTCGTATTCAATTGTCAGAGGTGAAATTCTTGGATTTATGGAAGACGAACTACTGCGAAAGCATTTACCAAGGATGTTTTCATTAATCAAGAACGAAAGTTAGGGGA…	1179	51	S	P	AB234	J03	BCI3F14RM1E05	91.5	MOCH-1
AB198_N07_MOC1_P_48_S	GTATATTAATGTTGTTGCAGTTAAAAAGCTCGTAGTTGGATTTCTGGTGGGCGCGACCGGTCCGCCCCGCGAGGGGTGAGCACTGGCGTCGCCGTCCGCCATCCTTGGGGAGAGCGCGTCTGGCATTCGGTTGTCGGGCGCGGGATCCCCATCGTTTACTGTGAGAAAATTAGAGTGTTCAAAGCAGGCTTACGCCTTGAATACATTAGCATGGAATAATAGTCGAGGCTCTTGGTCTGACTTGTTGGTTTGCAGCCCGAGAGAATGATTCAATAGGGATAGTTGGGGGTATTCGTATTCAATTGTCAGAGGTGAAATTCTTGGATTTATGGAAGACGAACTACTGCGAAAGCATTTACCAAGGATGTTTTCATTAATCAAGAACGAAAGTTAGGGGAT…	1180	48	S	P	AB198	N07	BCI3F14RM1E05	91.5	MOCH-1
AA534_F13_MOC2_P_23_D	TTGTTGCAGTTAAAAAGCTCGTAGTTGGATTTCTAGCGGACGCGTCTGGTCTGCTCCGCGAGGAGTCGGTACTGAGTCGTCGTCTGTTATCCTTGAGGAGAATATTCCTGGCATTGAGTTGTCGGGAATAGTATCCTCATCGTTTACTGTGAAAAAATTAGAGTGTTCAAAGCAAGCTTAGGCTCTGAATATATTAGCATGGAATAATAAGATAAGACTCTGGTGGTTTATTTTGTTGGTTTGCACGCCGGAGTAATGATTAATAGGGATAGTTGGGGGTATTCGTATTCAATTGTCAGAGGTGAAATTCTTGGATTTATGGAAGACGAACTACTGCGAAAGCATTTACCAAGGATGTTTTCATTAATCAAGAACGAAAGTTAGGGGATCGAAGATGAT…	1167	23	D	P	AA534	F13	NIF_1D10	94.1	MOCH-2
AB232_G06_MOC2_P_41_S	ATTAAAGTTGTTGCAGTTAAAAAGCTCGTAGTTGGATTTCTAGCGGACGCGACTGGTCTGCTCCGCGAGGAGTTGGTACTGAGTCGTCGTCTGTTATCCTTGTTCGGAGGTGCCCTGGCATTAAGTTGTCGGGGTACGGACGGGCAACGTTTAATGTGAAAAAATTAGAGTGTTCAAAGCAAGCTTAGGCTCTGAATATATTAGCATGGAATAATGAGATAGGACCTTGGGGTCTATTTTGTTGGTTTGCGCGCCGAGGTAATGATTAATAGGGATAGTTGGGGGTATTCGTATTCAATTGTCAGAGGTGAAATTCTTGGATTTATGGAAGACGAACTACTGCGAAAGCATTTACCAAGGATGTTTTCATTAATCAAGAACGAAAGTTAGGGGATCGAA…	1173	41	S	P	AB232	G06	NIF_1D10	93.2	MOCH-2
AA534_J20_MOC2_P_23_D	TTGTTGCAGTTAAAAAGCTCGTAGTTGGATTTCTAGCGGACGCGTCTGGTCTGCTCCGCGAGGAGTCGGTACTGAGTCGTCGTCTGTTATCCTTGAGGAGAATATTCCTGGCATTAAGTTGTCGGGAGTAGTATCCTCATCGTTTACTGTGAAAAAATTAGAGTGTTCAAAGCAAGCTTAGGCTCTGAATATATTAGCATGGAATAATAAGATAAGACCCTGGTGGTTTATTTTGTTGGTTTGCACGCCGAGGTAATGATTAATAGGGATAGTTGGGGGTATTCGTATTCAATTGTCAGAGGTGAAATTCTTGGATTTATGGAAGACGAACTACTGCGAAAGCATTTACCAAGGATGTTTTCATTAATCAAGAACGAAAGTTAGGGGATCGAAGATGAT…	1166	23	D	P	AA534	J20	NIF_1D10	94.6	MOCH-2
AB199_L03_MOC2_P_48_S	GTTGTTGCAGTTAAAAAGCTCGTAGTTGGATTTCTAGCGGACGCGACTGGTCTGCTCCGCGAGGAGTTGGTACTGAGCCGTCGTCTGTTATCCTTGAGTTGATCTGCCCTGGCATTCAGTTGTCGGGGTAGGGATGCTCATCGTTTACTGTGAAAAAATTAGAGTGTTCAAAGCAAGCTTAGGCTCTGAATATATTAGCATGGAATAATAAGATAGGACCTTGGTGGTCTATTTTGTTGGTTTGCACGCCGAGGTAATGATTAATAGGGATAGTTGGGGGTATTCGTATTCAATTGTCAGAGGTGAAATTCTTGGATTTATGGAAGACGAACTACTGCGAAAGCATTTACCAAGGATGTTTTCATTAATCAAGAACGAAAGTTAGGGGATCGAAGATGA…	1170	48	S	P	AB199	L03	NIF_1D10	95.3	MOCH-2
AB232_L10_MOC2_P_41_S	CGTATATTAAAGTTCTTGCAGTTAAAAAGCTCGTAGTTGGATTTCTAGCGGACGCGACTGGTCTGCTCCGCGAGGAGTTGGTACTGAGCCGTCGTCTGTTATCCTTGAGCAGAGCTGCCCTGGCATTAAGTTGTCGGGGTAGGGATGCTCATCGTTTACTGTGAAAAAATTAGAGTGTTCAAAGCAAGCTTAGGCTCTGAATATATTAGCATGGAATAATAAGATAGGACCTTGGTGGTCTATTTTGTTGGTTTGCACGCCGAGGTAATGATTAATAGGGATAGTTGGGGGTATTCGTATTCAATTGTCAGAGGTGAAATTCTTGGATTTATGGAAAACGAACTACTGCTAAAGCATTTACCAAGGATGTTTTCATTAATCAAGAACGAAAGTTAGGGG…	1179	41	S	P	AB232	L10	NIF_1D10	95.1	MOCH-2
AB233_E17_MOC2_P_41_S	GTGAAAAAATTAGAGTGTTCAAAGCAAGCTTAGGCTCTGAATATATTAGCATGGAATAATAAGATAGGACCTTGGTGGTCTATTTTGTTGGTTTGCACGCCGAGGTAATGATTAATAGGGATAGTTGGGGGTATTCGTATTCAATTGTCAGAGGTGAAATTCTTGGATTTATGGAAGACGAACTACTGCGAAAGCATTTACCAAGGATGTTTTCATTAATCAAGAACGAAAGTTAGGGGATCGAAGATGATTAGATACCATCGTAGTCTTAACCATAAACTATGCCGACTCGGGATTGGCGGCCGTTTCTATCCGACTCCGTCAGCACCGTATGAGAAATCAAAGTCTTTGGGTTCCGGGGGGAGTATGGTCGCAAGGCTGAAACTTAAAGAAATTGAC…	866	41	S	P	AB233	E17	North_Pole_SI120_23	97.3	MOCH-2
AB535_D07_MOC3_H_46_S	AAGTTGTTGCAGTTAAAAAGCTCGTAGTTGGATTTCTGATCGAGACATCAGGTCGGGTCCGAGAGGATCATGTACTTTGATTTGTTTTGATCATCCTTGGGGAGAGCATTTCTGGCATTCAGTTGTCGGGATTGGGATCCTCATCGTTTACTGTGAAAAAATTAGAGTGTTCAAAGCAGGCCTCGGCCTCTGAATACATTAGCATGGAATAATAAGATAGGACTTTGGTGGTCTATTTTGTTGGTTTGCACGCCAAAGTAATGATTAATAGGGATAGTTGGGGGTATTCGTATTCAATTGTCAGAGGTGAAATTCTTGGATTTATGGAAGACGAACTACTGCGAAAGCATTTACCAAGGATGTTTTCATTAATCAAGAACGAAAGTTAGGGGATCGAAG…	1179	46	S	H	AB535	D07	BCB5F14RM3G05	99.5	MOCH-3
AB535_A06_MOC4_H_46_S	GCGTATATTAAAGTTGTTGCAGTTAAAAAGCTCGTAGTTGGATTTCTGGTGGGAGCGATGGGTCCGCCTTTCATTAGGTGCGCACTCGGTTCGCGTCCGGCCTTTTTCGCGGCGAACGTGCCTGGCATTAGGTTGTCGGGTTCGGGAGCCGCGTCATTTACTGTGAAAAAATCAGGACGTTTCAAGTAGGCTTACGCCGTTGAATGTACTAGCATGGAATAATAAGATAGGACTTTGGTGGTCTATTTTGTTGGTTTGCACACCAAGGTAATGATTAATAGGGATAGTTGGGGGTATTCGTATTCAATTGTCAGAGGTGAAATTCTTGGATTTATGGAAGACGAACTACTGCGAAAGCATTTACCAAGGATGTTTTCATTAATCAAGAACGAAAGTTAG…	1189	46	S	H	AB535	A06	AA5F14RM3B12	99.4	MOCH-4
AB537_A18_MOC4_H_41_D	TATATTAAAGTTGTTGCAGTTAAAAAGCTCGTAGTTGGATTTCTGGTGGGAGCGATGGGTCCGCCTTTCATTAGGTGCGCACTCGGTTCGCGTCCGGCCTTTTTCGCGGCGAACGTGCCTGGCATTAGGTTGTCGGGTTCGGGAGCCGCGTCATTTACTGTGAAAAAATCAGGACGTTTCAAGTAGGCTTACGCCGTTGAATGTACTAGCATGGAATAATAAGATAGGACTTTGGTGGTCTATTTTGTTGGTTTGCACACCAAGGTAATGATTAATAGGGATAGTTGGGGGTATTCGTATTCAATTGTCAGAGGTGAAATTCTTGGATTTATGGAAGACGAACTACTGCGAAAGCATTTACCAAGGATGTTTTCATTAATCAAGAACGAAAGTTAGGGG…	1188	41	D	H	AB537	A18	AA5F14RM3B12	99.5	MOCH-4
AB197_A18_MOC4_H_39_S	GTATATTAAAGTTGTTGCAGTTAAAAAGCTCGTAGTTGGATTTCTGGTGGGAGCGATGGGTCCGCCTTTCATTAGGTGCGCACTCGGTTCGCGTCCGGCCTTTTTCGCGGCGAACGTGCCTGGCATTAGGTTGTCGGGTTCGGGAGCCGCGTCATTTACTGTGAAAAAATCAGGACGTTTCAAGTAGGCTTACGCCGTTGAATGTACTAGCATGGAATAATAAGATAGGACTTTGGTGGTCTATTTTGTTGGTTTGCACACCAAGGTAATGATTAATAGGGATAGTTGGGGGTATTCGTATTCAATTGTCAGAGGTGAAATTCTTGGATTTATGGAAGACGAACTACTGCGAAAGCATTTACCAAGGATGTTTTCATTAATCAAGAACGAAAGTTAGGG…	1163	39	S	H	AB197	A18	AA5F14RM3B12	99.5	MOCH-4
AA538_P03_MOC4_H_23_D	TTGTTGCAGTTAAAAAGCTCGTAGTTGGATTTCTGGTGGGAGCGATGGGTCCGCCTTTCATTAGGTGCGCACTCGGTTCGCGTCCGGCCTTTTTCGCGGCGAACGTGCCTGGCATTAGGTTGTCGGGTTCGGGAGCCGCGTCATTTACTGTGAAAAAATCAGGACGTTTCAAGTAGGCTTACGCCGTTGAATGTACTAGCATGGAATAATAAGATAGGACTTTGGTGGTCTATTTTGTTGGTTTGCACACCAAGGTAATGATTAATAGGGATAGTTGGGGGTATTCGTATTCAATTGTCAGAGGTGAAATTCTTGGATTTATGGAAGACGAACTACTGCGAAAGCATTTACCAAGGATGTTTTCATTAATCAAGAACGAAAGTTAGGGGATCGAAGATG…	1176	23	D	H	AA538	P03	AA5F14RM3B12	99.8	MOCH-4
AB525_B11_PELA_P_41_D	GCGTATATTAATGTTGTTGCAGTTAAAAAGCTCGTAGTTGGATTCCTGACCTGGGGTAGCCGGTCCGCCTTGCAAAAGGTGCGCACTGAGCGGCCTCGGTCATCCTTGAGAAGAGCGGTCCTGGCATTCAGTTGTCGGGGTCGGGATTCTCGACGTTTACTGTGAAAAAATCAGAGTGTTCAACGCAGGCTTACGCCTTGAATACATTAGCATGGAATAATGAGATAGGACCTTGGCGGTCTATTTTGTTGGTTTGCACGCCGAGGTAATGATTAAAAGGGACGGTTGGGGTTCTTCGTATTCAATTGTCAGAGGTGAAATTCTTGGATTTATGGAAGACGAACTGCTGCGAAAGCGTCGAACAAGGACGTTCTCATTAATCAAGAACGAAAGTTAGGG…	1183	41	D	P	AB525	B11	Pelagomonas calceolata	100	Pelagophyceae
AA534_B13_PELA_P_23_D	TGTTGCAGTTAAAAAGCTCGTAGTTGGATTCCTGACCTGGGGTAGCCGGTCCGCCTTGCAAAAGGTGCGCACTGAGCGGCCTCGGTCATCCTTGAGAAGAGCGGTCCTGGCATTCAGTTGTCGGGGTCGGGATTCTCGACGTTTACTGTGAAAAAATCAGAGTGTTCAACGCAGGCTTACGCCTTGAATACATTAGCATGGAATAATGAGATAGGACCTTGGCGGTCTATTTTGTTGGTTTGCACGCCGAGGTAATGATTAAAAGGGACGGTTGGGGTTCTTCGTATTCAATTGTCAGAGGTGAAATTCTTGGATTTATGGAAGACGAACTGCTGCGAAAGCGTCGAACAAGGACGTTCTCATTAATCAAGAACGAAAGTTAGGGGATCGAAGATGATT…	1165	23	D	P	AA534	B13	Pelagomonas calceolata	100	Pelagophyceae
AB525_C02_PELA_P_41_D	GCGTATATTAATGTTGTTGCAGTTAAAAAGCTCGTAGTTGGATTCCTGACCTGGGGTAGCCGGTCCGCCTTGCAAAAGGTGCGCACTGAGCGGCCTCGGTCATCCTTGAGAAGAGCGGTCCTGGCATTCAGTTGTCGGGGTCGGGATTCTCGACGTTTACTGTGAAAAAATCAGAGTGTTCAACGCAGGCTTACGCCTTGAATACATTAGCATGGAATAATGAGATAGGACCTTGGCGGTCTATTTTGTTGGTTTGCACGCCGAGGTAATGATTAAAAGGGACGGTTGGGGTTCTTCGTATTCAATTGTCAGAGGTGAAATTCTTGGATTTATGGAAGACGAACTGCTGCGAAAGCGTCGAACAAGGACGTTCTCATTAATCAAGAACGAAAGTTAGGG…	1183	41	D	P	AB525	C02	Pelagomonas calceolata	100	Pelagophyceae
AA535_C04_PELA_P_23_D	GTTGTTGCAGTTAAAAAGCTCGTAGTTGGATTCCTGACCTGGGGTAGCCGGTCCGCCTTGCAAAAGGTGCGCACTGAGCGGCCTCGGTCATCCTTGAGAAGAGCGGTCCTGGCATTCAGTTGTCGGGGTCGGGATTCTCGACGTTTACTGTGAAAAAATCAGAGTGTTCAACGCAGGCTTACGCCTTGAATACATTAGCATGGAATAATGAGATAGGACCTTGGCGGTCTATTTTGTTGGTTTGCACGCCGAGGTAATGATTAAAAGGGACGGTTGGGGTTCTTCGTATTCAATTGTCAGAGGTGAAATTCTTGGATTTATGGAAGACGAACTGCTGCGAAAGCGTCGAACAAGGACGTTCTCATTAATCAAGAACGAAAGTTAGGGGATCGAAGATGA…	1166	23	D	P	AA535	C04	Pelagomonas calceolata	100	Pelagophyceae
AB525_C06_PELA_P_41_D	GAGAAATCAAAATCTTTGGGTTCCGGGGGGAGTATGGTCGCAAGGCTGAAACTTAAAGAAATTGACGGAAGGGCACCACCAGGAGTGGAGCCTGCGGCTTAATTTGACTCAACACGGGGAAACTTACCAGGTCCAGACATAGTAAGGATTGACAGATTGAGAGCTCTTTCTTGATTCTATGGGTGGTGGTGCATGGCCGTTCTTAGTTGGTGGAGTGATTTGTCTGGTTAATTCCGTTAACGAACGAGACCCCCGCCTGCTAAATAGGTGCGGGAATGCGCTTGCATTGCTGCAACTTCTTAGAGGGACTTTCGGTGACTAACCGAAGGAAGCTGGGGGCAATAACAGGTCTGTGATGCCCTTAGATGTCCTGGGCCGCACGCGCGCTACACTGGCACA…	686	41	D	P	AB525	C06	Pelagomonas calceolata	100	Pelagophyceae
AA534_D08_PELA_P_23_D	GCTCGTAGTTGGATTCCTGACCTGGGGTAGCCGGTCCGCCTTGCAAAAGGTGCGCACTGAGCGGCCTCGGTCATCCTTGAGGAGAGCGGTCCTGGCATTCAGTTGTCGGGGTCGGGATTCTCGACGTTTACTGTGAAAAAATCAGAGTGTTCAACGCAGGCTTACGCCTTGAATACATTAGCATGGAATAATGAGATAGGACCTTGGCGGTCTATTTTGTTGGTTTGCACGCCGAGGTAATGATTAAAAGGGACGGTTGGGGTTCTTCGTATTCAATTGTCAGAGGTGAAATTCTTGGATTTATGGAAGACGAACTGCTGCGAAAGCGTCGAACAAGGACGTTCTCATTAATCAAGAACGAAAGTTAGGGGATCGAAGATGATTAGATACCATCGTAGT…	1145	23	D	P	AA534	D08	Pelagomonas calceolata	99.9	Pelagophyceae
AB525_D18_PELA_P_41_D	GCGTATATTAATGTTGTTGCAGTTAAAAAGCTCGTAGTTGGATTCCTGACCTGGGGTAGCCGGTCCGCCTTGCAAAAGGTGCGCACTGAGCGGCCTCGGTCATCCTTGAGAAGAGCGGTCCTGGCATTCAGTTGTCGGGGTCGGGATTCTCGACGTTTACTGTGAAAAAATCAGAGTGTTCAACGCAGGCTTACGCCTTGAATACATTAGCATGGAATAATGAGATAGGACCTTGGCGGTCTATTTTGTTGGTTTGCACGCCGAGGTAATGATTAAAAGGGACGGTTGGGGTTCTTCGTATTCAATTGTCAGAGGTGAAATTCTTGGATTTATGGAAGACGAACTGCTGCGAAAGCGTCGAACAAGGACGTTCTCATTAATCAAGAACGAAAGTTAGGG…	1183	41	D	P	AB525	D18	Pelagomonas calceolata	100	Pelagophyceae
AA534_D23_PELA_P_23_D	GTTAAAAAGCTCGTAGTTGGATTCCTGACCTGGGGTAGCCGGTCCGCCTTGCAAAAGGTGCGCACTGAGCGGCCTCGGTCATCCTTGAGAAGAGCGGTCCTGGCATTCAGTTGTCGGGGTCGGGATTCTCGACGTTTACTGTGAAAAAATCAGAGTGTTCAACGCAGGCTTACGCCTTGAATACATTAGCATGGAATAATGAGATAGGACCTTGGCGGTCTATTTTGTTGGTTTGCACGCCGAGGTAATGATTAAAAGGGACGGTTGGGGTTCTTCGTATTCAATTGTCAGAGGTGAAATTCTTGGATTTATGGAAGACGAACTGCTGCGAAAGCGTCGAACAAGGACGTTCTCATTAATCAAGAACGAAAGTTAGGGGATCGAAGATGATTAGATACC…	1154	23	D	P	AA534	D23	Pelagomonas calceolata	100	Pelagophyceae
AB195_E06_PELA_P_39_S	CGTATATTAATGTTGTTGCAGTTAAAAAGCTCGTAGTTGGATTCCTGACCTGGGGTAGCCGGTCCGCCTTGCAAAAGGTGCGCACTGAGCGGCCTCGGTCATCCTTGAGAAGAGCGGTCCTGGCATTCAGTTGTCGGGGTCGGGATTCTCGACGTTTACTGTGAAAAAATCAGAGTGTTCAACGCAGGCTTACGCCTTGAATACATTAGCATGGAATAATGAGATAGGACCTTGGCGGTCTATTTTGTTGGTTTGCACGCCGAGGTAATGATTAAAAGGGACGGTTGGGGTTCTTCGTATTCAATTGTCAGAGGTGAAATTCTTGGATTTATGGAAGACGAACTGCTGCGAAAGCGTCGAACAAGGACGTTCTCATTAATCAAGAACGAAAGTTAGGGG…	1013	39	S	P	AB195	E06	Pelagomonas calceolata	100	Pelagophyceae
AA535_E18_PELA_P_23_D	TTAATGTTGTTGCAGTTAAAAAGCTCGTAGTTGGATTCCTGACCTGGGGTAGCCGGTCCGCCTTGCAAAAGGTGCGCACTGAGCGGCCTCGGTCATCCTTGAGAAGAGCGGTCCTGGCATTCAGTTGTCGGGGTCGGGATTCTCGACGTTTACTGTGAAAAAATCAGAGTGTTCAACGCAGGCTTACGCCTTGAATACATTAGCATGGAATAATGAGATAGGACCTTGGCGGTCTATTTTGTTGGTTTGCACGCCGAGGTAATGATTAAAAGGGACGGTTGGGGTTCTTCGTATTCAATTGTCAGAGGTGAAATTCTTGGATTTATGGAAGACGAACTGCTGCGAAAGCGTCGAACAAGGACGTTCTCATTAATCAAGAACGAAAGTTAGGGGATCGAA…	1176	23	D	P	AA535	E18	Pelagomonas calceolata	100	Pelagophyceae
AB232_E19_PELA_P_41_S	GCAGGCTTACGCCTTGAATACATTAGCATGGAATAATGAGATAGGACCTTGGCGGTCTATTTTGTTGGTTTGCACGCCGAGGTAATGATTAAAAGGGACGGTTGGGGTTCTTCGTATTCAATTGTCAGAGGTGAAATTCTTGGATTTATGGAAGACGAACTGCTGCGAAAGCGTCGAACAAGGACGTTCTCATTAATCAAGAACGAAAGTTAGGGGATCGAAGATGATTAGATACCATCGTAGTCTTAACCATAAACTATGCCGATTCAGGATTGGCGGTCGTTTGTTCTCGACTCCGTCAGCACTGTATGAGAAATCAAAATCTTTGGGTTCCGGGGGGAGTATGGTCGCAAGGCTGAAACTTAAAGAAATTGACGGAAGGGCACCACCAGGAGTGGA…	822	41	S	P	AB232	E19	Pelagomonas calceolata	99.9	Pelagophyceae
AA535_E23_PELA_P_23_D	AAAAAGCTCGTAGTTGGATTCCTGACCTGGGGTAGCCGGTCCGCCTTGCAAAAGGTGCGCACTGAGCGGCCTCGGTCATCCTTGAGAAGAGCGGTCCTGGCATTCAGTTGTCGGGGTCGGGATTCTCGACGTTTACTGTGAAAAAATCAGAGTGTTCAACGCAGGCTTACGCCTTGAATACATTAGCATGGAATAATGAGATAGGACCTTGGCGGTCTATTTTGTTGGTTTGCACGCCGAGGTAATGATTAAAAGGGACGGTTGGGGTTCTTCGTATTCAATTGTCAGAGGTGAAATTCTTGGATTTATGGAAGACGAACTGCTGCGAAAGCGTCGAACAAGGACGTTCTCATTAATCAAGAACGAAAGTTAGGGGATCGAAGATGATTAGATACCATC…	1167	23	D	P	AA535	E23	Pelagomonas calceolata	100	Pelagophyceae
AB194_F03_PELA_P_39_S	GCGTATATTAATGTTGTTGCAGTTAAAAAGCTCGTAGTTGGATTCCTGACCTGGGGTAGCCGGTCCGCCTTGCAAAAGGTGCGCACTGAGCGGCCTCGGTCATCCTTGAGAAGAGCGGTCCTGGCATTCAGTTGTCGGGGTCGGGATTCTCGACGTTTACTGTGAAAAAATCAGAGTGTTCAACGCAGGCTTACGCCTTGAATACATTAGCATGGAATAATGAGATAGGACCTTGGCGGTCTATTTTGTTGGTTTGCACGCCGAGGTAATGATTAAAAGGGACGGTTGGGGTTCTTCGTATTCAATTGTCAGAGGTGAAATTCTTGGATTTATGGAAGACGAACTGCTGCGAAAGCGTCGAACAAGGACGTTCTCATTAATCAAGAACGAAAGTTAGGG…	1180	39	S	P	AB194	F03	Pelagomonas calceolata	100	Pelagophyceae
AA534_F21_PELA_P_23_D	TTGTTGCAGTTAAAAAGCTCGTAGTTGGATTCCTGACCTGGGGTAGCCGGTCCGCCTTGCAAAAGGTGCGCACTGAGCGGCCTCGGTCATCCTTGAGAAGAGCGGTCCTGGCATTCAGTTGTCGGGGTCGGGATTCTCGACGTTTACTGTGAAAAAATCAGAGTGTTCAACGCAGGCTTACGCCTTGAATACATTAGCATGGAATAATGAGATAGGACCTTGGCGGTCTATTTTGTTGGTTTGCACGCCGAGGTAATGATTAAAAGGGACGGTTGGGGTTCTTCGTATTCAATTGTCAGAGGTGAAATTCTTGGATTTATGGAAGACGAACTGCTGCGAAAGCGTCGAACAAGGACGTTCTCATTAATCAAGAACGAAAGTTAGGGGATCGAAGATGAT…	1167	23	D	P	AA534	F21	Pelagomonas calceolata	100	Pelagophyceae
AB525_G05_PELA_P_41_D	GCGTATATTAATGTTGTTGCAGTTAAAAAGCTCGTAGTTGGATTCCTGACCTGGGGTAGCCGGTCCGCCTTGCAAAAGGTGCGCACTGAGCGGCCTCGGTCATCCTTGAGAAGAGCGGTCCTGGCATTCAGTTGTCGGGGTCGGGATTCTCGACGTTTACTGTGAAAAAATCAGAGTGTTCAACGCAGGCTTACGCCTTGAATACATTAGCATGGAATAATGAGATAGGACCTTGGCGGTCTATTTTGTTGGTTTGCACGCCGAGGTAATGATTAAAAGGGACGGTTGGGGTTCTTCGTATTCAATTGTCAGAGGTGAAATTCTTGGATTTATGGAAGACGAACTGCTGCGAAAGCGTCGAACAAGGACGTTCTCATTAATCAAGAACGAAAGTTAGGG…	1183	41	D	P	AB525	G05	Pelagomonas calceolata	99.9	Pelagophyceae
AB525_G16_PELA_P_41_D	TGGCGGTCTATTTTGTTGGTTTGCACGCCGAGGTAATGATTAAAAGGGACGGTTGGGGTTCTTCGTATTCAATTGTCAGAGGTGAAATTCTTGGATTTATGGAAGACGAACTGCTGCGAAAGCGTCGAACAAGGACGTTCTCATTAATCAAGAACGAAAGTTAGGGGATCGAAGATGATTAGATACCATCGTAGTCTTAACCATAAACTATGCCGATTCAGGATTGGCGGTCGTTTGTTCTCGACTCCGTCAGCACTGTATGAGAAATCAAAATCTTTGGGTTCCGGGGGGAGTATGGTCGCAAGGCTGAAACTTAAAGAAATTGACGGAAGGGCACCACCAGGAGTGGAGCCTGCGGCTTAATTTGACTCAACACGGGGAAACTTACCAGGTCCAGAC…	720	41	D	P	AB525	G16	Pelagomonas calceolata	100	Pelagophyceae
AA534_I02_PELA_P_23_D	GTATATTAATGTTGTTGCAGTTAAAAAGCTCGTAGTTGGATTCCTGACCTGGGGTAGCCGGTCCGCCTTGCAAAAGGTGCGCACTGAGCGGCCTCGGTCATCCTTGAGAAGAGCGGTCCTGGCATTCAGTTGTCGGGGTCGGGATTCTCGACGTTTACTGTGAAAAAATCAGAGTGTTCAACGCAGGCTTACGCCTTGAATACATTAGCATGGAATAATGAGATAGGACCTTGGCGGTCTATTTTGTTGGTTTGCACGCCGAGGTAATGATTAAAAGGGACGGTTGGGGTTCTTCGTATTCAATTGTCAGAGGTGAAATTCTTGGATTTATGGAAGACGAACTGCTGCGAAAGCGTCGAACAAGGACGTTCTCATTAATCAAGAACGAAAGTTAGGGGA…	1178	23	D	P	AA534	I02	Pelagomonas calceolata	100	Pelagophyceae
AA534_I03_PELA_P_23_D	TGTTGCAGTTAAAAAGCTCGTAGTTGGATTCCTGACCTGGGGTAGCCGGTCCGCCTTGCAAAAGGTGCGCACTGAGCGGCCTCGGTCATCCTTGAGAAGAGCGGTCCTGGCATTCAGTTGTCGGGGTCGGGATTCTCGACGTTTACTGTGAAAAAATCAGAGTGTTCAACGCAGGCTTACGCCTTGAATACATTAGCATGGAATAATGAGATAGGACCTTGGCGGTCTATTTTGTTGGTTTGCACGCCGAGGTAATGATTAAAAGGGACGGTTGGGGTTCTTCGTATTCAATTGTCAGAGGTGAAATTCTTGGATTTATGGAAGACGAACTGCTGCGAAAGCGTCGAACAAGGACGTTCTCATTAATCAAGAACGAAAGTTAGGGGATCGAAGATGATT…	1166	23	D	P	AA534	I03	Pelagomonas calceolata	100	Pelagophyceae
AB525_I10_PELA_P_41_D	GCGTATATTAATGTTGTTGCAGTTAAAAAGCTCGTAGTTGGATTCCTGACCTGGGGTAGCCGGTCCGCCTTGCAAAAGGTGCGCACTGAGCGGCCTCGGTCATCCTTGAGAAGAGCGGTCCTGGCATTCAGTTGTCGGGGTCGGGATTCTCGACGTTTACTGTGAAAAAATCAGAGTGTTCAACGCAGGCTTACGCCTTGAATACATTAGCATGGAATAATGAGATAGGACCTTGGCGGTCTATTTTGTTGGTTTGCACGCCGAGGTAATGATTAAAAGGGACGGTTGGGGTTCTTCGTATTCAATTGTCAGAGGTGAAATTCTTGGATTTATGGAAGACGAACTGCTGCGAAAGCGTCGAACAAGGACGTTCTCATTAATCAAGAACGAAAGTTAGGG…	1183	41	D	P	AB525	I10	Pelagomonas calceolata	99.9	Pelagophyceae
AB204_K08_PELA_P_47_S	TCCCGACGTTTACTGTGAAAAAATCAGAGTGTTCAACGCAGGCTTACGCCTTGAATACATTAGCATGGAATAATGAGATAGGACCTTGGCGGTCTATTTTGTTGGTTTGCACGCCGAGGTAATGATTAAAAGGGACGGTTGGGGTTCTTCGTATTCAATTGTCAGAGGTGAAATTCTTGGATTTATGGAAGACGAACTGCTGCGAAAGCGTCGAACAAGGACGTTCTCATTAATCAAGAACGAAAGTTAGGGGATCGAAGATGATTAGATACCATCGTAGTCTTAACCATAAACTATGCCGATTCAGGATTGGCGGTCGTTTGTTCTCGACTCCGTCAGCACTGTATGAGAAATCAAAATCTTTGGGTTCCGGGGGGAGTATGGTCGCAAGGCTGAAAC…	894	47	S	P	AB204	K08	Pelagomonas calceolata	99.4	Pelagophyceae
AB194_K13_PELA_P_39_S	GTATATTAATGTTGTTGCAGTTAAAAAGCTCGTAGTTGGATTCCTGACCTGGGGTAGCCGGTCCGCCTTGCAAAAGGTGCGCACTGAGCGGCCTCGGTCATCCTTGAGAAGAGCGGTCCTGGCATTCAGTTGTCGGGGTCGGGATTCTCGACGTTTACTGTGAAAAAATCAGAGTGTTCAACGCAGGCTTACGCCTTGAATACATTAGCATGGAATAATGAGATAGGACCTTGGCGGTCTATTTTGTTGGTTTGCACGCCGAGGTAATGATTAAAAGGGACGGTTGGGGTTCTTCGTATTCAATTGTCAGAGGTGAAATTCTTGGATTTATGGAAGACGAACTGCTGCGAAAGCGTCGAACAAGGACGTTCTCATTAATCAAGAACGAAAGTTAGGGGA…	1178	39	S	P	AB194	K13	Pelagomonas calceolata	100	Pelagophyceae
AB525_L23_PELA_P_41_D	GCGTATATTAATGTTGTTGCAGTTAAAAAGCTCGTAGTTGGATTCCTGACCTGGGGTAGCCGGTCCGCCTTGCAAAAGGTGCGCACTGAGCGGCCTCGGTCATCCTTGAGAAGAGCGGTCCTGGCATTCAGTTGTCGGGGTCGGGATTCTCGACGTTTACTGTGAAAAAATCAGAGTGTTCAACGCAGGCTTACGCCTTGAATACATTAGCATGGAATAATGAGATAGGACCTTGGCGGTCTATTTTGTTGGTTTGCACGCCGAGGTAATGATTAAAAGGGACGGTTGGGGTTCTTCGTATTCAATTGTCAGAGGTGAAATTCTTGGATTTATGGAAGACGAACTGCTGCGAAAGCGTCGAACAAGGACGTTCTCATTAATCAAGAACGAAAGTTAGGG…	1180	41	D	P	AB525	L23	Pelagomonas calceolata	100	Pelagophyceae
AA534_N20_PELA_P_23_D	TTGTTGCAGTTAAAAAGCTCGTAGTTGGATTCCTGACCTGGGGTAGCCGGTCCGCCTTGCAAAAGGTGCGCACTGAGCGGCCTCGGTCATCCTTGAGGAGAGCGGTCCTGGCATTCAGTTGTCGGGGTCGGGATTCTCGACGTTTACTGTGAAAAAATCAGAGTGTTCAACGCAGGCTTACGCCTTGAATACATTAGCATGGAATAATGAGATAGGACCTTGGCGGTCTATTTTGTTGGTTTGCACGCCGAGGTAATGATTAAAAGGGACGGTTGGGGTTCTTCGTATTCAATTGTCAGAGGTGAAATTCTTGGATTTATGGAAGACGAACTGCTGCGAAAGCGTCGAACAAGGACGTTCTCATTAATCAAGAACGAAAGTTAGGGGATCGAAGATGAT…	1167	23	D	P	AA534	N20	Pelagomonas calceolata	99.9	Pelagophyceae
AA534_O17_PELA_P_23_D	TGTTGCAGTTAAAAAGCTCGTAGTTGGATTCCTGACCTGGGGTAGCCGGTCCGCCTTGCAAAAGGTGCGCACTGAGCGGCCTCGGTCATCCTTGAGAAGAGCGGTCCTGGCATTCAGTTGTCGGGGTCGGGATTCTCGACGTTTACTGTGAAAAAATCAGAGTGTTCAACGCAGGCTTACGCCTTGAATACATTAGCATGGAATAATGAGATAGGACCTTGGCGGTCTATTTTGTTGGTTTGCACGCCGAGGTAATGATTAAAAGGGACGGTTGGGGTTCTTCGTATTCAATTGTCAGAGGTGAAATTCTTGGATTTATGGAAGACGAACTGCTGCGAAAGCGTCGAACAAGGACGTTCTCATTAATCAAGAACGAAAGTTAGGGGATCGAAGATGATT…	1165	23	D	P	AA534	O17	Pelagomonas calceolata	100	Pelagophyceae
AA535_O20_PELA_P_23_D	TGGATTCCTGACCTGGGGTAGCCGGTCCGCCTTGCAAAAGGTGCGCACTGAGCGGCCTCGGTCATCCTTGAGAAGAGCGGTCCTGGCATTCAGTTGTCGGGGTCGGGATTCTCGACGTTTACTGTGAAAAAATCAGAGTGTTCAACGCAGGCTTACGCCTTGAATACATTAGCATGGAATAATGAGATAGGACCTTGGCGGTCTATTTTGTTGGTTTGCACGCCGAGGTAATGATTAAAAGGGACGGTTGGGGTTCTTCGTATTCAATTGTCAGAGGTGAAATTCTTGGATTTATGGAAGACGAACTGCTGCGAAAGCGTCGAACAAGGACGTTCTCATTAATCAAGAACGAAAGTTAGGGGATCGAAGATGATTAGATACCATCGTAGTCTTAACCAT…	1141	23	D	P	AA535	O20	Pelagomonas calceolata	100	Pelagophyceae
AA534_P10_PELA_P_23_D	TTGTTGCAGTTAAAAAGCTCGTAGTTGGATTCCTGACCTGGGGTAGCCGGTCCGCCTTGCAAAAGGTGCGCACTGAGCGGCCTCGGTCATCCTTGAGAAGAGCGGTCCTGGCATTCAGTTGTCGGGGTCGGGATTCTCGACGTTTACTGTGAAAAAATCAGAGTGTTCAACGCAGGCTTACGCCTTGAATACATTAGCATGGAATAATGAGATAGGACCTTGGCGGTCTATTTTGTTGGTTTGCACGCCGAGGTAATGATTAAAAGGGACGGTTGGGGTTCTTCGTATTCAATTGTCAGAGGTGAAATTCTTGGATTTATGGAAGACGAACTGCTGCGAAAGCGTCGAACAAGGACGTTCTCATTAATCAAGAACGAAAGTTAGGGGATCGAAGATGAT…	1168	23	D	P	AA534	P10	Pelagomonas calceolata	99.9	Pelagophyceae
AB521_P14_PELA_P_46_S	GCGTATATTAATGTTGTTGCAGTTAAAAAGCTCGTAGTTGGATTCCTGACCTGGGGTAGCCGGTCCGCCTTGCAAAAGGTGCGCACTGAGCGGCCTCGGTCATCCTTGAGAAGAGCGGTCCTGGCATTCAGTTGTCGGGGTCGGGATTCTCGACGTTTACTGTGAAAAAATCAGAGTGTTCAACGCAGGCTTACGCCTTGAATACATTAGCATGGAATAATGAGATAGGACCTTGGCGGTCTATTTTGTTGGTTTGCACGCCGAGGTAATGATTAAAAGGGACGGTTGGGGTTCTTCGTATTCAATTGTCAGAGGTGAAATTCTTGGATTTATGGAAGACGAACTGCTGCGAAAGCGTCGAACAAGGACGTTCTCATTAATCAAGAACGAAAGTTAGGG…	1180	46	S	P	AB521	P14	Pelagomonas calceolata	100	Pelagophyceae
AB537_C03_PICZ_H_41_D	TATATTAAAGTTGTTGCAGTTAAAAAGCTCGTAGTCGGATTTTGGCATCACGCCGAACTGTCAGCCGATTGGTTTGTACGGTTTGGCGGGTGCTCTCCTTCCGGAAGCTCGTTCCCTTCTTAGTTGACGGGTTCGATGGTTCCGGGTCTTTTACTTTGAAAAAATTAGAGTGTTCAAAGCAGGCCTATGCTCTGAATAGGTTAGCATGGAATAATAGAATAGGACTTTGGTTCTATTTTGTTGGTTTCTAGGACCGAAGTAATGATTAATAGGGACAGTTGGGGGCATTCATATTCCAATGTCAGAGGTGAAATTCTTGGATTATCGGAAGATGAACTTCTGCGAAAGCATCTGCCAAGGATGTTTTCATTGATCAAGAACGAAAGTTAGGGGATCGAA…	1182	41	D	H	AB537	C03	EN351CTD039_30mN9	97.3	Picozoa
AB240_M04_PICZ_H_41_S	TAGCGTATATTAAAGTTGTTGCAGTTAAAAAGCTCGTAGTCGGATTTTGGCATCACGCCGAACTGTCAGCCGATTGGTTTGTACGGTTTGGCGGGTGCTCTCCTTCCGGAAGCTCGTTCCCTTCTTAGTTGACGGGTTCGATGGTTCCGGGTCTTTTACTTTGAAAAAATTAGAGTGTTCAAAGCAGGCCTATGCTCTGAATAGGTTAGCATGGAATAATAGAATAGGACTTTGGTTCTATTTTGTTGGTTTCTAGGACCGAAGTAATGATTAATAGGGACAGTTGGGGGCATTCATATTCCAATGTCAGAGGTGAAATTCTTGGATTATCGGAAGATGAACTTCTGCGAAAGCATCTGCCAAGGATGTTTTCATTGATCAAGAACGAAAGTTAGGGGA…	1185	41	S	H	AB240	M04	EN351CTD039_30mN9	97	Picozoa
AB536_A14_PICZ_H_41_D	AAGTTGTTGCAGTTAAAAAGCTCGTAGTCGGATTTTGGCATCACGCCGAACTGTCTGCCGATTGGTAAGCACGGTTTGGCGGGTGCTTCCTTCCGGAGGCTCGTTCCCTTCTTAACTGAAGGGTTCGTTGGTTCCGGTTCTTTTACTTTGAGAAAATTAGAGTGTTCAAAGCAGGCCTATGCTCTGAATAGGTTAGCATGGAATAATAGAATAGGACTTTGGTTCTATTTTGTTGGTTTCTAGGACCGAAGTAATGATTAATAGGGACAGTTGGGGGCATTCATATTCCATTGTCAGAGGTGAAATTCTTGGATTAACGGAAGATGAACTTCTGCGAAAGCATCTGCCAAGGATGTTTTCATTGATCAAGAACGAAAGTTAGGGGATCGAAGACGATCA…	585	41	D	H	AB536	A14	FS04GA95_01Aug05_5m	99.8288	Picozoa
AA538_I23_PICZ_H_23_D	TTGCAGTTAAAAAGCTCGTAGTCGGATTTTGGCATCACGCCGAACTGTCAGCCGATTGGTTTGTACGGTTTGGCGGGTGCTCTCCTTCCGGAAGCTCGTTCCCTTCTTAGTTGACGGGTTCGATGGTTCCGGGTCTTTTACTTTGAAAAAATTAGAGTGTTCAAAGCAGGCCTATGCTCTGAATAGGTTAGCATGGAATAATAGAATAGGACTTTGGTTCTATTTTGTTGGTTTCTAGGACCGAAGTAATGATTAATAGGGACAGTTGGGGGCATTCATATTCCAATGTCAGAGGTGAAATTCTTGGATTATCGGAAGATGAACTTCTGCGAAAGCATCTGCCAAGGATGTTTTCATTGATCAAGAACGAAAGTTAGGGGATCGAAGACGATCAGATAC…	1166	23	D	H	AA538	I23	RA000907.18	99.9	Picozoa
AB536_E03_PICZ_H_41_D	ATATTAAGTTGTTGCAGTTAAAAAGCTCGTAGTCGGATTTTGGCATCACGCCGAACTGTCTGCCGATTGGTAAGTACGGTTTGGCGGGTGCTTCTTTCTTGAAGCTCGTTCCCTTCTTAACTGAAGGGTTCGTTGGTTCAGGTTCTTTTACTTTGAGAAAATTAGAGTGTTCAAAGCAGGCCTATGCTCTGAATAGGTTAGCATGGAATAATAGAATAGGACTTTGGTTCTATTTTGTTGGTTTCTAGGACCGAAGTAATGATTAATAGGGACAGTTGGGGGCATTCATATTCCATTGTCAGAGGTGAAATTCTTGGATTAACGGAAGATGAACTTCTGCGAAAGCATCTGCCAAGGATGTTTTCATTGATCAAGAACGAAAGTTAGGGGATCGAAGAC…	1176	41	D	H	AB536	E03	RA000907.33	99.6599	Picozoa
AB240_G14_PICZ_H_41_S	GCGTATATTAAAGTTGTTGCAGTTAAAAAGCTCGTAGTCGGATTTTGGCATCACGCCGAACTGTCTGCCGATTGGTAAGTACGGTTTGGCGGGTGCTTCTTTCTTGAAGCTCGTTCCCTTCTTAACTGAAGGGTTCGTTGGTTCAGGTTCTTTTACTTTGAGAAAATTAGAGTGTTCAAAGCAGGCCTATGCTCTGAATAGGTTAGCATGGAATAATAGAATAGGACTTTGGTTCTATTTTGTTGGTTTCTAGGACCGAAGTAATGATTAATAGGGACAGTTGGGGGCATTCATATTCCATTGTCAGAGGTGAAATTCTTGGATTAACGGAAGATGAACTTCTGCGAAAGCATCTGCCAAGGATGTTTTCATTGATCAAGAACGAAAGTTAGGGGATCG…	1182	41	S	H	AB240	G14	RA000907.33	99.7	Picozoa
AB240_I11_PICZ_H_41_S	CGTATATTAAAGTTGTTGCAGTTAAAAAGCTCGTAGTCGGATTTTGGCATCACGCCGAACTGTCTGCCGATTGGTAAGTACGGTTTGGCGGGTGCTTCTTTCTTGAAGCTCGTTCCCTTCTTAACTGAAGGGTTCGTTGGTTCAGGTTCTTTTACTTTGAGAAAATTAGAGTGTTCAAAGCAGGCCTATGCTCTGAATAGGTTAGCATGGAATAATAGAATAGGACTTTGGTTCTATTTTGTTGGTTTCTAGGACCGAAGTAATGATTAATAGGGACAGTTGGGGGCATTCATATTCCATTGTCAGAGGTGAAATTCTTGGATTAACGGAAGATGAACTTCTGCGAAAGCATCTGCCAAGGATGTTTTCATTGATCAAGAACGAAAGTTAGGGGATCGA…	1183	41	S	H	AB240	I11	RA000907.33	99.7	Picozoa
AA538_F05_PICZ_H_23_D	TGTTGCAGTTAAAAAGCTCGTAGTCGGATTTTGGCATCACGCCGCACTGTCTGCCGATTGGTAAGTACGGTTTGGCGGGTGCTTCCTTCCGGTGCTGCGTTCTGCTCTTAGTTGAGCGGTTCGTTGGTTCCGGTTCTTTTACTTTGAGAAAATTAGAGTGTTCAAAGCAGGCCTATGCTCTGAATAGGTTAGCATGGAATAATAGAATAGGACTTTGGTTCTATTTTGTTGGTTTCTAGGACCGAAGTAATGATAAATAGGGACAGTTGGGGGCATTCATATTCCATTGTCAGAGGTGAAATTCTTGGATTAACGGAAGATGAACTTCTGCGAAAGCATCTGCCAAGGATGTTTTCATTGATCAAGAACGAAAGTTAGGGGATCGAAGACGATCAGATA…	1166	23	D	H	AA538	F05	RA000907.54	99.5	Picozoa
AB538_G08_PICZ_H_41_D	GCCGTATATTAAGTTGTTGCAGTTAAAAAGCTCGTAGTCGGATTTTGGCATCACGCCGCACTGTCTGCCGATTGGTAAGTACGGTTTGGCGGTTGCTTCCTTCCGGTGCTTCGTTCTGCTCTTAATTGAGCGGTTCGTTTGTTCCGGTTCTTTTACTTTGAGAAAATTAGAGTGTTCAAAGCAGGCCTATGCTCTGAATAGGTTAGCATGGAATAATAGAATAGGACTTTGGTTCTATTTTGTTGGTTTCTAGGACCGAAGTAATGATTAATAGGGACAGTTGGGGGCATTCATATTCCATTGTCAGAGGTGAAATTCTTGGATTAACGGAAGATGAACTTCTGCGAAAGCATCTGCCAAGGATGTTTTCATTGATCAAGAACGAAAGTTAGGGGATCG…	1158	41	D	H	AB538	G08	RA000907.54	99.0493	Picozoa
AB232_P06_PING_P_41_S	AAGTTGTTGCAGTTAAAAAGCTCGTAGTTGGATTTCTGGTGGGGGCCGCTGGCCCGCTGCGAAAGCGGCGTGTGCCGATGCGTGCCTACCGCCATCCTCGGGTGGAGTGCGTGTGGGATTGATTTCTCGTGCGTAGGATGCCCGTCGTTTACTGTGAAAAAATTAGAGTGTTCAAAGCAGGCTTTGGCCGTTGAATACATTAGCATGGAATAATAAGATAGGACTTGGCTCTATTTTGTTGGTTTGTACGCCAAGTAATGATTAATAGGGATAGTTGGGGGTATTCGTATTCAATTGTCAGAGGTGAAATTCTTAGATTTCTGGAAGACGAACTACTGCGAAAGCATTTACCAAGGATGTTTTCATTAATCAAGAACGAAAGTTAGGGGATCGAAGATG…	1169	41	S	P	AB232	P06	Pinguiochrysis pyriformis	96.4	Pinguiophyceae
AB204_A23_PING_P_47_S	GCGTATATTAAAGTTGTTGCAGTTAAAAAGCTCGTAGTTGGATTTCTGGTGGGGGCCGCTGGCCCGCTGCGAAAGCGGCGTGTGCCGATGCGTGCCTACCGCCATCCTCGGGTGGAGTGCGTGTGGGATTGATTTCTCGTGCGTAGGATGCCCGTCGTTTACTGTGAAAAAATTAGAGTGTTCAAAGCAGGCTTTGGCCGTTGAATACATTAGCATGGAATAATAAGATAGGACTTGGCTCTATTTTGTTGGTTTGTACGCCAAGTAATGATTAATAGGGATAGTTGGGGGTATTCGTATTCAATTGTCAGAGGTGAAATTCTTAGATTTCTGGAAGACGAACTACTGCGAAAGCATTTACCAAGGATGTTTTCATTAATCAAGAACGAAAGTTAGGGG…	1178	47	S	P	AB204	A23	Pinguiochrysis pyriformis	96.4	Pinguiophyceae
AB198_E09_PING_P_48_S	ACTGCGTGTGGGATTAGTTTCTCGTGCGTATGGACGCCCGTCATTTACTGTGAAAAAATTAGAGTGTTCAAAGCAGGCTTAGGCCGTTGAATACATTAGCATGGAATAATAAGATAGGACCTTGGCGGTCTATTTTGTTGGTTTGCACGCCAAGGTAATGATTAATAGGGATAGTTGGGGGTATTCGTATTCAATTGTCAGAGGTGAAATTCTTAGATTTATGGAAGACGAACTACTGCGAAAGCATTTACCAAGGATGTTTTCATTAATCAAGAACGAAAGTTAGGGGATCGAAGATGATTAGATACCATCGTAGTCTTAACCATAAACTATGCCGACTCGGGATTGGCGGTCGCTTTTTACGACTCCGTCAGCACCGTATGAGAAATCAAAGTCTTT…	863	48	S	P	AB198	E09	Pinguiochrysis pyriformis	99.1	Pinguiophyceae
AB198_N15_PING_P_48_S	GTATATTAAAGTTGTTGCAGTTAAAAAGCTCGTAGTTGGATTTCTGGTGGGGGTCGCTGGTCCGCTGCGAAAGCGGCGTGTACCGATGCGTACCTACCGCCATCCTCGGGGGGACTGCGTGTGGGATTAGTTTCTCGTGCGTATGGACGCCCGTCTTTTACTGTGAAAAAATTAGAGTGTTCAAAGCAGGCTGAGGCCGTTGAATACATTAGCATGGAATAATAAGATAGGACCTTGGCGGTCTATTTTGTTGGTTTGCACGCCAAGGTAATGATTAATAGGGATAGTTGGGGGTATTCGTATTCAATTGTCAGAGGTGAAATTCTTAGATTTATGGAAGACGAACTACTGCGAAAGCATTTACCAAGGATGTTTTCATTAATCAAGAACGAAAGTTAG…	1183	48	S	P	AB198	N15	Pinguiochrysis pyriformis	98.8	Pinguiophyceae
AB197_B16_MAMB_H_39_S	TGGGGGCTCGAAGATGATTAGATACCATCCTAGTCTCAACCATAAACGATGCCGACTAGGGATTGGTGGATGTTAATTGATGACTTCACCAGCACCTTATGAGAAATCAAAGTTTTTGGGTTCCGGGGGGAGTATGGTCGCAAGGCTGAAACTTAAAGGAATTGACGGAAGGGCACCACCAGGCGTGGAGCCTGCGGCTTAATTTGACTCAACACGGGGAAACTTACCAGGTCCAGACATAAGTATGATTGACAGATTGAGAGCTCTTTCTTGATTCTATGGGTGGTGGTGCATGGCCGTTCTTAGTTGGTGGAGTGATTTGTCTGGTTAATTCCGTTAACGAACGAGACCTCAGCCTGCTAAATAGTACGGCCCTATTCTTAGGGTCGCGACTTCTTA…	742	39	S	H	AB197	B16	Bathycoccus prasinos	100	Mamiellophyceae
AB195_D07_MAMB_P_39_S	TTTAAGTTGTTGCAGTTAAAAAGCTCGTAGTTGGATTTTGGTTAAGAGGGCGCGGTCGGCCGTTTGGTCTGTACTGCGTTGTCTTGACTTCCTGATGAGGACATGCTCTTGGTTAACGCTGAGACATGGAGTCATCGTGGTTACTTTGAAAAAATTAGAGTGTTCAAAGCGGGCTTACGCTTGAATATATTAGCATGGAATAACACTATAGGACTCCTGTCCTATCTCGTTGGTCTCGGGATGGGAGTAATGATTAAGAGGAACAGTTGGGGGCATTCGTATTTCATTGTCAGAGGTGAAATTCTTGGATTTATGAAAGACGAACTTCTGCGAAAGCATTTGCCAAGGATGTTTTCATTAATCAAGAACGAAAGTTGGGGGCTCGAAGATGATTAGATA…	1127	39	S	P	AB195	D07	Bathycoccus prasinos	100	Mamiellophyceae
AB194_F06_MAMB_P_39_S	GCGTATATTTAAGTTGTTGCAGTTAAAAAGCTCGTAGTTGGATTTTGGTTAAGAGGGCGCGGTCGGCCGTTTGGTCTGTACTGCGTTGTCTTGACTTCCTGATGAGGACATGCTCTTGGTTAACGCTGAGACATGGAGTCATCGTGGTTACTTTGAAAAAATTAGAGTGTTCAAAGCGGGCTTACGCTTGAATATATTAGCATGGAATAACACTATAGGACTCCTGTCCTATCTCGTTGGTCTCGGGATGGGAGTAATGATTAAGAGGAACAGTTGGGGGCATTCGTATTTCATTGTCAGAGGTGAAATTCTTGGATTTATGAAAGACGAACTTCTGCGAAAGCATTTGCCAAGGATGTTTTCATTAATCAAGAACGAAAGTTGGGGGCTCGAAGATGA…	1166	39	S	P	AB194	F06	Bathycoccus prasinos	100	Mamiellophyceae
AB194_G05_MAMB_P_39_S	GCGTATATTTAAGTTGTTGCAGTTAAAAAGCTCGTAGTTGGATTTTGGTTAAGAGGGCGCGGTCGGCCGTTTGGTCTGTACTGCGTTGTCTTGACTTCCTGATGAGGACATGCTCTTGGTTAACGCTGAGACATGGAGTCATCGTGGTTACTTTGAAAAAATTAGAGTGTTCAAAGCGGGCTTACGCTTGAATATATTAGCATGGAATAACACTATAGGACTCCTGTCCTATCTCGTTGGTCTCGGGATGGGAGTAATGATTAAGAGGAACAGTTGGGGGCATTCGTATTTCATTGTCAGAGGTGAAATTCTTGGATTTATGAAAGACGAACTTCTGCGAAAGCATTTGCCAAGGATGTTTTCATTAATCAAGAACGAAAGTTGGGGGCTCGAAGATGA…	1165	39	S	P	AB194	G05	Bathycoccus prasinos	100	Mamiellophyceae
AB525_I16_MAMB_P_41_D	GCGTATATTTAAGTTGTTGCAGTTAAAAAGCTCGTAGTTGGATTTTGGTTAAGAGGGCGCGGTCGGCCGTTTGGTCTGTACTGCGTTGTCTTGACTTCCTGATGAGGACATGCTCTTGGTTAACGCTGAGACATGGAGTCATCGTGGTTACTTTGAAAAAATTAGAGTGTTCAAAGCGGGCTTACGCTTGAATATATTAGCATGGAATAACACTATAGGACTCCTGTCCTATCTCGTTGGTCTCGGGATGGGAGTAATGATTAAGAGGAACAGTTGGGGGCATTCGTATTTCATTGTCAGAGGTGAAATTCTTGGATTTATGAAAGACGAACTTCTGCGAAAGCATTTGCCAAGGATGTTTTCATTAATCAAGAACGAAAGTTGGGGGCTCGAAGATGA…	1169	41	D	P	AB525	I16	Bathycoccus prasinos	100	Mamiellophyceae
AB194_J05_MAMB_P_39_S	GTATATTTAAGTTGTTGCAGTTAAAAAGCTCGTAGTTGGATTTTGGTTAAGAGGGCGCGGTCGGCCGTTTGGTCTGTACTGCGTTGTCTTGACTTCCTGATGAGGACATGCTCTTGGTTAACGCTGAGACATGGAGTCATCGTGGTTACTTTGAAAAAATTAGAGTGTTCAAAGCGGGCTTACGCTTGAATATATTAGCATGGAATAACACTATAGGACTCCTGTCCTATCTCGTTGGTCTCGGGATGGGAGTAATGATTAAGAGGAACAGTTGGGGGCATTCGTATTTCATTGTCAGAGGTGAAATTCTTGGATTTATGAAAGACGAACTTCTGCGAAAGCATTTGCCAAGGATGTTTTCATTAATCAAGAACGAAAGTTGGGGGCTCGAAGATGATT…	1164	39	S	P	AB194	J05	Bathycoccus prasinos	100	Mamiellophyceae
AB195_K10_MAMB_P_39_S	GTATATTTAAGTTGTTGCAGTTAAAAAGCTCGTAGTTGGATTTTGGTTAAGAGGGCGCGGTCGGCCGTTTGGTCTGTACTGCGTTGTCTTGACTTCCTGATGAGGACATGCTCTTGGTTAACGCTGAGACATGGAGTCATCGTGGTTACTTTGAAAAAATTAGAGTGTTCAAAGCGGGCTTACGCTTGAATATATTAGCATGGAATAACACTATAGGACTCCTGTCCTATCTCGTTGGTCTCGGGATGGGAGTAATGATTAAGAGGAACAGTTGGGGGCATTCGTATTTCATTGTCAGAGGTGAAATTCTTGGATTTATGAAAGACGAACTTCTGCGAAAGCATTTGCCAAGGATGTTTTCATTAATCAAGAACGAAAGTTGGGGGCTCGAAGATGATT…	1145	39	S	P	AB195	K10	Bathycoccus prasinos	100	Mamiellophyceae
AB525_K23_MAMB_P_41_D	GCGTATATTTAAGTTGTTGCAGTTAAAAAGCTCGTAGTTGGATTTTGGTTAAGAGGGCGCGGTCGGCCGTTTGGTCTGTACTGCGTTGTCTTGACTTCCTGATGAGGACATGCTCTTGGTTAACGCTGAGACATGGAGTCATCGTGGTTACTTTGAAAAAATTAGAGTGTTCAAAGCGGGCTTACGCTTGAATATATTAGCATGGAATAACACTATAGGACTCCTGTCCTATCTCGTTGGTCTCGGGATGGGAGTAATGATTAAGAGGAACAGTTGGGGGCATTCGTATTTCATTGTCAGAGGTGAAATTCTTGGATTTATGAAAGACGAACTTCTGCGAAAGCATTTGCCAAGGATGTTTTCATTAATCAAGAACGAAAGTTGGGGGCTCGAAGATGA…	1166	41	D	P	AB525	K23	Bathycoccus prasinos	100	Mamiellophyceae
AA534_L02_MAMB_P_23_D	TTGTTGCAGTTAAAAAGCTCGTAGTTGGATTTTGGTTAAGAGGGCGCGGTCGGCCGTTTGGTCTGTACTGCGTTGTCTTGACTTCCTGATGAGGACATGCTCTTGGTTAACGCTGAGACATGGAGTCATCGTGGTTACTTTGAAAAAATTAGAGTGTTCAAAGCGGGCTTACGCTTGAATATATTAGCATGGAATAACACTATAGGACTCCTGTCCTATCTCGTTGGTCTCGGGATGGGAGTAATGATTAAGAGGAACAGTTGGGGGCATTCGTATTTCATTGTCAGAGGTGAAATTCTTGGATTTATGAAAGACGAACTTCTGCGAAAGCATTTGCCAAGGATGTTTTCATTAATCAAGAACGAAAGTTGGGGGCTCGAAGATGATTAGATACCATCC…	1152	23	D	P	AA534	L02	Bathycoccus prasinos	99.9	Mamiellophyceae
AB194_N08_MAMB_P_39_S	GCGTATATTTAAGTTGTTGCAGTTAAAAAGCTCGTAGTTGGATTTTGGTTAAGAGGGCGCGGTCGGCCGTTTGGTCTGTACTGCGTTGTCTTGACTTCCTGATGAGGACATGCTCTTGGTTAACGCTGAGACATGGAGTCATCGTGGTTACTTTGAAAAAATTAGAGTGTTCAAAGCGGGCTTACGCTTGAATATATTAGCATGGAATAACACTATAGGACTCCTGTCCTATCTCGTTGGTCTCGGGATGGGAGTAATGATTAAGAGGAACAGTTGGGGGCATTCGTATTTCATTGTCAGAGGTGAAATTCTTGGATTTATGAAAGACGAACTTCTGCGAAAGCATTTGCCAAGGATGTTTTCATTAATCAAGAACGAAAGTTGGGGGCTCGAAGATGA…	1163	39	S	P	AB194	N08	Bathycoccus prasinos	100	Mamiellophyceae
AB197_O03_MAMB_H_39_S	GCGTATATTTAAGTTGTTGCAGTTAAAAAGCTCGTAGTTGGATTTTGGTTAAGAGGGCGCGGTCGGCCGTTTGGTCTGTACTGCGTTGTCTTGACTTCCTGATGAGGACATGCTCTTGGTTAACGCTGAGACATGGAGTCATCGTGGTTACTTTGAAAAAATTAGAGTGTTCAAAGCGGGCTTACGCTTGAATATATTAGCATGGAATAACACTATAGGACTCCTGTCCTATCTCGTTGGTCTCGGGATGGGAGTAATGATTAAGAGGAACAGTTGGGGGCATTCGTATTTCATTGTCAGAGGTGAAATTCTTGGATTTATGAAAGACGAACTTCTGCGAAAGCATTTGCCAAGGATGTTTTCATTAATCAAGAACGAAAGTTGGGGGCTCGAAGATGA…	1134	39	S	H	AB197	O03	Bathycoccus prasinos	100	Mamiellophyceae
AB194_O05_MAMB_P_39_S	AGAGGTGAAATTCTTGGATTTATGAAAGACGAACTTCTGCGAAAGCATTTGCCAAGGATGTTTTCATTAATCAAGAACGAAAGTTGGGGGCTCGAAGATGATTAGATACCATCCTAGTCTCAACCATAAACGATGCCGACTAGGGATTGGTGGATGTTAATTGATGACTTCACCAGCACCTTATGAGAAATCAAAGTTTTTGGGTTCCGGGGGGAGTATGGTCGCAAGGCTGAAACTTAAAGGAATTGACGGAAGGGCACCACCAGGCGTGGAGCCTGCGGCTTAATTTGACTCAACACGGGGAAACTTACCAGGTCCAGACATAAGTATGATTGACAGATTGAGAGCTCTTTCTTGATTCTATGGGTGGTGGTGCATGGCCGTTCTTAGTTGGTGGAG…	870	39	S	P	AB194	O05	Bathycoccus prasinos	100	Mamiellophyceae
AB525_O18_MAMB_P_41_D	GCGTATATTTAAGTTGTTGCAGTTAAAAAGCTCGTAGTTGGATTTTGGTTAAGAGGGCGCGGTCGGCCGTTTGGTCTGTACTGCGTTGTCTTGACTTCCTGATGAGGACATGCTCTTGGTTAACGCTGAGACATGGAGTCATCGTGGTTACTTTGAAAAAATTAGAGTGTTCAAAGCGGGCTTACGCTTGAATATATTAGCATGGAATAACACTATAGGACTCCTGTCCTATCTCGTTGGTCTCGGGATGGGAGTAATGATTAAGAGGAACAGTTGGGGGCATTCGTATTTCATTGTCAGAGGTGAAATTCTTGGATTTATGAAAGACGAACTTCTGCGAAAGCATTTGCCAAGGATGTTTTCATTAATCAAGAACGAAAGTTGGGGGCTCGAAGATGA…	1169	41	D	P	AB525	O18	Bathycoccus prasinos	100	Mamiellophyceae
AB525_P08_MAMB_P_41_D	GCGTATATTTAAGTTGTTGCAGTTAAAAAGCTCGTAGTTGGATTTTGGTTAAGAGGGCGCGGTCGGCCGTTTGGTCTGTACTGCGTTGTCTTGACTTCCTGATGAGGACATGCTCTTGGTTAACGCTGAGACATGGAGTCATCGTGGTTACTTTGAAAAAATTAGAGTGTTCAAAGCGGGCTTACGCTTGAATATATTAGCATGGAATAACACTATAGGACTCCTGTCCTATCTCGTTGGTCTCGGGATGGGAGTAATGATTAAGAGGAACAGTTGGGGGGCATTCGTATTTCATTGTCAGAGGTGAAATTCTTGGATTTATGAAAGACGAACTTCTGCGAAAGCATTTGCCAAGGATGTTTTCATTAATCAAGAACGAAAGTTGGGGGCTCGAAGATG…	1170	41	D	P	AB525	P08	Bathycoccus prasinos	99.9	Mamiellophyceae
AB525_P10_MAMB_P_41_D	GCGTATATTTAAGTTGTTGCAGTTAAAAAGCTCGTAGTTGGATTTTGGTTAAGAGGGCGCGGTCGGCCGTTTGGTCTGTACTGCGTTGTCTTGACTTCCTGATGAGGACATGCTCTTGGTTAACGCTGAGACATGGAGTCATCGTGGTTACTTTGAAAAAATTAGAGTGTTCAAAGCGGGCTTACGCTTGAATATATTAGCATGGAATAACACTATAGGACTCCTGTCCTATCTCGTTGGTCTCGGGATGGGAGTAATGATTAAGAGGAACAGTTGGGGGCATTCGTATTTCATTGTCAGAGGTGAAATTCTTGGATTTATGAAAGACGAACTTCTGCGAAAGCATTTGCCAAGGATGTTTTCATTAATCAAGAACGAAAGTTGGGGGCTCGAAGATGA…	1169	41	D	P	AB525	P10	Bathycoccus prasinos	100	Mamiellophyceae
AB537_A21_MAMB_H_41_D	CGTATATTTAAGTTGTTGCAGTTAAAAAGCTCGTAGTTGGATTTTGGTTAAGAGGGCGCGGTCGGCCGTTTGGTCTGTACTACGTTGTCTTGACTTCCTGATGAGGACATGCTCTTGGTTAACGCTGAGACATGGAGTCATCGTGGTTACTTTGAAAAAATTAGAGTGTTCAAAGCGGGCTTACGCTTGAATATATTAGCATGGAATAACACTATAGGACTCCTGTCCTATCTCGTTGGTCTCGGGATGGGAGTAATGATTAAGAGGAACAGTTGGGGGCATTCGTATTTCATTGTCAGAGGTGAAATTCTTGGATTTATGAAAGACGAACTTCTGCGAAAGCATTTGCCAAGGATGTTTTCATTAATCAAGAACGAAAGTTGGGGGCTCGAAGATGAT…	1168	41	D	H	AB537	A21	Bathycoccus prasinos 18S	99.9	Mamiellophyceae
AB197_B20_MAMB_H_39_S	ATTTAAGTTGTTGCAGTTAAAAAGCTCGTAGTTGGATTTTGGTTAAGAGAGCGCGGTCGGCCGTTTGGTCTGTACTGCGTTGTCTTGACTTCCTGATGAGGACATGCTCTTGGTTAACGCTGAGACATGGAGTCATCGTGGTTACTTTGAAAAAATTAGAGTGTTCAAAGCGGGCTTACGCTTGAATATATTAGCATGGAATAACACTATAGGACTCCTGTCCTATCTCGTTGGTCTCGGGATGGGAGTAATGATTAAGAGGAACAGTTGGGGGCATTCGTATTTCATTGTCAGAGGTGAAATTCTTGGATTTATGAAAGACGAACTTCTGCGAAAGCATTTGCCAAGGATGTTTTCATTAATCAAGAACGAAAGTTGGGGGCTCGAAGATGATTAGAT…	1141	39	S	H	AB197	B20	ws_59, clone 1806E09	99.9	Mamiellophyceae
AB521_B04_MAMM_P_46_S	GCGTATATTTAAGTTGTTGCAGTTAAAAAGCTCGTAGTTGGATTTCGGTTGAGAGCGGCCGGTCCGCCGTTTGGTGTGCACTGGCTGGTTTCAACTTCCTGTAGAGGACGCGCTTTGGGCTTAACGGTCTGAACGTGGAGTCTACGTGGTTACTTTGAAAAAATTAGAGTGTTCAAAGCGGGCTTACGCTTGAATATTTCAGCATGGAATAACACTATAGGACTCCTGTCCTATTTCGTTGGTCTCGGGACGGGAGTAATGATTAAGAGGAACAGTTGGGGGCATTCGTATTTCATTGTCAGAGGTGAAATTCTTGGATTTATGAAAGACGAACTTCTGCGAAAGCATTTGCCAAGGATGTTTTCATTAATCAAGAACGAAAGTTGGGGGCTCGAAGAT…	1171	46	S	P	AB521	B04	BL000921.10	98.6	Mamiellophyceae
AB521_B23_MAMM_P_46_S	GCGTATATTTAAGTTGTTGCAGTTAAAAAGCTCGTAGTTGGATTTCGGTTGAGAGCGGCCGGTCCGCCGTTTGGTGTGCACTGGCTGGTTTCAACTTCCTGTAGAGGACGCGCTTTGGGCTTAACGGTCTGAACGTGGAGTCTACGTGGTTACTTTGAAAAAATTAGAGTGTTCAAAGCGGGCTTACGCTTGAATATTTCAGCATGGAATAACACTATAGGACTCCTGTCCTATTTCGTTGGTCTCGGGACGGGAGTAATGATTAAGAGGAACAGTTGGGGGCATTCGTATTTCATTGTCAGAGGTGAAATTCTTGGATTTATGAAAGACGAACTTCTGCGAAAGCATTTGCCAAGGATGTTTTCATTAATCAAGAACGAAAGTTGGGGGCTCGAAGAT…	1171	46	S	P	AB521	B23	BL000921.10	98.5	Mamiellophyceae
AB521_F06_MAMM_P_46_S	GCGTATATTTAAGTTGTTGCAGTTAAAAAGCTCGTAGTTGGATTTCGGTTGAGAGCGGCCGGTCCGCCGTTTGGTGTGCACTGGCTGGTTTCAACTTCCTGTAGAGGACGCGCTTTGGGCTTAACGGTCTGAACGTGGAGTCTACGTGGTTACTTTGAAAAAATTAGAGTGTTCAAAGCGGGCTTACGCTTGAATATTTCAGCATGGAATAACACTATAGGACTCCTGTCCTATTTCGTTGGTCTCGGGACGGGAGTAATGATTAAGAGGAACAGTTGGGGGCATTCGTATTTCATTGTCAGAGGTGAAATTCTTGGATTTATGAAAGACGAACTTCTGCGAAAGCATTTGCCAAGGATGTTTTCATTAATCAAGAACGAAAGTTGGGGGCTCGAAGAT…	1169	46	S	P	AB521	F06	BL000921.10	98.5	Mamiellophyceae
AB521_G19_MAMM_P_46_S	GCGTATATTTAAGTTGTTGCAGTTAAAAAGCTCGTAGTTGGATTTCGGTTGAGAGCGGCCGGTCCGCCGTTTGGTGTGCACTGGCTGGTTTCAACTTCCTGTAGAGGACGCGCTTTGGGCTTAACGGTCTGAACGTGGAGTCTACGTGGTTACTTTGAAAAAATTAGAGTGTTCAAAGCGGGCTTACGCTTGAATATTTCAGCATGGAATAACACTATAGGACTCCTGTCCTATTTCGTTGGTCTCGGGACGGGAGTAATGATTAAGAGGAACAGTTGGGGGCATTCGTATTTCATTGTCAGAGGTGAAATTCTTGGATTTATGAAAGACGAACTTCTGCGAAAGCATTTGCCAAGGATGTTTTCATTAATCAAGAACGAAAGTTGGGGGCTCGAAGAT…	1168	46	S	P	AB521	G19	BL000921.10	98.6	Mamiellophyceae
AB521_G22_MAMM_P_46_S	GTATATTTAAGTTGTTGCAGTTAAAAAGCTCGTAGTTGGATTTCGGTTGAGAGCGGCCGGTCCGCCGTTTGGTGTGCACTGGCTGGTTTCAACTTCCTGTAGAGGACGCGCTTTGGGCTTAACGGTCTGAACGTGGAGTCTACGTGGTTACTTTGAAAAAATTAGAGTGTTCAAAGCGGGCTTACGCTTGAATATTTCAGCATGGAATAACACTATAGGACTCCTGTCCTATTTCGTTGGTCTCGGGACGGGAGTAATGATTAAGAGGAACAGTTGGGGGCATTCGTATTTCATTGTCAGAGGTGAAATTCTTGGATTTATGAAAGACGAACTTCTGCGAAAGCATTTGCCAAGGATGTTTTCATTAATCAAGAACGAAAGTTGGGGGCTCGAAGATGA…	1169	46	S	P	AB521	G22	BL000921.10	98.6	Mamiellophyceae
AB521_I21_MAMM_P_46_S	GCGTATATTTAAGTTGTTGCAGTTAAAAAGCTCGTAGTTGGATTTCGGTTGAGAGCGGCCGGTCCGCCGTTTGGTGTGCACTGGCTGGTTTCAACTTCCTGTAGAGGACGCGCTTTGGGCTTAACGGTCTGAACGTGGAGTCTACGTGGTTACTTTGAAAAAATTAGAGTGTTCAAAGCGGGCTTACGCTTGAATATTTCAGCATGGAATAACACTATAGGACTCCTGTCCTATTTCGTTGGTCTCGGGACGGGAGTAATGATTAAGAGGAACAGTTGGGGGCATTCGTATTTCATTGTCAGAGGTGAAATTCTTGGATTTATGAAAGACGAACTTCTGCGAAAGCATTTGCCAAGGATGTTTTCATTAATCAAGAACGAAAGTTGGGGGCTCGAAGAT…	1170	46	S	P	AB521	I21	BL000921.10	98.6	Mamiellophyceae
AB521_K22_MAMM_P_46_S	GCGTATATTTAAGTTGTTGCAGTTAAAAAGCTCGTAGTTGGATTTCGGTTGAGAGCGGCCGGTCCGCCGTTTGGTGTGCACTGGCTGGTTTCAACTTCCTGTAGAGGACGCGCTTTGGGCTTAACGGTCTGAACGTGGAGTCTACGTGGTTACTTTGAAAAAATTAGAGTGTTCAAAGCGGGCTTACGCTTGAATATTTCAGCATGGAATAACACTATAGGACTCCTGTCCTATTTCGTTGGTCTCGGGACGGGAGTAATGATTAAGAGGAACAGTTGGGGGCATTCGTATTTCATTGTCAGAGGTGAAATTCTTGGATTTATGAAAGACGAACTTCTGCGAAAGCATTTGCCAAGGATGTTTTCATTAATCAAGAACGAAAGTTGGGGGCTCGAAGAT…	1168	46	S	P	AB521	K22	BL000921.10	98.6	Mamiellophyceae
AB521_M09_MAMM_P_46_S	GCGTATATTTAAGTTGTTGCAGTTAAAAAGCTCGTAGTTGGATTTCGGTTGAGAGCGGCCGGTCCGCCGTTTGGTGTGCACTGGCTGGTTTCAACTTCCTGTAGAGGACGCGCTTTGGGCTTAACGGTCTGAACGTGGAGTCTACGTGGTTACTTTGAAAAAATTAGAGTGTTCAAAGCGGGCTTACGCTTGAATATTTCAGCATGGAATAACACTATAGGACTCCTGTCCTATTTCGTTGGTCTCGGGACGGGAGTAATGATTAAGAGGAACAGTTGGGGGCATTCGTATTTCATTGTCAGAGGTGAAATTCTTGGATTTATGAAAGACGAACTTCTGCGAAAGCATTTGCCAAGGATGTTTTCATTAATCAAGAACGAAAGTTGGGGGCTCGAAGAT…	1171	46	S	P	AB521	M09	BL000921.10	98.6	Mamiellophyceae
AB521_O20_MAMM_P_46_S	GCGTATATTTAAGTTGTTGCAGTTAAAAAGCTCGTAGTTGGATTTCGGTTGAGAGCGGCCGGTCCGCCGTTTGGTGTGCACTGGCTGGTTTCAACTTCCTGTAGAGGACGCGCTTTGGGCTTAACGGTCTGAACGTGGAGTCTACGTGGTTACTTTGAAAAAATTAGAGTGTTCAAAGCGGGCTTACGCTTGAATATTTCAGCATGGAATAACACTATAGGACTCCTGTCCTATTTCGTTGGTCTCGGGACGGGAGTAATGATTAAGAGGAACAGTTGGGGGCATTCGTATTTCATTGTCAGAGGTGAAATTCTTGGATTTATGAAAGACGAACTTCTGCGAAAGCATTTGCCAAGGATGTTTTCATTAATCAAGAACGAAAGTTGGGGGCTCGAAGAT…	1168	46	S	P	AB521	O20	BL000921.10	98.6	Mamiellophyceae
AB521_P21_MAMM_P_46_S	GTTGTTGCAGTTAAAAAGCTCGTAGTTGGATTTCGGTTGAGAGCGGCCGGTCCGCCGTTTGGTGTGCACTGGCTGGTTTCAACTTCCTGTAGAGGACGCGCTTTGGGCTTAACGGTCTGAACGTGGAGTCTACGTGGTTACTTTGAAAAAATTAGAGTGTTCAAAGCGGGCTTACGCTTGAATATTTCAGCATGGAATAACACTATAGGACTCCTGTCCTATTTCGTTGGTCTCGGGACGGGAGTAATGATTAAGAGGAACAGTTGGGGGCATTCGTATTTCATTGTCAGAGGTGAAATTCTTGGATTTATGAAAGACGAACTTCTGCGAAAGCATTTGCCAAGGATGTTTTCATTAATCAAGAACGAAAGTTGGGGGCTCGAAGATGATTAGATACCA…	1156	46	S	P	AB521	P21	BL000921.10	98.6	Mamiellophyceae
AB521_A20_MAMM_P_46_S	GCGTATATTTAAGTTGTTGCAGTTAAAAAGCTCGTAGTTGGATTTCGGTTGAGAACGGCCGGTCCGCCGTTTGGTGTGCACTGGCTGGTTTCAACTTCCTGTAGAGGACGCGCTCTGGCTTCACGGCTGGACGCGGAGTCTACGTGGTTACTTTGAAAAAATTAGAGTGTTCAAAGCGGGCTTACGCTTGAATATTTCAGCATGGAATAACACTATAGGACTCCTGTCCTATTTCGTTGGTCTCGGGACGGGAGTAATGATTAAGAGGAACAGTTGGGGGCATTCGTATTTCATTGTCAGAGGTGAAATTCTTGGATTTATGAAAGACGAACTTCTGCGAAAGCATTTGCCAAGGATGTTTTCATTAATCAAGAACGAAAGTTGGGGGCTCGAAGATGA…	1169	46	S	P	AB521	A20	Micromonas pusilla	100	Mamiellophyceae
AB521_D07_MAMM_P_46_S	CGTATATTTAAGTTGTTGCAGTTAAAAAGCTCGTAGTTGGATTTCGGTTGAGAACGGCCGGTCCGCCGTTTGGTGTGCACTGGCTGGTTTCAACTTCCTGTAGAGGACGCGCTCTGGCTTCACGGCTGGACGCGGAGTCTACGTGGTTACTTTGAAAAAATTAGAGTGTTCAAAGCGGGCTTACGCTTGAATATTTCAGCATGGAATAACACTATAGGACTCCTGTCCTATTTCGTTGGTCTCGGGACGGGAGTAATGATTAAGAGGAACAGTTGGGGGCATTCGTATTTCATTGTCAGAGGTGAAATTCTTGGATTTATGAAAGACGAACTTCTGCGAAAGCATTTGCCAAGGATGTTTTCATTAATCAAGAACGAAAGTTGGGGGCTCGAAGATGAT…	1165	46	S	P	AB521	D07	Micromonas pusilla	100	Mamiellophyceae
AB521_D10_MAMM_P_46_S	CGTATATTTAAGTTGTTGCAGTTAAAAAGCTCGTAGTTGGATTTCGGTTGAGAACGGCCGGTCCGCCGTTTGGTGTGCACTGGCTGGTTTCAACTTCCTGTAGAGGACGCGCTCTGGCTTCACGGCTGGACGCGGAGTCTACGTGGTTACTTTGAAAAAATTAGAGTGTTCAAAGCGGGCTTACGCTTGAATATTTCAGCATGGAATAACACTATAGGACTCCTGTCCTATTTCGTTGGTCTCGGGACGGGAGTAATGATTAAGAGGAACAGTTGGGGGCATTCGTATTTCATTGTCAGAGGTGAAATTCTTGGATTTATGAAAGACGAACTTCTGCGAAAGCATTTGCCAAGGATGTTTTCATTAATCAAGAACGAAAGTTGGGGGCTCGAAGATGAT…	1165	46	S	P	AB521	D10	Micromonas pusilla	100	Mamiellophyceae
AB521_I06_MAMM_P_46_S	GCGTATATTTAAGTTGTTGCAGTTAAAAAGCTCGTAGTTGGATTTCGGTTGAGAACGGCCGGTCCGCCGTTTGGTGTGCACTGGCTGGTTTCAACTTCCTGTAGAGGACGCGCTCTGGCTTCACGGCTGGACGCGGAGTCTACGTGGTTACTTTGAAAAAATTAGAGTGTTCAAAGCGGGCTTACGCTTGAATATTTCAGCATGGAATAACACTATAGGACTCCTGTCCTATTTCGTTGGTCTCGGGACGGGAGTAATGATTAAGAGGAACAGTTGGGGGCATTCGTATTTCATTGTCAGAGGTGAAATTCTTGGATTTATGAAAGACGAACTTCTGCGAAAGCATTTGCCAAGGATGTTTTCATTAATCAAGAACGAAAGTTGGGGGCTCGAAGATGA…	1169	46	S	P	AB521	I06	Micromonas pusilla	100	Mamiellophyceae
AB521_J06_MAMM_P_46_S	GCGTATATTTAAGTTGTTGCAGTTAAAAAGCTCGTAGTTGGATTTCGGTTAAGAGCGACCGGTCCGCCGTTTGGTGTGCACTGGTTGGTTTTAACTTCCTGTAGAGGACGTGCTCTGGGTTTAACGACCTGGACTCGGAGTCTACGTGGTTACTTTGAAAAAATTAGAGTGTTCAAAGCGGGCTTACGCTTGAATATTTCAGCATGGAATAACACTATAGGACTCCTGTCCTATTTCGTTGGTCTCGGGACGGGAGTAATGATTAAGAGGAACAGTTGGGGGCATTCGTATTTCATTGTCAGAGGTGAAATTCTTGGATTTATGAAAGACGAACTTCTGCGAAAGCATTTGCCAAGGATGTTTTCATTAATCAAGAACGAAAGTTGGGGGCTCGAAGAT…	1168	46	S	P	AB521	J06	Micromonas pusilla	99.9	Mamiellophyceae
AB525_O22_MAMM_P_41_D	GCGTATATTTAAGTTGTTGCAGTTAAAAAGCTCGTAGTTGGATTTCGGTTAAGAGCGACCGGTCCGCCGTTTGGTGTGCACTGGTTGGTTTTAACTTCCTGTAGAGGACGTGCTCTGGGTTTAACGACCTGGACTCGGAGTCTACGTGGTTACTTTGAAAAAATTAGAGTGTTCAAAGCGGGCTTACGCTTGAATATTTCAGCATGGAATAACACTATAGGACTCCTGTCCTATTTCGTTGGTCTCGGGACGGGAGTAATGATTAAGAGGAACAGTTGGGGGCATTCGTATTTCATTGTCAGAGGTGAAATTCTTGGATTTATGAAAGACGAACTTCTGCGAAAGCATTTGCCAAGGATGTTTTCATTAATCAAGAACGAAAGTTGGGGGCTCGAAGAT…	1171	41	D	P	AB525	O22	Micromonas pusilla	100	Mamiellophyceae
AB521_P17_MAMM_P_46_S	GCGTATATTTAAGTTGTTGCAGTTAAAAAGCTCGTAGTTGGATTTCGGTTGAGAACGGCCGGTCCGCCGTTTGGTGTGCACTGGCTGGTTTCAACTTCCTGTAGAGGACGCGCTCTGGCTTCACGGCTGGACGCGGAGTCTACGTGGTTACTTTGAAAAAATTAGAGTGTTCAAAGCGGGCTTACGCTTGAATATTTCAGCATGGAATAACACTATAGGACTCCTGTCCTATTTCGTTGGTCTCGGGACGGGAGTAATGATTAAGAGGAACAGTTGGGGGCATTCGTATTTCATTGTCAGAGGTGAAATTCTTGGATTTATGAAAGACGAACTTCTGCGAAAGCATTTGCCAAGGATGTTTTCATTAATCAAGAACGAAAGTTGGGGGCTCGAAGATGA…	1169	46	S	P	AB521	P17	Micromonas pusilla	100	Mamiellophyceae
AB194_D10_MAMM_P_39_S	GCGTATATTTAAGTTGTTGCAGTTAAAAAGCTCGTAGTTGGATTTCGGTTAAGAGCGACCGGTCCGCCGTTTGGTGTGCACTGGTTGGTTTTAACTTCCTGTAGAGGACGTGCTCTGGGTTTAACGACCTGGACTCGGAGTCTACGTGGTTACTTTGAAAAAATTAGAGTGTTCAAAGCGGGCTTACGCTTGAATATTTCAGCATGGAATAACACTATAGGACTCCTGTCCTATTTCGTTGGTCTCGGGACGGGAGTAATGATTAAGAGGAACAGTTGGGGGCATTCGTATTTCATTGTCAGAGGTGAAATTCTTGGATTTATGAAAGACGAACTTCTGCGAAAGCATTTGCCAAGGATGTTTTCATTAATCAAGAACGAAAGTTGGGGGCTCGAAGAT…	1167	39	S	P	AB194	D10	Micromonas pusilla CCMP493	100	Mamiellophyceae
AB194_L02_MAMM_P_39_S	GTATATTTAAGTTGTTGCAGTTAAAAAGCTCGTAGTTGGATTTCGGTTAAGAGCGACCGGTCCGCCGTTTGGTGTGCACTGGTTGGTTTTAACTTCCTGTAGAGGACGTGCTCTGGGTTTAACGACCTGGACTCGGAGTCTACGTGGTTACTTTGAAAAAATTAGAGTGTTCAAAGCGGGCTTACGCTTGAATATTTCAGCATGGAATAACACTATAGGACTCCTGTCCTATTTCGTTGGTCTCGGGACGGGAGTAATGATTAAGAGGAACAGTTGGGGGCATTCGTATTTCATTGTCAGAGGTGAAATTCTTGGATTTATGAAAGACGAACTTCTGCGAAAGCATTTGCCAAGGATGTTTTCATTAATCAAGAACGAAAGTTGGGGGCTCGAAGATGA…	1165	39	S	P	AB194	L02	Micromonas pusilla CCMP493	99.9	Mamiellophyceae
AB194_O02_MAMM_P_39_S	GTATATTTAAGTTGTTGCAGTTAAAAAGCTCGTAGTTGGATTTCGGTTAAGAGCGACCGGTCCGCCGTTTGGTGTGCACTGGTTGGTTTTAACTTCCTGTAGAGGACGTGCTCTGGGTTTAACGACCTGGACTCGGAGTCTACGTGGTTACTTTGAAAAAATTAGAGTGTTCAAAGCGGGCTTACGCTTGAATATTTCAGCATGGAATAACACTATAGGACTCCTGTCCTATTTCGTTGGTCTCGGGACGGGAGTAATGATTAAGAGGAACAGTTGGGGGCATTCGTATTTCATTGTCAGAGGTGAAATTCTTGGATTTATGAAAGACGAACTTCTGCGAAAGCATTTGCCAAGGATGTTTTCATTAATCAAGAACGAAAGTTGGGGGCTCGAAGATGA…	1163	39	S	P	AB194	O02	Micromonas pusilla CCMP493	100	Mamiellophyceae
AB194_O10_MAMM_P_39_S	CGTATATTTAAGTTGTTGCAGTTAAAAAGCTCGTAGTTGGATTTCGGTTAAGAGCGACCGGTCCGCCGTTTGGTGTGCACTGGTTGGTTTTAACTTCCTGTAGAGGACGTGCTCTGGGTTTAACGACCTGGACTCGGAGTCTACGTGGTTACTTTGAAAAAATTAGAGTGTTCAAAGCGGGCTTACGCTTGAATATTTCAGCATGGAATAACACTATAGGACTCCTGTCCTATTTCGTTGGTCTCGGGACGGGAGTAATGATTAAGAGGAACAGTTGGGGGCATTCGTATTTCATTGTCAGAGGTGAAATTCTTGGATTTATGAAAGACGAACTTCTGCGAAAGCATTTGCCAAGGATGTTTTCATTAATCAAGAACGAAAGTTGGGGGCTCGAAGATG…	1166	39	S	P	AB194	O10	Micromonas pusilla CCMP493	100	Mamiellophyceae
AB194_L16_MAMM_P_39_S	GTATATTTAAGTTGTTGCAGTTAAAAAGCTCGTAGTTGGATTTCGGTTAAGAGCGACCGGTCCGCCGTTTGGTGTGCACTGGTTGGTTTTAACTTCCTGTAGAGGACGTGCTCTGGGTTTAACGACCTGGACTCGGAGTCTACGTGGTTACTTTGAAAAAATTAGAGTGTTCAAAGCGGGCTTACGCTTGAATATTTCAGCATGGAATAACACTATAGGACTCCTGTCCTATTTCGTTGGTCTCGGGACGGGAGTAATGATTAAGAGGAACAGTTGGGGGCATTCGTATTTCATTGTCAGAGGTGAAATTCTTGGATTTATGAAAGACGAACTTCTGCGAAAGCATTTGCCAAGGATGTTTTCATTAATCAAGAACGAAAGTTGGGGGCTCGAAGATGA…	1168	39	S	P	AB194	L16	Micromonas pusilla strain CCMP493	100	Mamiellophyceae
AB521_D20_MAMM_P_46_S	GCGTATATTTAAGTTGTTGCAGTTAAAAAGCTCGTAGTTGGATTTCGGTTAAGAGCGACCGGTCCGCCGTTTGGTGTGCACTGGTTGGTTTTAACTTCCTGTAGAGGACGTGCTCTGGGTTTAACGACCTGGACTCGGAGTCTACGTGGTTACTTTGAAAAAATTAGAGTGTTCAAAGCGGGCTTACGCTTGAATATTTCAGCATGGAATAACACTATAGGACTCCTGTCCTATTTCGTTGGTCTCGGGACGGGAGTAATGATTAAGAGGAACAGTTGGGGGCATTCGTATTTCATTGTCAGAGGTGAAATTCTTGGATTTATGAAAGACGAACTTCTGCGAAAGCATTTGCCAAGGATGTTTTCATTAATCAAGAACGAAAGTTGGGGGCTCGAAGAT…	1171	46	S	P	AB521	D20	Micromonas sp. RCC299	100	Mamiellophyceae
AB521_E05_MAMM_P_46_S	GCGTATATTTAAGTTGTTGCAGTTAAAAAGCTCGTAGTTGGATTTCGGTTAAGAGCGACCGGTCCGCCGTTTGGTGTGCACTGGTTGGTTTTAACTTCCTGTAGAGGACGTGCTCTGGGTTTAACGACCTGGACTCGGAGTCTACGTGGTTACTTTGAAAAAATTAGAGTGTTCAAAGCGGGCTTACGCTTGAATATTTCAGCATGGAATAACACTATAGGACTCCTGTCCTATTTCGTTGGTCTCGGGACGGGAGTAATGATTAAGAGGAACAGTTGGGGGCATTCGTATTTCATTGTCAGAGGTGAAATTCTTGGATTTATGAAAGACGAACTTCTGCGAAAGCATTTGCCAAGGATGTTTTCATTAATCAAGAACGAAAGTTGGGGGCTCGAAGAT…	1168	46	S	P	AB521	E05	Micromonas sp. RCC299	100	Mamiellophyceae
AB521_F13_MAMM_P_46_S	GCGTATATTTAAGTTGTTGCAGTTAAAAAGCTCGTAGTTGGATTTCGGTTAAGAGCGACCGGTCCGCCGTTTGGTGTGCACTGGTTGGTTTTAACTTCCTGTAGAGGACGTGCTCTGGGTTTAACGACCTGGACTCGGAGTCTACGTGGTTACTTTGAAAAAATTAGAGTGTTCAAAGCGGGCTTACGCTTGAATATTTCAGCATGGAATAACACTATAGGACTCCTGTCCTATTTCGTTGGTCTCGGGACGGGAGTAATGATTAAGAGGAACAGTTGGGGGCATTCGTATTTCATTGTCAGAGGTGAAATTCTTGGATTTATGAAAGACGAACTTCTGCGAAAGCATTTGCCAAGGATGTTTTCATTAATCAAGAACGAAAGTTGGGGGCTCGAAGAT…	1171	46	S	P	AB521	F13	Micromonas sp. RCC299	99.9	Mamiellophyceae
AB521_F23_MAMM_P_46_S	GCGTATATTTAAGTTGTTGCAGTTAAAAAGCTCGTAGTTGGATTTCGGTTAAGAGCGACCGGTCCGCCGTTTGGTGTGCACTGGTTGGTTTTAACTTCCTGTAGAGGACGTGCTCTGGGTTTAACGACCTGGACTCGGAGTCTACGTGGTTACTTTGAAAAAATTAGAGTGTTCAAAGCGGGCTTACGCTTGAATATTTCAGCATGGAATAACACTATAGGACTCCTGTCCTATTTCGTTGGTCTCGGGACGGGAGTAATGATTAAGAGGAACAGTTGGGGGCATTCGTATTTCATTGTCAGAGGTGAAATTCTTGGATTTATGAAAGACGAACTTCTGCGAAAGCATTTGCCAAGGATGTTTTCATTAATCAAGAACGAAAGTTGGGGGCTCGAAGAT…	1171	46	S	P	AB521	F23	Micromonas sp. RCC299	100	Mamiellophyceae
AB521_N22_MAMM_P_46_S	AAAAGCTCGTAGTTGGATTTCGGTTAAGAGCGACCGGTCCGCCGTTTGGTGTGCACTGGTTGGTTTTAACTTCCTGTAGAGGACGTGCTCTGGGTTTAACGACCTGGACTCGGAGTCTACGTGGTTACTTTGAAAAAATTAGAGTGTTCAAAGCGGGCTTACGCTTGAATATTTCAGCATGGAATAACACTATAGGACTCCTGTCCTATTTCGTTGGTCTCGGGACGGGAGTAATGATTAAGAGGAACAGTTGGGGGCATTCGTATTTCATTGTCAGAGGTGAAATTCTTGGATTTATGAAAGACGAACTTCTGCGAAAGCATTTGCCAAGGATGTTTTCATTAATCAAGAACGAAAGTTGGGGGCTCGAAGATGATTAGATACCATCCTAGTCTCAAC…	1141	46	S	P	AB521	N22	Micromonas sp. RCC299	100	Mamiellophyceae
AB535_O17_MAMM_H_46_S	GTATATTTAAGTTGTTGCAGTTAAAAAGCTCGTAGTTGGATTTCGGTTAAGAGCGACCGGTCCGCCGTTTGGTGTGCACTGGTTGGTTTTAACTTCCTGTAGAGGACGTGCTCTGGGTTTAACGACCTGGACTCGGAGTCTACGTGGTTACTTTGAAAAAATTAGAGTGTTCAAAGCGGGCTTACGCTTGAATATTTCAGCATGGAATAACACTATAGGACTCCTGTCCTATTTCGTTGGTCTCGGGACGGGAGTAATGATTAAGAGGAACAGTTGGGGGCATTCGTATTTCATTGTCAGAGGTGAAATTCTTGGATTTATGAAAGACGAACTTCTGCGAAAGCATTTGCCAAGGATGTTTTCATTAATCAAGAACGAAAGTTGGGGGCTCGAAGATGA…	1166	46	S	H	AB535	O17	Micromonas sp. RCC299	100	Mamiellophyceae
AB525_A02_MAMO_P_41_D	GCGTATATTTAAGTTGTTGCAGTTAAAAAGCTCGTAGTCGGATTTTGGCTGAGAACGAACGGTCCGCCGTTAGGTGTGCACTGTTTGGTCTCAGCTTCCTGGTGAGGAGGTGTGCTTCACGGCCACTTAGTCACCGTGGTTACTTTGAAAAAATTAGAGTGTTCAAAGCGGGCTTACGCTTGAATATATTAGCATGGAATAACACCATAGGACTCCTGTCCTATTTCGTTGGTCTCGGGACGGGAGTAATGATTAAGAGGAACAGTTGGGGGCATTCGTATTTCATTGTCAGAGGTGAAATTCTTGGATTTATGAAAGACGAACTTCTGCGAAAGCATTTGCCAAGGATGTTTTCATTGATCAAGAACGAAAGTTGGGGGCTCGAAGATGATTAGATAC…	1158	41	D	P	AB525	A02	Ostreococcus sp. RCC 143	100	Mamiellophyceae
AB521_A02_MAMO_P_46_S	GCGTATATTTAAGTTGTTGCAGTTAAAAAGCTCGTAGTCGGATTTTGGCTGAGAACGAACGGTCCGCCGTTAGGTGTGCACTGTTTGGTCTCAGCTTCCTGGTGAGGAGGTGTGCTTCACGGCCACTTAGTCACCGTGGTTACTTTGAAAAAATTAGAGTGTTCAAAGCGGGCTTACGCTTGAATATATTAGCATGGAATAACACCATAGGACTCCTGTCCTATTTCGTTGGTCTCGGGACGGGAGTAATGATTAAGAGGAACAGTTGGGGGCATTCGTATTTCATTGTCAGAGGTGAAATTCTTGGATTTATGAAAGACGAACTTCTGCGAAAGCATTTGCCAAGGATGTTTTCATTGATCAAGAACGAAAGTTGGGGGCTCGAAGATGATTAGATAC…	1158	46	S	P	AB521	A02	Ostreococcus sp. RCC 143	100	Mamiellophyceae
AB521_A05_MAMO_P_46_S	GTATATTTAAGTTGTTGCAGTTAAAAAGCTCGTAGTCGGATTTTGGCTGAGAACGAACGGTCCGCCGTTAGGTGTGCACTGTTTGGTCTCAGCTTCCTGGTGAGGAGGTGTGCTTCACGGCCACTTAGTCACCGTGGTTACTTTGAAAAAATTAGAGTGTTCAAAGCGGGCTTACGCTTGAATATATTAGCATGGAATAACACCATAGGACTCCTGTCCTATTTCGTTGGTCTCGGGACGGGAGTAATGATTAAGAGGAACAGTTGGGGGCATTCGTATTTCATTGTCAGAGGTGAAATTCTTGGATTTATGAAAGACGAACTTCTGCGAAAGCATTTGCCAAGGATGTTTTCATTGATCAAGAACGAAAGTTGGGGGCTCGAAGATGATTAGATACCA…	1156	46	S	P	AB521	A05	Ostreococcus sp. RCC 143	100	Mamiellophyceae
AB525_A06_MAMO_P_41_D	GCGTATATTTAAGTTGTTGCAGTTAAAAAGCTCGTAGTCGGATTTTGGCTGAGAACGAACGGTCCGCCGTTAGGTGTGCACTGTTTGGTCTCAGCTTCCTGGTGAGGAGGTGTGCTTCACGGCCACTTAGTCACCGTGGTTACTTTGAAAAAATTAGAGTGTTCAAAGCGGGCTTACGCTTGAATATATTAGCATGGAATAACACCATAGGACTCCTGTCCTATTTCGTTGGTCTCGGGACGGGAGTAATGATTAAGAGGAACAGTTGGGGGCATTCGTATTTCATTGTCAGAGGTGAAATTCTTGGATTTATGAAAGACGAACTTCTGCGAAAGCATTTGCCAAGGATGTTTTCATTGATCAAGAACGAAAGTTGGGGGCTCGAAGATGATTAGATAC…	1158	41	D	P	AB525	A06	Ostreococcus sp. RCC 143	100	Mamiellophyceae
AB195_A06_MAMO_P_39_S	GCGTATATTTAAGTTGTTGCAGTTAAAAAGCTCGTAGTCGGATTTTGGCTGAGAACGAACGGTCCGCCGTTAGGTGTGCACTGTTTGGTCTCAGCTTCCTGGTGAGGAGGTGTGCTTCACGGCCACTTAGTCACCGTGGTTACTTTGAAAAAATTAGAGTGTTCAAAGCGGGCTTACGCTTGAATATATTAGCATGGAATAACACCATAGGACTCCTGTCCTATTTCGTTGGTCTCGGGACGGGAGTAATGATTAAGAGGAACAGTTGGGGGCATTCGTATTTCATTGTCAGAGGTGAAATTCTTGGATTTATGAAAGACGAACTTCTGCGAAAGCATTTGCCAAGGATGTTTTCATTGATCAAGAACGAAAGTTGGGGGCTCGAAGATGATTAGATAC…	1126	39	S	P	AB195	A06	Ostreococcus sp. RCC 143	100	Mamiellophyceae
AB521_A08_MAMO_P_46_S	GCGTATATTTAAGTTGTTGCAGTTAAAAAGCTCGTAGTCGGATTTTGGCTGAGAACGAACGGTCCGCCGTTAGGTGTGCACTGTTTGGTCTCAGCTTCCTGGTGAGGAGGTGTGCTTCACGGCCACTTAGTCACCGTGGTTACTTTGAAAAAATTAGAGTGTTCAAAGCGGGCTTACGCTTGAATATATTAGCATGGAATAACACCATAGGACTCCTGTCCTATTTCGTTGGTCTCGGGACGGGAGTAATGATTAAGAGGAACAGTTGGGGGCATTCGTATTTCATTGTCAGAGGTGAAATTCTTGGATTTATGAAAGACGAACTTCTGCGAAAGCATTTGCCAAGGATGTTTTCATTGATCAAGAACGAAAGTTGGGGGCTCGAAGATGATTAGATAC…	1158	46	S	P	AB521	A08	Ostreococcus sp. RCC 143	100	Mamiellophyceae
AB525_A09_MAMO_P_41_D	GCGTATATTTAAGTTGTTGCAGTTAAAAAGCTCGTAGTCGGATTTTGGCTGAGAACGAACGGTCCGCCGTTAGGTGTGCACTGTTTGGTCTCAGCTTCCTGGTGAGGAGGTGTGCTTCACGGCCACTTAGTCACCGTGGTTACTTTGAAAAAATTAGAGTGTTCAAAGCGGGCTTACGCTTGAATATATTAGCATGGAATAACACCATAGGACTCCTGTCCTATTTCGTTGGTCTCGGGACGGGAGTAATGATTAAGAGGAACAGTTGGGGGCATTCGTATTTCATTGTCAGAGGTGAAATTCTTGGATTTATGAAAGACGAACTTCTGCGAAAGCATTTGCCAAGGATGTTTTCATTGATCAAGAACGAAAGTTGGGGGCTCGAAGATGATTAGATAC…	1158	41	D	P	AB525	A09	Ostreococcus sp. RCC 143	100	Mamiellophyceae
AB194_A15_MAMO_P_39_S	GCGTATATTTAAGTTGTTGCAGTTAAAAAGCTCGTAGTCGGATTTTGGCTGAGAACGAACGGTCCGCCGTTAGGTGTGCACTGTTTGGTCTCAGCTTCCTGGTGAGGAGGTGTGCTTCACGGCCACTTAGTCACCGTGGTTACTTTGAAAAAATTAGAGTGTTCAAAGCGGGCTTACGCTTGAATATATTAGCATGGAATAACACCATAGGACTCCTGTCCTATTTCGTTGGTCTCGGGACGGGAGTAATGATTAAGAGGAACAGTTGGGGGCATTCGTATTTCATTGTCAGAGGTGAAATTCTTGGATTTATGAAAGACGAACTTCTGCGAAAGCATTTGCCAAGGATGTTTTCATTGATCAAGAACGAAAGTTGGGGGCTCGAAGATGATTAGATAC…	1155	39	S	P	AB194	A15	Ostreococcus sp. RCC 143	99.9	Mamiellophyceae
AB525_A17_MAMO_P_41_D	GCGTATATTTAAGTTGTTGCAGTTAAAAAGCTCGTAGTCGGATTTTGGCTGAGAACGAACGGTCCGCCGTTAGGTGTGCACTGTTTGGTCTCAGCTTCCTGGTGAGGAGGTGTGCTTCACGGCCACTTAGTCACCGTGGTTACTTTGAAAAAATTAGAGTGTTCAAAGCGGGCTTACGCTTGAATATATTAGCATGGAATAACACCATAGGACTCCTGTCCTATTTCGTTGGTCTCGGGACGGGAGTAATGATTAAGAGGAACAGTTGGGGGCATTCGTATTTCATTGTCAGAGGTGAAATTCTTGGATTTATGAAAGACGAACTTCTGCGAAAGCATTTGCCAAGGATGTTTTCATTGATCAAGAACGAAAGTTGGGGGCTCGAAGATGATTAGATAC…	1158	41	D	P	AB525	A17	Ostreococcus sp. RCC 143	100	Mamiellophyceae
AB525_A19_MAMO_P_41_D	GCGTATATTTAAGTTGTTGCAGTTAAAAAGCTCGTAGTCGGATTTTGGCTGAGAACGAACGGTCCGCCGTTAGGTGTGCACTGTTTGGTCTCAGCTTCCTGGTGAGGAGGTGTGCTTCACGGCCACTTAGTCACCGTGGTTACTTTGAAAAAATTAGAGTGTTCAAAGCGGGCTTACGCTTGAATATATTAGCATGGAATAACACCATAGGACTCCTGTCCTATTTCGTTGGTCTCGGGACGGGAGTAATGATTAAGAGGAACAGTTGGGGGCATTCGTATTTCATTGTCAGAGGTGAAATTCTTGGATTTATGAAAGACGAACTTCTGCGAAAGCATTTGCCAAGGATGTTTTCATTGATCAAGAACGAAAGTTGGGGGCTCGAAGATGATTAGATAC…	1158	41	D	P	AB525	A19	Ostreococcus sp. RCC 143	100	Mamiellophyceae
AB521_A22_MAMO_P_46_S	GCGTATATTTAAGTTGTTGCAGTTAAAAAGCTCGTAGTCGGATTTTGGCTGAGAACGAACGGTCCGCCGTTAGGTGTGCACTGTTTGGTCTCAGCTTCCTGGTGAGGAGGTGTGCTTCACGGCCACTTAGTCACCGTGGTTACTTTGAAAAAATTAGAGTGTTCAAAGCGGGCTTACGCTTGAATATATTAGCATGGAATAACACCATAGGACTCCTGTCCTATTTCGTTGGTCTCGGGACGGGAGTAATGATTAAGAGGAACAGTTGGGGGCATTCGTATTTCATTGTCAGAGGTGAAATTCTTGGATTTATGAAAGACGAACTTCTGCGAAAGCATTTGCCAAGGATGTTTTCATTGATCAAGAACGAAAGTTGGGGGCTCGAAGATGATTAGATAC…	1158	46	S	P	AB521	A22	Ostreococcus sp. RCC 143	100	Mamiellophyceae
AB525_B02_MAMO_P_41_D	GCGTATATTTAAGTTGTTGCAGTTAAAAAGCTCGTAGTCGGATTTTGGCTGAGAACGAACGGTCCGCCGTTAGGTGTGCACTGTTTGGTCTCAGCTTCCTGGTGAGGAGGTGTGCTTCACGGCCACTTAGTCACCGTGGTTACTTTGAAAAAATTAGAGTGTTCAAAGCGGGCTTACGCTTGAATATATTAGCATGGAATAACACCATAGGACTCCTGTCCTATTTCGTTGGTCTCGGGACGGGAGTAATGATTAAGAGGAACAGTTGGGGGCATTCGTATTTCATTGTCAGAGGTGAAATTCTTGGATTTATGAAAGACGAACTTCTGCGAAAGCATTTGCCAAGGATGTTTTCATTGATCAAGAACGAAAGTTGGGGGCTCGAAGATGATTAGATAC…	794	41	D	P	AB525	B02	Ostreococcus sp. RCC 143	100	Mamiellophyceae
AB525_B18_MAMO_P_41_D	GCGTATATTTAAGTTGTTGCAGTTAAAAAGCTCGTAGTCGGATTTTGGCTGAGAACGAACGGTCCGCCGTTAGGTGTGCACTGTTTGGTCTCAGCTTCCTGGTGAGGAGGTGTGCTTCACGGCCACTTAGTCACCGTGGTTACTTTGAAAAAATTAGAGTGTTCAAAGCGGGCTTACGCTTGAATATATTAGCATGGAATAACACCATAGGACTCCTGTCCTATTTCGTTGGTCTCGGGACGGGAGTAATGATTAAGAGGAACAGTTGGGGGCATTCGTATTTCATTGTCAGAGGTGAAATTCTTGGATTTATGAAAGACGAACTTCTGCGAAAGCATTTGCCAAGGATGTTTTCATTGATCAAGAACGAAAGTTGGGGGCTCGAAGATGATTAGATAC…	1158	41	D	P	AB525	B18	Ostreococcus sp. RCC 143	100	Mamiellophyceae
AB521_B18_MAMO_P_46_S	CGTATATTTAAGTTGTTGCAGTTAAAAAGCTCGTAGTCGGATTTTGGCTGAGAACGAACGGTCCGCCGTTAGGTGTGCACTGTTTGGTCTCAGCTTCCTGGTGAGGAGGTGTGCTTCACGGCCACTTAGTCACCGTGGTTACTTTGAAAAAATTAGAGTGTTCAAAGCGGGCTTACGCTTGAATATATTAGCATGGAATAACACCATAGGACTCCTGTCCTATTTCGTTGGTCTCGGGACGGGAGTAATGATTAAGAGGAACAGTTGGGGGCATTCGTATTTCATTGTCAGAGGTGAAATTCTTGGATTTATGAAAGACGAACTTCTGCGAAAGCATTTGCCAAGGATGTTTTCATTGATCAAGAACGAAAGTTGGGGGCTCGAAGATGATTAGATACC…	1157	46	S	P	AB521	B18	Ostreococcus sp. RCC 143	100	Mamiellophyceae
AB521_B19_MAMO_P_46_S	GCGTATATTTAAGTTGTTGCAGTTAAAAAGCTCGTAGTCGGATTTTGGCTGAGAACGAACGGTCCGCCGTTAGGTGTGCACTGTTTGGTCTCAGCTTCCTGGTGAGGAGGTGTGCTTCACGGCCACTTAGTCACCGTGGTTACTTTGAAAAAATTAGAGTGTTCAAAGCGGGCTTACGCTTGAATATATTAGCATGGAATAACACCATAGGACTCCTGTCCTATTTCGTTGGTCTCGGGACGGGAGTAATGATTAAGAGGAACAGTTGGGGGCATTCGTATTTCATTGTCAGAGGTGAAATTCTTGGATTTATGAAAGACGAACTTCTGCGAAAGCATTTGCCAAGGATGTTTTCATTGATCAAGAACGAAAGTTGGGGGCTCGAAGATGATTAGATAC…	1158	46	S	P	AB521	B19	Ostreococcus sp. RCC 143	100	Mamiellophyceae
AB521_B20_MAMO_P_46_S	GCGTATATTTAAGTTGTTGCAGTTAAAAAGCTCGTAGTCGGATTTTGGCTGAGAACGAACGGTCCGCCGTTAGGTGTGCACTGTTTGGTCTCAGCTTCCTGGTGAGGAGGTGTGCTTCACGGCCACTTAGTCACCGTGGTTACTTTGAAAAAATTAGAGTGTTCAAAGCGGGCTTACGCTTGAATATATTAGCATGGAATAACACCATAGGACTCCTGTCCTATTTCGTTGGTCTCGGGACGGGAGTAATGATTAAGAGGAACAGTTGGGGGCATTCGTATTTCATTGTCAGAGGTGAAATTCTTGGATTTATGAAAGACGAACTTCTGCGAAAGCATTTGCCAAGGATGTTTTCATTGATCAAGAACGAAAGTTGGGGGCTCGAAGATGATTAGATAC…	1158	46	S	P	AB521	B20	Ostreococcus sp. RCC 143	100	Mamiellophyceae
AB525_C09_MAMO_P_41_D	GCGTATATTTAAGTTGTTGCAGTTAAAAAGCTCGTAGTCGGATTTTGGCTGAGCACGAACGGTCCGCCGTTAGGTGTGCACTGTTTGGTCTCAGCTTCCTGGTGAGGAGGTGTGCTTCACGGCCACTTAGTCACCGTGGTTACTTTGAAAAAATTAGAGTGTTCAAAGCGGGCTTACGCTTGAATATATTAGCATGGAATAACACCATAGGACTCCTGTCCTATTTCGTTGGTCTCGGGACGGGAGTAATGATTAAGAGGAACAGTTGGGGGCATTCGTATTTCATTGTCAGAGGTGAAATTCTTGGATTTATGAAAGACGAACTTCTGCGAAAGCATTTGCCAAGGATGTTTTCATTGATCAAGAACGAAAGTTGGGGGCTCGAAGATGATTAGATAC…	1158	41	D	P	AB525	C09	Ostreococcus sp. RCC 143	99.9	Mamiellophyceae
AB525_C10_MAMO_P_41_D	GCGTATATTTAAGTTGTTGCAGTTAAAAAGCTCGTAGTCGGATTTTGGCTGAGAACGAACGGTCCGCCGTTAGGTGTGCACTGTTTGGTCTCAGCTTCCTGGTGAGGAGGTGTGCTTCACGGCCACTTAGTCACCGTGGTTACTTTGAAAAAATTAGAGTGTTCAAAGCGGGCTTACGCTTGAATATATTAGCATGGAATAACACCATAGGACTCCTGTCCTATTTCGTTGGTCTCGGGACGGGAGTAATGATTAAGAGGAACAGTTGGGGGCATTCGTATTTCATTGTCAGAGGTGAAATTCTTGGATTTATGAAAGACGAACTTCTGCGAAAGCATTTGCCAAGGATGTTTTCATTGATCAAGAACGAAAGTTGGGGGCTCGAAGATGATTAGATAC…	1158	41	D	P	AB525	C10	Ostreococcus sp. RCC 143	100	Mamiellophyceae
AB521_C10_MAMO_P_46_S	GCGTATATTTAAGTTGTTGCAGTTAAAAAGCTCGTAGTCGGATTTTGGCTGAGAACGAACGGTCCGCCGTTAGGTGTGCACTGTTTGGTCTCAGCTTCCTGGTGAGGAGGTGTGCTTCACGGCCACTTAGTCACCGTGGTTACTTTGAAAAAATTAGAGTGTTCAAAGCGGGCTTACGCTTGAATATATTAGCATGGAATAACACCATAGGACTCCTGTCCTATTTCGTTGGTCTCGGGACGGGAGTAATGATTAAGAGGAACAGTTGGGGGCATTCGTATTTCATTGTCAGAGGTGAAATTCTTGGATTTATGAAAGACGAACTTCTGCGAAAGCATTTGCCAAGGATGTTTTCATTGATCAAGAACGAAAGTTGGGGGCTCGAAGATGATTAGATAC…	1158	46	S	P	AB521	C10	Ostreococcus sp. RCC 143	100	Mamiellophyceae
AB195_C14_MAMO_P_39_S	AGTTGTTGCAGTTAAAAAGCTCGTAGTCGGATTTTGGCTGAGAACGAACGGTCCGCCGTTAGGTGTGCACTGTTTGGTCTCAGCTTCCTGGTGAGGAGGTGTGCTTCACGGCCACTTAGTCACCGTGGTTACTTTGAAAAAATTAGAGTGTTCAAAGCGGGCTTACGCTTGAATATATTAGCATGGAATAACACCATAGGACTCCTGTCCTATTTCGTTGGTCTCGGGACGGGAGTAATGATTAAGAGGAACAGTTGGGGGCATTCGTATTTCATTGTCAGAGGTGAAATTCTTGGATTTATGAAAGACGAACTTCTGCGAAAGCATTTGCCAAGGATGTTTTCATTGATCAAGAACGAAAGTTGGGGGCTCGAAGATGATTAGATACCATCCTAGTCT…	1114	39	S	P	AB195	C14	Ostreococcus sp. RCC 143	100	Mamiellophyceae
AB521_C23_MAMO_P_46_S	GCGTATATTTAAGTTGTTGCAGTTAAAAAGCTCGTAGTCGGATTTTGGCTGAGAACGAACGGTCCGCCGTTAGGTGTGCACTGTTTGGTCTCAGCTTCCTGGTGAGGAGGTGTGCTTCACGGCCACTTAGTCACCGTGGTTACTTTGAAAAAATTAGAGTGTTCAAAGCGGGCTTACGCTTGAATATATTAGCATGGAATAACACCATAGGACTCCTGTCCTATTTCGTTGGTCTCGGGACGGGAGTAATGATTAAGAGGAACAGTTGGGGGCATTCGTATTTCATTGTCAGAGGTGAAATTCTTGGATTTATGAAAGACGAACTTCTGCGAAAGCATTTGCCAAGGATGTTTTCATTGATCAAGAACGAAAGTTGGGGGCTCGAAGATGATTAGATAC…	1158	46	S	P	AB521	C23	Ostreococcus sp. RCC 143	100	Mamiellophyceae
AB521_D06_MAMO_P_46_S	GCGTATATTTAAGTTGTTGCAGTTAAAAAGCTCGTAGTCGGATTTTGGCTGAGAACGAACGGTCCGCCGTTAGGTGTGCACTGTTTGGTCTCAGCTTCCTGGTGAGGAGGTGTGCTTCACGGCCACTTAGTCACCGTGGTTACTTTGAAAAAATTAGAGTGTTCAAAGCGGGCTTACGCTTGAATATATTAGCATGGAATAACACCATAGGACTCCTGTCCTATTTCGTTGGTCTCGGGACGGGAGTAATGATTAAGAGGAACAGTTGGGGGCATTCGTATTTCATTGTCAGAGGTGAAATTCTTGGATTTATGAAAGACGAACTTCTGCGAAAGCATTTGCCAAGGATGTTTTCATTGATCAAGAACGAAAGTTGGGGGCTCGAAGATGATTAGATAC…	1158	46	S	P	AB521	D06	Ostreococcus sp. RCC 143	100	Mamiellophyceae
AB194_D07_MAMO_P_39_S	GCGTATATTTAAGTTGTTGCAGTTAAAAAGCTCGTAGTCGGATTTTGGCTGAGGACGAACGGTCCGCCGTTAGGTGTGCACTGTTTGGTCTCAGCTTCCTGGTGAGGAGGTGTGCTTCACGGCCACTTAGTCACCGTGGTTACTTTGAAAAAATTAGAGTGTTCAAAGCGGGCTTACGCTTGAATATATTAGCATGGAATAACACCATAGGACTCCTGTCCTATTTCGTTGGTCTCGGGACGGGAGTAATGATTAAGAGGAACAGTTGGGGGCATTCGTATTTCATTGTCAGAGGTGAAATTCTTGGATTTATGAAAGACGAACTTCTGCGAAAGCATTTGCCAAGGATGTTTTCATTGATCAAGAACGAAAGTTGGGGGCTCGAAGATGATTAGATAC…	1155	39	S	P	AB194	D07	Ostreococcus sp. RCC 143	99.9	Mamiellophyceae
AB521_D16_MAMO_P_46_S	GCGTATATTTAAGTTGTTGCAGTTAAAAAGCTCGTAGTCGGATTTTGGCTGAGAACGAACGGTCCGCCGTTAGGTGTGCACTGTTTGGTCTCAGCTTCCTGGTGAGGAGGTGTGCTTCACGGCCACTTAGTCACCGTGGTTACTTTGAAAAAATTAGAGTGTTCAAAGCGGGCTTACGCTTGAATATATTAGCATGGAATAACACCATAGGACTCCTGTCCTATTTCGTTGGTCTCGGGACGGGAGTAATGATTAAGAGGAACAGTTGGGGGCATTCGTATTTCATTGTCAGAGGTGAAATTCTTGGATTTATGAAAGACGAACTTCTGCGAAAGCATTTGCCAAGGATGTTTTCATTGATCAAGAACGAAAGTTGGGGGCTCGAAGATGATTAGATAC…	1158	46	S	P	AB521	D16	Ostreococcus sp. RCC 143	100	Mamiellophyceae
AB525_D23_MAMO_P_41_D	GCGTATATTTAAGTTGTTGCAGTTAAAAAGCTCGTAGTCGGATTTTGGCTGAGAACGAACGGTCCGCCGTTAGGTGTGCACTGTTTGGTCTCAGCTTCCTGGTGAGGAGGTGTGCTTCACGGCCACTTAGTCACCGTGGTTACTTTGAAAAAATTAGAGTGTTCAAAGCGGGCTTACGCTTGAATATATTAGCATGGAATAACACCATAGGACTCCTGTCCTATTTCGTTGGTCTCGGGACGGGAGTAATGATTAAGAGGAACAGTTGGGGGCATTCGTATTTCATTGTCAGAGGTGAAATTCTTGGATTTATGAAAGACGAACTTCTGCGAAAGCATTTGCCAAGGATGTTTTCATTGATCAAGAACGAAAGTTGGGGGCTCGAAGATGATTAGATAC…	1158	41	D	P	AB525	D23	Ostreococcus sp. RCC 143	100	Mamiellophyceae
AB521_E02_MAMO_P_46_S	GCGTATATTTAAGTTGTTGCAGTTAAAAAGCTCGTAGTCGGATTTTGGCTGAGAACGAACGGTCCGCCGTTAGGTGTGCACTGTTTGGTCTCAGCTTCCTGGTGAGGAGGTGTGCTTCACGGCCACTTAGTCACCGTGGTTACTTTGAAAAAATTAGAGTGTTCAAAGCGGGCTTACGCTTGAATATATTAGCATGGAATAACACCATAGGACTCCTGTCCTATTTCGTTGGTCTCGGGACGGGAGTAATGATTAAGAGGAACAGTTGGGGGCATTCGTATTTCATTGTCAGAGGTGAAATTCTTGGATTTATGAAAGACGAACTTCTGCGAAAGCATTTGCCAAGGATGTTTTCATTGATCAAGAACGAAAGTTGGGGGCTCGAAGATGATTAGATAC…	1158	46	S	P	AB521	E02	Ostreococcus sp. RCC 143	100	Mamiellophyceae
AB525_E07_MAMO_P_41_D	GCGTATATTTAAGTTGTTGCAGTTAAAAAGCTCGTAGTCGGATTTTGGCTGAGAACGAACGGTCCGCCGTTAGGTGTGCACTGTTTGGTCTCAGCTTCCTGGTGAGGAGGTGTGCTTCACGGCCACTTAGTCACCGTGGTTACTTTGAAAAAATTAGAGTGTTCAAAGCGGGCTTACGCTTGAATATATTAGCATGGAATAACACCATAGGACTCCTGTCCTATTTCGTTGGTCTCGGGACGGGAGTAATGATTAAGAGGAACAGTTGGGGGCATTCGTATTTCATTGTCAGAGGTGAAATTCTTGGATTTATGAAAGACGAACTTCTGCGAAAGCATTTGCCAAGGATGTTTTCATTGATCAAGAACGAAAGTTGGGGGCTCGAAGATGATTAGATAC…	1158	41	D	P	AB525	E07	Ostreococcus sp. RCC 143	100	Mamiellophyceae
AB521_E17_MAMO_P_46_S	GCGTATATTTAAGTTGTTGCAGTTAAAAAGCTCGTAGTCGGATTTTGGCTGAGAACGAACGGTCCGCCGTTAGGTGTGCACTGTTTGGTCTCAGCTTCCTGGTGAGGAGGTGTGCTTCACGGCCACTTAGTCACCGTGGTTACTTTGAAAAAATTAGAGTGTTCAAAGCGGGCTTACGCTTGAATATATTAGCATGGAATAACACCATAGGACTCCTGTCCTATTTCGTTGGTCTCGGGACGGGAGTAATGATTAAGAGGAACAGTTGGGGGCATTCGTATTTCATTGTCAGAGGTGAAATTCTTGGATTTATGAAAGACGAACTTCTGCGAAAGCATTTGCCAAGGATGTTTTCATTGATCAAGAACGAAAGTTGGGGGCTCGAAGATGATTAGATAC…	1158	46	S	P	AB521	E17	Ostreococcus sp. RCC 143	100	Mamiellophyceae
AB525_E18_MAMO_P_41_D	GCGTATATTTAAGTTGTTGCAGTTAAAAAGCTCGTAGTCGGATTTTGGCTGAGAACGAACGGTCCGCCGTTAGGTGTGCACTGTTTGGTCTCAGCTTCCTGGTGAGGAGGTGTGCTTCACGGCCACTTAGTCACCGTGGTTACTTTGAAAAAATTAGAGTGTTCAAAGCGGGCTTACGCTTGAATATATTAGCATGGAATAACACCATAGGACTCCTGTCCTATTTCGTTGGTCTCGGGACGGGAGTAATGATTAAGAGGAACAGTTGGGGGCATTCGTATTTCATTGTCAGAGGTGAAATTCTTGGATTTATGAAAGACGAACTTCTGCGAAAGCATTTGCCAAGGATGTTTTCATTGATCAAGAACGAAAGTTGGGGGCTCGAAGATGATTAGATAC…	1158	41	D	P	AB525	E18	Ostreococcus sp. RCC 143	100	Mamiellophyceae
AB525_F05_MAMO_P_41_D	GCGTATATTTAAGTTGTTGCAGTTAAAAAGCTCGTAGTCGGATTTTGGCTGAGAACGAACGGTCCGCCGTTAGGTGTGCACTGTTTGGTCTCAGCTTCCTGGTGAGGAGGTGTGCTTCACGGCCACTTAGTCACCGTGGTTACTTTGAAAAAATTAGAGTGTTCAAAGCGGGCTTACGCTTGAATATATTAGCATGGAATAACACCATAGGACTCCTGTCCTATTTCGTTGGTCTCGGGACGGGAGTAATGATTAAGAGGAACAGTTGGGGGCATTCGTATTTCATTGTCAGAGGTGAAATTCTTGGATTTATGAAAGACGAACTTCTGCGAAAGCATTTGCCAAGGATGTTTTCATTGATCAAGAACGAAAGTTGGGGGCTCGAAGATGATTAGATAC…	1158	41	D	P	AB525	F05	Ostreococcus sp. RCC 143	100	Mamiellophyceae
AB525_F07_MAMO_P_41_D	GCGTATATTTAAGTTGTTGCAGTTAAAAAGCTCGTAGTCGGATTTTGGCTGGGAACGAACGGTCCGCCGTTAGGTGTGCACTGTTTGGTCTCAGCTTCCTGGTGAGGAGGTGTGCTTCACGGCCACTTAGTCACCGTGGTTACTTTGAAAAAATTAGAGTGTTCAAAGCGGGCTTACGCTTGAATATATTAGCATGGAATAACACCATAGGACTCCTGTCCTATTTCGTTGGTCTCGGGACGGGAGTAATGATTAAGAGGAACAGTTGGGGGCATTCGTATTTCATTGTCAGAGGTGAAATTCTTGGATTTATGAAAGACGAACTTCTGCGAAAGCATTTGCCAAGGATGTTTTCATTGATCAAGAACGAAAGTTGGGGGCTCGAAGATGATTAGATAC…	1158	41	D	P	AB525	F07	Ostreococcus sp. RCC 143	99.9	Mamiellophyceae
AB525_F08_MAMO_P_41_D	GCGTATATTTAAGTTGTTGCAGTTAAAAAGCTCGTAGTCGGATTTTGGCTGAGAACGAACGGTCCGCCGTTAGGTGTGCACTGTTTGGTCTCAGCTTCCTGGTGAGGAGGTGTGCTTCACGGCCACTTAGTCACCGTGGTTACTTTGAAAAAATTAGAGTGTTCAAAGCGGGCTTACGCTTGAATATATTAGCATGGAATAACACCATAGGACTCCTGTCCTATTTCGTTGGTCTCGGGACGGGAGTAATGATTAAGAGGAACAGTTGGGGGCATTCGTATTTCATTGTCAGAGGTGAAATTCTTGGATTTATGAAAGACGAACTTCTGCGAAAGCATTTGCCAAGGATGTTTTCATTGATCAAGAACGAAAGTTGGGGGCTCGAAGATGATTAGATAC…	1158	41	D	P	AB525	F08	Ostreococcus sp. RCC 143	100	Mamiellophyceae
AB525_F18_MAMO_P_41_D	GCGTATATTTAAGTTGTTGCAGTTAAAAAGCTCGTAGTCGGATTTTGGCTGAGAACGAACGGTCCGCCGTTAGGTGTGCACTGTTTGGTCTCAGCTTCCTGGTGAGGAGGTGTGCTTCACGGCCACTTAGTCACCGTGGTTACTTTGAAAAAATTAGAGTGTTCAAAGCGGGCTTACGCTTGAATATATTAGCATGGAATAACACCATAGGACTCCTGTCCTATTTCGTTGGTCTCGGGACGGGAGTAATGATTAAGAGGAACAGTTGGGGGCATTCGTATTTCATTGTCAGAGGTGAAATTCTTGGATTTATGAAAGACGAACTTCTGCGAAAGCATTTGCCAAGGATGTTTTCATTGATCAAGAACGAAAGTTGGGGGCTCGAAGATGATTAGATAC…	1158	41	D	P	AB525	F18	Ostreococcus sp. RCC 143	100	Mamiellophyceae
AB521_F18_MAMO_P_46_S	GTATATTTAAGTTGTTGCAGTTAAAAAGCTCGTAGTCGGATTTTGGCTGAGAACGAACGGTCCGCCGTTAGGTGTGCACTGTTTGGTCTCAGCTTCCTGGTGAGGAGGTGTGCTTCACGGCCACTTAGTCACCGTGGTTACTTTGAAAAAATTAGAGTGTTCAAAGCGGGCTTACGCTTGAATATATTAGCATGGAATAACACCATAGGACTCCTGTCCTATTTCGTTGGTCTCGGGACGGGAGTAATGATTAAGAGGAACAGTTGGGGGCATTCGTATTTCATTGTCAGAGGTGAAATTCTTGGATTTATGAAAGACGAACTTCTGCGAAAGCATTTGCCAAGGATGTTTTCATTGATCAAGAACGAAAGTTGGGGGCTCGAAGATGATTAGATACCA…	1156	46	S	P	AB521	F18	Ostreococcus sp. RCC 143	100	Mamiellophyceae
AB521_F19_MAMO_P_46_S	GCGTATATTTAAGTTGTTGCAGTTAAAAAGCTCGTAGTCGGATTTTGGCTGAGAACGAACGGTCCGCCGTTAGGTGTGCACTGTTTGGTCTCAGCTTCCTGGTGAGGAGGTGTGCTTCACGGCCACTTAGTCACCGTGGTTACTTTGAAAAAATTAGAGTGTTCAAAGCGGGCTTACGCTTGAATATATTAGCATGGAATAACACCATAGGACTCCTGTCCTATTTCGTTGGTCTCGGGACGGGAGTAATGATTAAGAGGAACAGTTGGGGGCATTCGTATTTCATTGTCAGAGGTGAAATTCTTGGATTTATGAAAGACGAACTTCTGCGAAAGCATTTGCCAAGGATGTTTTCATTGATCAAGAACGAAAGTTGGGGGCTCGAAGATGATTAGATAC…	1158	46	S	P	AB521	F19	Ostreococcus sp. RCC 143	100	Mamiellophyceae
AB525_G04_MAMO_P_41_D	CGTATATTTAAGTTGTTGCAGTTAAAAAGCTCGTAGTCGGATTTTGGCTGAGAACGAACGGTCCGCCGTTAGGTGTGCACTGTTTGGTCTCAGCTTCCTGGTGAGGAGGTGTGCTTCACGGCCACTTAGTCACCGTGGTTACTTTGAAAAAATTAGAGTGTTCAAAGCGGGCTTACGCTTGAATATATTAGCATGGAATAACACCATAGGACTCCTGTCCTATTTCGTTGGTCTCGGGACGGGAGTAATGATTAAGAGGAACAGTTGGGGGCATTCGTATTTCATTGTCAGAGGTGAAATTCTTGGATTTATGAAAGACGAACTTCTGCGAAAGCATTTGCCAAGGATGTTTTCATTGATCAAGAACGAAAGTTGGGGGCTCGAAGATGATTAGATACC…	1157	41	D	P	AB525	G04	Ostreococcus sp. RCC 143	100	Mamiellophyceae
AB521_G04_MAMO_P_46_S	GTATATTTAAGTTGTTGCAGTTAAAAAGCTCGTAGTCGGATTTTGGCTGAGAACGAACGGTCCGCCGTTAGGTGTGCACTGTTTGGTCTCAGCTTCCTGGTGAGGAGGTGTGCTTCACGGCCACTTAGTCACCGTGGTTACTTTGAAAAAATTAGAGTGTTCAAAGCGGGCTTACGCTTGAATATATTAGCATGGAATAACACCATAGGACTCCTGTCCTATTTCGTTGGTCTCGGGACGGGAGTAATGATTAAGAGGAACAGTTGGGGGCATTCGTATTTCATTGTCAGAGGTGAAATTCTTGGATTTATGAAAGACGAACTTCTGCGAAAGCATTTGCCAAGGATGTTTTCATTGATCAAGAACGAAAGTTGGGGGCTCGAAGATGATTAGATACCA…	1156	46	S	P	AB521	G04	Ostreococcus sp. RCC 143	100	Mamiellophyceae
AB525_G06_MAMO_P_41_D	GCGTATATTTAAGTTGTTGCAGTTAAAAAGCTCGTAGTCGGATTTTGGCTGAGAACGAACGGTCCGCCGTTAGGTGTGCACTGTTTGGTCTCAGCTTCCTGGTGAGGAGGTGTGCTTCACGGCCACTTAGTCACCGTGGTTACTTTGAAAAAATTAGAGTGTTCAAAGCGGGCTTACGCTTGAATATATTAGCATGGAATAACACCATAGGACTCCTGTCCTATTTCGTTGGTCTCGGGACGGGAGTAATGATTAAGAGGAACAGTTGGGGGCATTCGTATTTCATTGTCAGAGGTGAAATTCTTGGATTTATGAAAGACGAACTTCTGCGAAAGCATTTGCCAAGGATGTTTTCATTGATCAAGAACGAAAGTTGGGGGCTCGAAGATGATTAGATAC…	1158	41	D	P	AB525	G06	Ostreococcus sp. RCC 143	100	Mamiellophyceae
AB525_G15_MAMO_P_41_D	GCGTATATTTAAGTTGTTGCAGTTAAAAAGCTCGTAGTCGGATTTTGGCTGAGAACGAACGGTCCGCCGTTAGGTGTGCACTGTTTGGTCTCAGCTTCCTGGTGAGGAGGTGTGCTTCACGGCCACTTAGTCACCGTGGTTACTTTGAAAAAATTAGAGTGTTCAAAGCGGGCTTACGCTTGAATATATTAGCATGGAATAACACCATAGGACTCCTGTCCTATTTCGTTGGTCTCGGGACGGGAGTAATGATTAAGAGGAACAGTTGGGGGCATTCGTATTTCATTGTCAGAGGTGAAATTCTTGGATTTATGAAAGACGAACTTCTGCGAAAGCATTTGCCAAGGATGTTTTCATTGATCAAGAACGAAAGTTGGGGGCTCGAAGATGATTAGATAC…	1158	41	D	P	AB525	G15	Ostreococcus sp. RCC 143	100	Mamiellophyceae
AB521_G17_MAMO_P_46_S	GCGTATATTTAAGTTGTTGCAGTTAAAAAGCTCGTAGTCGGATTTTGGCTGAGAACGAACGGTCCGCCGTTAGGTGTGCACTGTTTGGTCTCAGCTTCCTGGTGAGGAGGTGTGCTTCACGGCCACTTAGTCACCGTGGTTACTTTGAAAAAATTAGAGTGTTCAAAGCGGGCTTACGCTTGAATATATTAGCATGGAATAACACCATAGGACTCCTGTCCTATTTCGTTGGTCTCGGGACGGGAGTAATGATTAAGAGGAACAGTTGGGGGCATTCGTATTTCATTGTCAGAGGTGAAATTCTTGGATTTATGAAAGACGAACTTCTGCGAAAGCATTTGCCAAGGATGTTTTCATTGATCAAGAACGAAAGTTGGGGGCTCGAAGATGATTAGATAC…	1158	46	S	P	AB521	G17	Ostreococcus sp. RCC 143	100	Mamiellophyceae
AB521_G21_MAMO_P_46_S	GCGTATATTTAAGTTGTTGCAGTTAAAAAGCTCGTAGTCGGATTTTGGCTGAGAACGAACGGTCCGCCGTTAGGTGTGCACTGTTTGGTCTCAGCTTCCTGGTGAGGAGGTGTGCTTCACGGCCACTTAGTCACCGTGGTTACTTTGAAAAAATTAGAGTGTTCAAAGCGGGCTTACGCTTGAATATATTAGCATGGAATAACACCATAGGACTCCTGTCCTATTTCGTTGGTCTCGGGACGGGAGTAATGATTAAGAGGAACAGTTGGGGGCATTCGTATTTCATTGTCAGAGGTGAAATTCTTGGATTTATGAAAGACGAACTTCTGCGAAAGCATTTGCCAAGGATGTTTTCATTGATCAAGAACGAAAGTTGGGGGCTCGAAGATGATTAGATAC…	1158	46	S	P	AB521	G21	Ostreococcus sp. RCC 143	100	Mamiellophyceae
AB521_I02_MAMO_P_46_S	GCGTATATTTAAGTTGTTGCAGTTAAAAAGCTCGTAGTCGGATTTTGGCTGAGAACGAACGGTCCGCCGTTAGGTGTGCACTGTTTGGTCTCAGCTTCCTGGTGAGGAGGTGTGCTTCACGGCCACTTAGTCACCGTGGTTACTTTGAAAAAATTAGAGTGTTCAAAGCGGGCTTACGCTTGAATATATTAGCATGGAATAACACCATAGGACTCCTGTCCTATTTCGTTGGTCTCGGGACGGGAGTAATGATTAAGAGGAACAGTTGGGGGCATTCGTATTTCATTGTCAGAGGTGAAATTCTTGGATTTATGAAAGACGAACTTCTGCGAAAGCATTTGCCAAGGATGTTTTCATTGATCAAGAACGAAAGTTGGGGGCTCGAAGATGATTAGATAC…	1158	46	S	P	AB521	I02	Ostreococcus sp. RCC 143	100	Mamiellophyceae
AB525_I03_MAMO_P_41_D	GCGTATATTTAAGTTGTTGCAGTTAAAAAGCTCGTAGTCGGATTTTGGCTGAGAACGAACGGTCCGCCGTTAGGTGTGCACTGTTTGGTCTCAGCTTCCTGGTGAGGAGGTGTGCTTCACGGCCACTTAGTCACCGTGGTTACTTTGAAAAAATTAGAGTGTTCAAAGCGGGCTTACGCTTGAATATATTAGCATGGAATAACACCATAGGACTCCTGTCCTATTTCGTTGGTCTCGGGACGGGAGTAATGATTAAGAGGAACAGTTGGGGGCATTCGTATTTCATTGTCAGAGGTGAAATTCTTGGATTTATGAAAGACGAACTTCTGCGAAAGCATTTGCCAAGGATGTTTTCATTGATCAAGAACGAAAGTTGGGGGCTCGAAGATGATTAGATAC…	1158	41	D	P	AB525	I03	Ostreococcus sp. RCC 143	100	Mamiellophyceae
AB525_I08_MAMO_P_41_D	TATATTTAAGTTGTTGCAGTTAAAAAGCTCGTAGTCGGATTTTGGCTGAGAACGAACGGTCCGCCGTTAGGTGTGCACTGTTTGGTCTCAGCTTCCTGGTGAGGAGGTGTGCTTCACGGCCACTTAGTCACCGTGGTTACTTTGAAAAAATTAGAGTGTTCAAAGCGGGCTTACGCTTGAATATATTAGCATGGAATAACACCATAGGACTCCTGTCCTATTTCGTTGGTCTCGGGACGGGAGTAATGATTAAGAGGAACAGTTGGGGGCATTCGTATTTCATTGTCAGAGGTGAAATTCTTGGATTTATGAAAGACGAACTTCTGCGAAAGCATTTGCCAAGGATGTTTTCATTGATCAAGAACGAAAGTTGGGGGCTCGAAGATGATTAGATACCAT…	1155	41	D	P	AB525	I08	Ostreococcus sp. RCC 143	100	Mamiellophyceae
AB521_I16_MAMO_P_46_S	CGTATATTTAAGTTGTTGCAGTTAAAAAGCTCGTAGTCGGATTTTGGCTGAGAACGAACGGTCCGCCGTTAGGTGTGCACTGTTTGGTCTCAGCTTCCTGGTGAGGAGGTGTGCTTCACGGCCACTTAGTCACCGTGGTTACTTTGAAAAAATTAGAGTGTTCAAAGCGGGCTTACGCTTGAATATATTAGCATGGAATAACACCATAGGACTCCTGTCCTATTTCGTTGGTCTCGGGACGGGAGTAATGATTAAGAGGAACAGTTGGGGGCATTCGTATTTCATTGTCAGAGGTGAAATTCTTGGATTTATGAAAGACGAACTTCTGCGAAAGCATTTGCCAAGGATGTTTTCATTGATCAAGAACGAAAGTTGGGGGCTCGAAGATGATTAGATACC…	1157	46	S	P	AB521	I16	Ostreococcus sp. RCC 143	100	Mamiellophyceae
AB525_I17_MAMO_P_41_D	GCGTATATTTAAGTTGTTGCAGTTAAAAAGCTCGTAGTCGGATTTTGGCTGAGAACGAACGGTCCGCCGTTAGGTGTGCACTGTTTGGTCTCAGCTTCCTGGTGAGGAGGTGTGCTTCACGGCCACTTAGTCACCGTGGTTACTTTGAAAAAATTAGAGTGTTCAAAGCGGGCTTACGCTTGAATATATTAGCATGGAATAACACCATAGGACTCCTGTCCTATTTCGTTGGTCTCGGGACGGGAGTAATGATTAAGAGGAACAGTTGGGGGCATTCGTATTTCATTGTCAGAGGTGAAATTCTTGGATTTATGAAAGACGAACTTCTGCGAAAGCATTTGCCAAGGATGTTTTCATTGATCAAGAACGAAAGTTGGGGGCTCGAAGATGATTAGATAC…	1158	41	D	P	AB525	I17	Ostreococcus sp. RCC 143	100	Mamiellophyceae
AB194_I23_MAMO_P_39_S	GCGTATATTTAAGTTGTTGCAGTTAAAAAGCTCGTAGTCGGATTTTGGCTGAGAACGAACGGTCCGCCGTTAGGTGTGCACTGTTTGGTCTCAGCTTCCTGGTGAGGAGGTGTGCTTCACGGCCACTTAGTCACCGTGGTTACTTTGAAAAAATTAGAGTGTTCAAAGCGGGCTTACGCTTGAATATATTAGCATGGAATAACACCATAGGACTCCTGTCCTATTTCGTTGGTCTCGGGACGGGAGTAATGATTAAGAGGAACAGTTGGGGGCATTCGTATTTCATTGTCAGAGGTGAAATTCTTGGATTTATGAAAGACGAACTTCTGCGAAAGCATTTGCCAAGGATGTTTTCATTGATCAAGAACGAAAGTTGGGGGCTCGAAGATGATTAGATAC…	1155	39	S	P	AB194	I23	Ostreococcus sp. RCC 143	100	Mamiellophyceae
AB521_J09_MAMO_P_46_S	GCGTATATTTAAGTTGTTGCAGTTAAAAAGCTCGTAGTCGGATTTTGGCTGAGAACGAACGGTCCGCCGTTAGGTGTGCACTGTTTGGTCTCAGCTTCCTGGTGAGGAGGTGTGCTTCACGGCCACTTAGTCACCGTGGTTACTTTGAAAAAATTAGAGTGTTCAAAGCGGGCTTACGCTTGAATATATTAGCATGGAATAACACCATAGGACTCCTGTCCTATTTCGTTGGTCTCGGGACGGGAGTAATGATTAAGAGGAACAGTTGGGGGCATTCGTATTTCATTGTCAGAGGTGAAATTCTTGGATTTATGAAAGACGAACTTCTGCGAAAGCATTTGCCAAGGATGTTTTCATTGATCAAGAACGAAAGTTGGGGGCTCGAAGATGATTAGATAC…	1158	46	S	P	AB521	J09	Ostreococcus sp. RCC 143	100	Mamiellophyceae
AB521_J11_MAMO_P_46_S	GCGTATATTTAAGTTGTTGCAGTTAAAAAGCTCGTAGTCGGATTTTGGCTGAGAACGAACGGTCCGCCGTTAGGTGTGCACTGTTTGGTCTCAGCTTCCTGGTGAGGAGGTGTGCTTCACGGCCACTTAGTCACCGTGGTTACTTTGAAAAAATTAGAGTGTTCAAAGCGGGCTTACGCTTGAATATATTAGCATGGAATAACACCATAGGACTCCTGTCCTATTTCGTTGGTCTCGGGACGGGAGTAATGATTAAGAGGAACAGTTGGGGGCATTCGTATTTCATTGTCAGAGGTGAAATTCTTGGATTTATGAAAGACGAACTTCTGCGAAAGCATTTGCCAAGGATGTTTTCATTGATCAAGAACGAAAGTTGGGGGCTCGAAGATGATTAGATAC…	1158	46	S	P	AB521	J11	Ostreococcus sp. RCC 143	100	Mamiellophyceae
AB197_J11_MAMO_H_39_S	CGTATATTTAAGTTGTTGCAGTTAAAAAGCTCGTAGTCGGATTTTGGCTGAGAACGAACGGTCCGCCGTTAGGTGTGCACTGTTTGGTCTCAGCTTCCTGGTGAGGAGGTGTGCTTCACGGCCACTTAGTCACCGTGGTTACTTTGAAAAAATTAGAGTGTTCAAAGCGGGCTTACGCTTGAATATATTAGCATGGAATAACACCATAGGACTCCTGTCCTATTTCGTTGGTCTCGGGACGGGAGTAATGATTAAGAGGAACAGTTGGGGGCATTCGTATTTCATTGTCAGAGGTGAAATTCTTGGATTTATGAAAGACGAACTTCTGCGAAAGCATTTGCCAAGGATGTTTTCATTGATCAAGAACGAAAGTTGGGGGCTCGAAGATGATTAGATACC…	1130	39	S	H	AB197	J11	Ostreococcus sp. RCC 143	99.9	Mamiellophyceae
AB525_J13_MAMO_P_41_D	GCGTATATTTAAGTTGTTGCAGTTAAAAAGCTCGTAGTCGGATTTTGGCTGAGAACGAACGGTCCGCCGTTAGGTGTGCACTGTTTGGTCTCAGCTTCCTGGTGAGGAGGTGTGCTTCACGGCCACTTAGTCACCGTGGTTACTTTGAAAAAATTAGAGTGTTCAAAGCGGGCTTACGCTTGAATATATTAGCATGGAATAACACCATAGGACTCCTGTCCTATTTCGTTGGTCTCGGGACGGGAGTAATGATTAAGAGGAACAGTTGGGGGCATTCGTATTTCATTGTCAGAGGTGAAATTCTTGGATTTATGAAAGACGAACTTCTGCGAAAGCATTTGCCAAGGATGTTTTCATTGATCAAGAACGAAAGTTGGGGGCTCGAAGATGATTAGATAC…	1158	41	D	P	AB525	J13	Ostreococcus sp. RCC 143	100	Mamiellophyceae
AB194_J15_MAMO_P_39_S	GCGTATATTTAAGTTGTTGCAGTTAAAAAGCTCGTAGTCGGATTTTGGCTGAGAACGAACGGTCCGCCGTTAGGTGTGCACTGTTTGGTCTCAGCTTCCTGGTGAGGAGGTGTGCTTCACGGCCACTTAGTCACCGTGGTTACTTTGAAAAAATTAGAGTGTTCAAAGCGGGCTTACGCTTGAATATATTAGCATGGAATAACACCATAGGACTCCTGTCCTATTTCGTTGGTCTCGGGACGGGAGTAATGATTAAGAGGAACAGTTGGGGGCATTCGTATTTCATTGTCAGAGGTGAAATTCTTGGATTTATGAAAGACGAACTTCTGCGAAAGCATTTGCCAAGGATGTTTTCATTGATCAAGAACGAAAGTTGGGGGCTCGAAGATGATTAGATAC…	864	39	S	P	AB194	J15	Ostreococcus sp. RCC 143	100	Mamiellophyceae
AB525_J15_MAMO_P_41_D	GCGTATATTTAAGTTGTTGCAGTTAAAAAGCTCGTAGTCGGATTTTGGCTGAGAACGAACGGTCCGCCGTTAGGTGTGCACTGTTTGGTCTCAGCTTCCTGGTGAGGAGGTGTGCTTCACGGCCACTTAGTCACCGTGGTTACTTTGAAAAAATTAGAGTGTTCAAAGCGGGCTTACGCTTGAATATATTAGCATGGAATAACACCATAGGACTCCTGTCCTATTTCGTTGGTCTCGGGACGGGAGTAATGATTAAGAGGAACAGTTGGGGGCATTCGTATTTCATTGTCAGAGGTGAAATTCTTGGATTTATGAAAGACGAACTTCTGCGAAAGCATTTGCCAAGGATGTTTTCATTGATCAAGAACGAAAGTTGGGGGCTCGAAGATGATTAGATAC…	1158	41	D	P	AB525	J15	Ostreococcus sp. RCC 143	100	Mamiellophyceae
AB525_J17_MAMO_P_41_D	GCGTATATTTAAGTTGTTGCAGTTAAAAAGCTCGTAGTCGGATTTTGGCTGAGAACGAACGGTCCGCCGTTAGGTGTGCACTGTTTGGTCTCAGCTTCCTGGTGAGGAGGTGTGCTTCACGGCCACTTAGTCACCGTGGTTACTTTGAAAAAATTAGAGTGTTCAAAGCGGGCTTACGCTTGAATATATTAGCATGGAATAACACCATAGGACTCCTGTCCTATTTCGTTGGTCTCGGGACGGGAGTAATGATTAAGAGGAACAGTTGGGGGCATTCGTATTTCATTGTCAGAGGTGAAATTCTTGGATTTATGAAAGACGAACTTCTGCGAAAGCATTTGCCAAGGATGTTTTCATTGATCAAGAACGAAAGTTGGGGGCTCGAAGATGATTAGATAC…	1158	41	D	P	AB525	J17	Ostreococcus sp. RCC 143	100	Mamiellophyceae
AB535_J17_MAMO_H_46_S	CGTATATTTAAGTTGTTGCAGTTAAAAAGCTCGTAGTCGGATTTTGGCTGAGAACGAACGGTCCGCCGTTAGGTGTGCACTGTTTGGTCTCAGCTTCCTGGTGAGGAGGTGTGCTTCACGGCCACTTAGTCACCGTGGTTACTTTGAAAAAATTAGAGTGTTCAAAGCGGGCTTACGCTTGAATATATTAGCATGGAATAACACCATAGGACTCCTGTCCTATTTCGTTGGTCTCGGGACGGGAGTAATGATTAAGAGGAACAGTTGGGGGCATTCGTATTTCATTGTCAGAGGTGAAATTCTTGGATTTATGAAAGACGAACTTCTGCGAAAGCATTTGCCAAGGATGTTTTCATTGATCAAGAACGAAAGTTGGGGGCTCGAAGATGATTAGATACC…	1157	46	S	H	AB535	J17	Ostreococcus sp. RCC 143	100	Mamiellophyceae
AB525_J20_MAMO_P_41_D	GCGTATATTTAAGTTGTTGCAGTTAAAAAGCTCGTAGTCGGATTTTGGCTGAGAACGAACGGTCCGCCGTTAGGTGTGCACTGTTTGGTCTCAGCTTCCTGGTGAGGAGGTGTGCTTCACGGCCACTTAGTCACCGTGGTTACTTTGAAAAAATTAGAGTGTTCAAAGCGGGCTTACGCTTGAATATATTAGCATGGAATAACACCATAGGACTCCTGTCCTATTTCGTTGGTCTCGGGACGGGAGTAATGATTAAGAGGAACAGTTGGGGGCATTCGTATTTCATTGTCAGAGGTGAAATTCTTGGATTTATGAAAGACGAACTTCTGCGAAAGCATTTGCCAAGGATGTTTTCATTGATCAAGAACGAAAGTTGGGGGCTCGAAGATGATTAGATAC…	1158	41	D	P	AB525	J20	Ostreococcus sp. RCC 143	100	Mamiellophyceae
AB525_J22_MAMO_P_41_D	GTATATTTAAGTTGTTGCAGTTAAAAAGCTCGTAGTCGGATTTTGGCTGAGAACGAACGGTCCGCCGTTAGGTGTGCACTGTTTGGTCTCAGCTTCCTGGTGAGGAGGTGTGCTTCACGGCCACTTAGTCACCGTGGTTACTTTGAAAAAATTAGAGTGTTCAAAGCGGGCTTACGCTTGAATATATTAGCATGGAATAACACCATAGGACTCCTGTCCTATTTCGTTGGTCTCGGGACGGGAGTAATGATTAAGAGGAACAGTTGGGGGCATTCGTATTTCATTGTCAGAGGTGAAATTCTTGGATTTATGAAAGACGAACTTCTGCGAAAGCATTTGCCAAGGATGTTTTCATTGATCAAGAACGAAAGTTGGGGGCTCGAAGATGATTAGATACCA…	1156	41	D	P	AB525	J22	Ostreococcus sp. RCC 143	100	Mamiellophyceae
AB195_J22_MAMO_P_39_S	GCGTATATTTAAGTTGTTGCAGTTAAAAAGCTCGTAGTCGGATTTTGGCTGAGAACGAACGGTCCGCCGTTAGGTGTGCACTGTTTGGTCTCAGCTTCCTGGTGAGGAGGTGTGCTTCACGGCCACTTAGTCACCGTGGTTACTTTGAAAAAATTAGAGTGTTCAAAGCGGGCTTACGCTTGAATATATTAGCATGGAATAACACCATAGGACTCCTGTCCTATTTCGTTGGTCTCGGGACGGGAGTAATGATTAAGAGGAACAGTTGGGGGCATTCGTATTTCATTGTCAGAGGTGAAATTCTTGGATTTATGAAAGACGAACTTCTGCGAAAGCATTTGCCAAGGATGTTTTCATTGATCAAGAACGAAAGTTGGGGGCTCGAAGATGATTAGATAC…	1125	39	S	P	AB195	J22	Ostreococcus sp. RCC 143	100	Mamiellophyceae
AB525_K05_MAMO_P_41_D	GTATATTTAAGTTGTTGCAGTTAAAAAGCTCGTAGTCGGATTTTGGCTGAGAACGAACGGTCCGCCGTTAGGTGTGCACTGTTTGGTCTCAGCTTCCTGGTGAGGAGGTGTGCTTCACGGCCACTTAGTCACCGTGGTTACTTTGAAAAAATTAGAGTGTTCAAAGCGGGCTTACGCTTGAATATATTAGCATGGAATAACACCATAGGACTCCTGTCCTATTTCGTTGGTCTCGGGACGGGAGTAATGATTAAGAGGAACAGTTGGGGGCATTCGTATTTCATTGTCAGAGGTGAAATTCTTGGATTTATGAAAGACGAACTTCTGCGAAAGCATTTGCCAAGGATGTTTTCATTGATCAAGAACGAAAGTTGGGGGCTCGAAGATGATTAGATACCA…	1156	41	D	P	AB525	K05	Ostreococcus sp. RCC 143	100	Mamiellophyceae
AB525_K10_MAMO_P_41_D	GCGTATATTTAAGTTGTTGCAGTTAAAAAGCTCGTAGTCGGATTTTGGCTGAGAACGAACGGTCCGCCGTTAGGTGTGCACTGTTTGGTCTCAGCTTCCTGGTGAGGAGGTGTGCTTCACGGCCACTTAGTCACCGTGGTTACTTTGAAAAAATTAGAGTGTTCAAAGCGGGCTTACGCTTGAATATATTAGCATGGAATAACACCATAGGACTCCTGTCCTATTTCGTTGGTCTCGGGACGGGAGTAATGATTAAGAGGAACAGTTGGGGGCATTCGTATTTCATTGTCAGAGGTGAAATTCTTGGATTTATGAAAGACGAACTTCTGCGAAAGCATTTGCCAAGGATGTTTTCATTGATCAAGAACGAAAGTTGGGGGCTCGAAGATGATTAGATAC…	1158	41	D	P	AB525	K10	Ostreococcus sp. RCC 143	100	Mamiellophyceae
AB525_K16_MAMO_P_41_D	GCGTATATTTAAGTTGTTGCAGTTAAAAAGCTCGTAGTCGGATTTTGGCTGAGAACGAACGGTCCGCCGTTAGGTGTGCACTGTTTGGTCTCAGCTTCCTGGTGAGGAGGTGTGCTTCACGGCCACTTAGTCACCGTGGTTACTTTGAAAAAATTAGAGTGTTCAAAGCGGGCTTACGCTTGAATATATTAGCATGGAATAACACCATAGGACTCCTGTCCTATTTCGTTGGTCTCGGGACGGGAGTAATGATTAAGAGGAACAGTTGGGGGCATTCGTATTTCATTGTCAGAGGTGAAATTCTTGGATTTATGAAAGACGAACTTCTGCGAAAGCATTTGCCAAGGATGTTTTCATTGATCAAGAACGAAAGTTGGGGGCTCGAAGATGATTAGATAC…	1158	41	D	P	AB525	K16	Ostreococcus sp. RCC 143	99.9	Mamiellophyceae
AB525_K17_MAMO_P_41_D	GCGTATATTTAAGTTGTTGCAGTTAAAAAGCTCGTAGTCGGATTTTGGCTGAGAACGAACGGTCCGCCGTTAGGTGTGCACTGTTTGGTCTCAGCTTCCTGGTGAGGAGGTGTGCTTCACGGCCACTTAGTCACCGTGGTTACTTTGAAAAAATTAGAGTGTTCAAAGCGGGCTTACGCTTGAATATATTAGCATGGAATAACACCATAGGACTCCTGTCCTATTTCGTTGGTCTCGGGACGGGAGTAATGATTAAGAGGAACAGTTGGGGGCATTCGTATTTCATTGTCAGAGGTGAAATTCTTGGATTTATGAAAGACGAACTTCTGCGAAAGCATTTGCCAAGGATGTTTTCATTGATCAAGAACGAAAGTTGGGGGCTCGAAGATGATTAGATAC…	1158	41	D	P	AB525	K17	Ostreococcus sp. RCC 143	100	Mamiellophyceae
AB525_K19_MAMO_P_41_D	GCGTATATTTAAGTTGTTGCAGTTAAAAAGCTCGTAGTCGGATTTTGGCTGAGCACGAACGGTCCGCCGTTAGGTGTGCACTGTTTGGTCTCAGCTTCCTGGTGAGGAGGTGTGCTTCACGGCCACTTAGTCACCGTGGTTACTTTGAAAAAATTAGAGTGTTCAAAGCGGGCTTACGCTTGAATATATTAGCATGGAATAACACCATAGGACTCCTGTCCTATTTCGTTGGTCTCGGGACGGGAGTAATGATTAAGAGGAACAGTTGGGGGCATTCGTATTTCATTGTCAGAGGTGAAATTCTTGGATTTATGAAAGACGAACTTCTGCGAAAGCATTTGCCAAGGATGTTTTCATTGATCAAGAACGAAAGTTGGGGGCTCGAAGATGATTAGATAC…	1158	41	D	P	AB525	K19	Ostreococcus sp. RCC 143	99.9	Mamiellophyceae
AB521_K19_MAMO_P_46_S	GCGTATATTTAAGTTGTTGCAGTTAAAAAGCTCGTAGTCGGATTTTGGCTGAGAACGAACGGTCCGCCGTTAGGTGTGCACTGTTTGGTCTCAGCTTCCTGGTGAGGAGGTGTGCTTCACGGCCACTTAGTCACCGTGGTTACTTTGAAAAAATTAGAGTGTTCAAAGCGGGCTTACGCTTGAATATATTAGCATGGAATAACACCATAGGACTCCTGTCCTATTTCGTTGGTCTCGGGACGGGAGTAATGATTAAGAGGAACAGTTGGGGGCATTCGTATTTCATTGTCAGAGGTGAAATTCTTGGATTTATGAAAGACGAACTTCTGCGAAAGCATTTGCCAAGGATGTTTTCATTGATCAAGAACGAAAGTTGGGGGCTCGAAGATGATTAGATAC…	1158	46	S	P	AB521	K19	Ostreococcus sp. RCC 143	100	Mamiellophyceae
AB525_L02_MAMO_P_41_D	GCGTATATTTAAGTTGTTGCAGTTAAAAAGCTCGTAGTCGGATTTTGGCTGAGAACGAACGGTCCGCCGTTAGGTGTGCACTGTTTGGTCTCAGCTTCCTGGTGAGGAGGTGTGCTTCACGGCCACTTAGTCACCGTGGTTACTTTGAAAAAATTAGAGTGTTCAAAGCGGGCTTACGCTTGAATATATTAGCATGGAATAACACCATAGGACTCCTGTCCTATTTCGTTGGTCTCGGGACGGGAGTAATGATTAAGAGGAACAGTTGGGGGCATTCGTATTTCATTGTCAGAGGTGAAATTCTTGGATTTATGAAAGACGAACTTCTGCGAAAGCATTTGCCAAGGATGTTTTCATTGATCAAGAACGAAAGTTGGGGGCTCGAAGATGATTAGATAC…	1158	41	D	P	AB525	L02	Ostreococcus sp. RCC 143	100	Mamiellophyceae
AB521_L14_MAMO_P_46_S	GCGTATATTTAAGTTGTTGCAGTTAAAAAGCTCGTAGTCGGATTTTGGCTGAGAACGAACGGTCCGCCGTTAGGTGTGCACTGTTTGGTCTCAGCTTCCTGGTGAGGAGGTGTGCTTCACGGCCACTTAGTCACCGTGGTTACTTTGAAAAAATTAGAGTGTTCAAAGCGGGCTTACGCTTGAATATATTAGCATGGAATAACACCATAGGACTCCTGTCCTATTTCGTTGGTCTCGGGACGGGAGTAATGATTAAGAGGAACAGTTGGGGGCATTCGTATTTCATTGTCAGAGGTGAAATTCTTGGATTTATGAAAGACGAACTTCTGCGAAAGCATTTGCCAAGGATGTTTTCATTGATCAAGAACGAAAGTTGGGGGCTCGAAGATGATTAGATAC…	1158	46	S	P	AB521	L14	Ostreococcus sp. RCC 143	100	Mamiellophyceae
AB525_L16_MAMO_P_41_D	GCGTATATTTAAGTTGTTGCAGTTAAAAAGCTCGTAGTCGGATTTTGGCTGAGAACGAACGGTCCGCCGTTAGGTGTGCACTGTTTGGTCTCAGCTTCCTGGTGAGGAGGTGTGCTTCACGGCCACTTAGTCACCGTGGTTACTTTGAAAAAATTAGAGTGTTCAAAGCGGGCTTACGCTTGAATATATTAGCATGGAATAACACCATAGGACTCCTGTCCTATTTCGTTGGTCTCGGGACGGGAGTAATGATTAAGAGGAACAGTTGGGGGCATTCGTATTTCATTGTCAGAGGTGAAATTCTTGGATTTATGAAAGACGAACTTCTGCGAAAGCATTTGCCAAGGATGTTTTCATTGATCAAGAACGAAAGTTGGGGGCTCGAAGATGATTAGATAC…	1158	41	D	P	AB525	L16	Ostreococcus sp. RCC 143	99.9	Mamiellophyceae
AB521_L17_MAMO_P_46_S	GCGTATATTTAAGTTGTTGCAGTTAAAAAGCTCGTAGTCGGATTTTGGCTGAGAACGAACGGTCCGCCGTTAGGTGTGCACTGTTTGGTCTCAGCTTCCTGGTGAGGAGGTGTGCTTCACGGCCACTTAGTCACCGTGGTTACTTTGAAAAAATTAGAGTGTTCAAAGCGGGCTTACGCTTGAATATATTAGCATGGAATAACACCATAGGACTCCTGTCCTATTTCGTTGGTCTCGGGACGGGAGTAATGATTAAGAGGAACAGTTGGGGGCATTCGTATTTCATTGTCAGAGGTGAAATTCTTGGATTTATGAAAGACGAACTTCTGCGAAAGCATTTGCCAAGGATGTTTTCATTGATCAAGAACGAAAGTTGGGGGCTCGAAGATGATTAGATAC…	1158	46	S	P	AB521	L17	Ostreococcus sp. RCC 143	100	Mamiellophyceae
AB525_L18_MAMO_P_41_D	GCGTATATTTAAGTTGTTGCAGTTAAAAAGCTCGTAGTCGGATTTTGGCTGAGAACGAACGGTCCGCCGTTAGGTGTGCACTGTTTGGTCTCAGCTTCCTGGTGAGGAGGTGTGCTTCACGGCCACTTAGTCACCGTGGTTACTTTGAAAAAATTAGAGTGTTCAAAGCGGGCTTACGCTTGAATATATTAGCATGGAATAACACCATAGGACTCCTGTCCTATTTCGTTGGTCTCGGGACGGGAGTAATGATTAAGAGGAACAGTTGGGGGCATTCGTATTTCATTGTCAGAGGTGAAATTCTTGGATTTATGAAAGACGAACTTCTGCGAAAGCATTTGCCAAGGATGTTTTCATTGATCAAGAACGAAAGTTGGGGGCTCGAAGATGATTAGATAC…	1158	41	D	P	AB525	L18	Ostreococcus sp. RCC 143	99.9	Mamiellophyceae
AB525_L19_MAMO_P_41_D	GCGTATATTTAAGTTGTTGCAGTTAAAAAGCTCGTAGTCGGATTTTGGCTGAGAACGAACGGTCCGCCGTTAGGTGTGCACTGTTTGGTCTCAGCTTCCTGGTGAGGAGGTGTGCTTCACGGCCACTTAGTCACCGTGGTTACTTTGAAAAAATTAGAGTGTTCAAAGCGGGCTTACGCTTGAATATATTAGCATGGAATAACACCATAGGACTCCTGTCCTATTTCGTTGGTCTCGGGACGGGAGTAATGATTAAGAGGAACAGTTGGGGGCATTCGTATTTCATTGTCAGAGGTGAAATTCTTGGATTTATGAAAGACGAACTTCTGCGAAAGCATTTGCCAAGGATGTTTTCATTGATCAAGAACGAAAGTTGGGGGCTCGAAGATGATTAGATAC…	1158	41	D	P	AB525	L19	Ostreococcus sp. RCC 143	100	Mamiellophyceae
AB521_L20_MAMO_P_46_S	GCGTATATTTAAGTTGTTGCAGTTAAAAAGCTCGTAGTCGGATTTTGGCTGAGAACGAACGGTCCGCCGTTAGGTGTGCACTGTTTGGTCTCAGCTTCCTGGTGAGGAGGTGTGCTTCACGGCCACTTAGTCACCGTGGTTACTTTGAAAAAATTAGAGTGTTCAAAGCGGGCTTACGCTTGAATATATTAGCATGGAATAACACCATAGGACTCCTGTCCTATTTCGTTGGTCTCGGGACGGGAGTAATGATTAAGAGGAACAGTTGGGGGCATTCGTATTTCATTGTCAGAGGTGAAATTCTTGGATTTATGAAAGACGAACTTCTGCGAAAGCATTTGCCAAGGATGTTTTCATTGATCAAGAACGAAAGTTGGGGGCTCGAAGATGATTAGATAC…	1158	46	S	P	AB521	L20	Ostreococcus sp. RCC 143	100	Mamiellophyceae
AB521_L23_MAMO_P_46_S	CGTATATTTAAGTTGTTGCAGTTAAAAAGCTCGTAGTCGGATTTTGGCTGAGAACGAACGGTCCGCCGTTAGGTGTGCACTGTTTGGTCTCAGCTTCCTGGTGAGGAGGTGTGCTTCACGGCCACTTAGTCACCGTGGTTACTTTGAAAAAATTAGAGTGTTCAAAGCGGGCTTACGCTTGAATATATTAGCATGGAATAACACCATAGGACTCCTGTCCTATTTCGTTGGTCTCGGGACGGGAGTAATGATTAAGAGGAACAGTTGGGGGCATTCGTATTTCATTGTCAGAGGTGAAATTCTTGGATTTATGAAAGACGAACTTCTGCGAAAGCATTTGCCAAGGATGTTTTCATTGATCAAGAACGAAAGTTGGGGGCTCGAAGATGATTAGATACC…	1157	46	S	P	AB521	L23	Ostreococcus sp. RCC 143	100	Mamiellophyceae
AB521_M02_MAMO_P_46_S	GCGTATATTTAAGTTGTTGCAGTTAAAAAGCTCGTAGTCGGATTTTGGCTGAGAACGAACGGTCCGCCGTTAGGTGTGCACTGTTTGGTCTCAGCTTCCTGGTGAGGAGGTGTGCTTCACGGCCACTTAGTCACCGTGGTTACTTTGAAAAAATTAGAGTGTTCAAAGCGGGCTTACGCTTGAATATATTAGCATGGAATAACACCATAGGACTCCTGTCCTATTTCGTTGGTCTCGGGACGGGAGTAATGATTAAGAGGAACAGTTGGGGGCATTCGTATTTCATTGTCAGAGGTGAAATTCTTGGATTTATGAAAGACGAACTTCTGCGAAAGCATTTGCCAAGGATGTTTTCATTGATCAAGAACGAAAGTTGGGGGCTCGAAGATGATTAGATAC…	1158	46	S	P	AB521	M02	Ostreococcus sp. RCC 143	100	Mamiellophyceae
AB521_M04_MAMO_P_46_S	CGTATATTTAAGTTGTTGCAGTTAAAAAGCTCGTAGTCGGATTTTGGCTGAGAACGAACGGTCCGCCGTTAGGTGTGCACTGTTTGGTCTCAGCTTCCTGGTGAGGAGGTGTGCTTCACGGCCACTTAGTCACCGTGGTTACTTTGAAAAAATTAGAGTGTTCAAAGCGGGCTTACGCTTGAATATATTAGCATGGAATAACACCATAGGACTCCTGTCCTATTTCGTTGGTCTCGGGACGGGAGTAATGATTAAGAGGAACAGTTGGGGGCATTCGTATTTCATTGTCAGAGGTGAAATTCTTGGATTTATGAAAGACGAACTTCTGCGAAAGCATTTGCCAAGGATGTTTTCATTGATCAAGAACGAAAGTTGGGGGCTCGAAGATGATTAGATACC…	1157	46	S	P	AB521	M04	Ostreococcus sp. RCC 143	100	Mamiellophyceae
AB194_M06_MAMO_P_39_S	GTATATTTAAGTTGTTGCAGTTAAAAAGCTCGTAGTCGGATTTTGGCTGAGAACGAACGGTCCGCCGTTAGGTGTGCACTGTTTGGTCTCAGCTTCCTGGTGAGGAGGTGTGCTTCACGGCCACTTAGTCACCGTGGTTACTTTGAAAAAATTAGAGTGTTCAAAGCGGGCTTACGCTTGAATATATTAGCATGGAATAACACCATAGGACTCCTGTCCTATTTCGTTGGTCTCGGGACGGGAGTAATGATTAAGAGGAACAGTTGGGGGCATTCGTATTTCATTGTCAGAGGTGAAATTCTTGGATTTATGAAAGACGAACTTCTGCGAAAGCATTTGCCAAGGATGTTTTCATTGATCAAGAACGAAAGTTGGGGGCTCGAAGATGATTAGATACCA…	1153	39	S	P	AB194	M06	Ostreococcus sp. RCC 143	100	Mamiellophyceae
AB525_M08_MAMO_P_41_D	GCGTATATTTAAGTTGTTGCAGTTAAAAAGCTCGTAGTCGGATTTTGGCTGAGAACGAACGGTCCGCCGTTAGGTGTGCACTGTTTGGTCTCAGCTTCCTGGTGAGGAGGTGTGCTTCACGGCCACTTAGTCACCGTGGTTACTTTGAAAAAATTAGAGTGTTCAAAGCGGGCTTACGCTTGAATATATTAGCATGGAATAACACCATAGGACTCCTGTCCTATTTCGTTGGTCTCGGGACGGGAGTAATGATTAAGAGGAACAGTTGGGGGCATTCGTATTTCATTGTCAGAGGTGAAATTCTTGGATTTATGAAAGACGAACTTCTGCGAAAGCATTTGCCAAGGATGTTTTCATTGATCAAGAACGAAAGTTGGGGGCTCGAAGATGATTAGATAC…	1158	41	D	P	AB525	M08	Ostreococcus sp. RCC 143	100	Mamiellophyceae
AB194_M13_MAMO_P_39_S	GCGTATATTTAAGTTGTTGCAGTTAAAAAGCTCGTAGTCGGATTTTGGCTGAGAACGAACGGTCCGCCGTTAGGTGTGCACTGTTTGGTCTCAGCTTCCTGGTGAGGAGGTGTGCTTCACGGCCACTTAGTCACCGTGGTTACTTTGAAAAAATTAGAGTGTTCAAAGCGGGCTTACGCTTGAATATATTAGCATGGAATAACACCATAGGACTCCTGTCCTATTTCGTTGGTCTCGGGACGGGAGTAATGATTAAGAGGAACAGTTGGGGGCATTCGTATTTCATTGTCAGAGGTGAAATTCTTGGATTTATGAAAGACGAACTTCTGCGAAAGCATTTGCCAAGGATGTTTTCATTGATCAAGAACGAAAGTTGGGGGCTCGAAGATGATTAGATAC…	1155	39	S	P	AB194	M13	Ostreococcus sp. RCC 143	100	Mamiellophyceae
AB521_M16_MAMO_P_46_S	GCGTATATTTAAGTTGTTGCAGTTAAAAAGCTCGTAGTCGGATTTTGGCTGAGAACGAACGGTCCGCCGTTAGGTGTGCACTGTTTGGTCTCAGCTTCCTGGTGAGGAGGTGTGCTTCACGGCCACTTAGTCACCGTGGTTACTTTGAAAAAATTAGAGTGTTCAAAGCGGGCTTACGCTTGAATATATTAGCATGGAATAACACCATAGGACTCCTGTCCTATTTCGTTGGTCTCGGGACGGGAGTAATGATTAAGAGGAACAGTTGGGGGCATTCGTATTTCATTGTCAGAGGTGAAATTCTTGGATTTATGAAAGACGAACTTCTGCGAAAGCATTTGCCAAGGATGTTTTCATTGATCAAGAACGAAAGTTGGGGGCTCGAAGATGATTAGATAC…	1158	46	S	P	AB521	M16	Ostreococcus sp. RCC 143	100	Mamiellophyceae
AB521_M17_MAMO_P_46_S	GCGTATATTTAAGTTGTTGCAGTTAAAAAGCTCGTAGTCGGATTTTGGCTGAGAACGAACGGTCCGCCGTTAGGTGTGCACTGTTTGGTCTCAGCTTCCTGGTGAGGAGGTGTGCTTCACGGCCACTTAGTCACCGTGGTTACTTTGAAAAAATTAGAGTGTTCAAAGCGGGCTTACGCTTGAATATATTAGCATGGAATAACACCATAGGACTCCTGTCCTATTTCGTTGGTCTCGGGACGGGAGTAATGATTAAGAGGAACAGTTGGGGGCATTCGTATTTCATTGTCAGAGGTGAAATTCTTGGATTTATGAAAGACGAACTTCTGCGAAAGCATTTGCCAAGGATGTTTTCATTGATCAAGAACGAAAGTTGGGGGCTCGAAGATGATTAGATAC…	1158	46	S	P	AB521	M17	Ostreococcus sp. RCC 143	100	Mamiellophyceae
AB521_M19_MAMO_P_46_S	GCGTATATTTAAGTTGTTGCAGTTAAAAAGCTCGTAGTCGGATTTTGGCTGAGAACGAACGGTCCGCCGTTAGGTGTGCACTGTTTGGTCTCAGCTTCCTGGTGAGGAGGTGTGCTTCACGGCCACTTAGTCACCGTGGTTACTTTGAAAAAATTAGAGTGTTCAAAGCGGGCTTACGCTTGAATATATTAGCATGGAATAACACCATAGGACTCCTGTCCTATTTCGTTGGTCTCGGGACGGGAGTAATGATTAAGAGGAACAGTTGGGGGCATTCGTATTTCATTGTCAGAGGTGAAATTCTTGGATTTATGAAAGACGAACTTCTGCGAAAGCATTTGCCAAGGATGTTTTCATTGATCAAGAACGAAAGTTGGGGGCTCGAAGATGATTAGATAC…	1158	46	S	P	AB521	M19	Ostreococcus sp. RCC 143	100	Mamiellophyceae
AB195_M23_MAMO_P_39_S	CGTATATTTAAGTTGTTGCAGTTAAAAAGCTCGTAGTCGGATTTTGGCTGAGAACGAACGGTCCGCCGTTAGGTGTGCACTGTTTGGTCTCAGCTTCCTGGTGAGGAGGTGTGCTTCACGGCCACTTAGTCACCGTGGTTACTTTGAAAAAATTAGAGTGTTCAAAGCGGGCTTACGCTTGAATATATTAGCATGGAATAACACCATAGGACTCCTGTCCTATTTCGTTGGTCTCGGGACGGGAGTAATGATTAAGAGGAACAGTTGGGGGCATTCGTATTTCATTGTCAGAGGTGAAATTCTTGGATTTATGAAAGACGAACTTCTGCGAAAGCATTTGCCAAGGATGTTTTCATTGATCAAGAACGAAAGTTGGGGGCTCGAAGATGATTAGATACC…	1130	39	S	P	AB195	M23	Ostreococcus sp. RCC 143	100	Mamiellophyceae
AB525_N04_MAMO_P_41_D	CGTATATTTAAGTTGTTGCAGTTAAAAAGCTCGTAGTCGGATTTTGGCTGAGAACGAACGGTCCGCCGTTAGGTGTGCACTGTTTGGTCTCAGCTTCCTGGTGAGGAGGTGTGCTTCACGGCCACTTAGTCACCGTGGTTACTTTGAAAAAATTAGAGTGTTCAAAGCGGGCTTACGCTTGAATATATTAGCATGGAATAACACCATAGGACTCCTGTCCTATTTCGTTGGTCTCGGGACGGGAGTAATGATTAAGAGGAACAGTTGGGGGCATTCGTATTTCATTGTCAGAGGTGAAATTCTTGGATTTATGAAAGACGAACTTCTGCGAAAGCATTTGCCAAGGATGTTTTCATTGATCAAGAACGAAAGTTGGGGGCTCGAAGATGATTAGATACC…	1157	41	D	P	AB525	N04	Ostreococcus sp. RCC 143	100	Mamiellophyceae
AB525_N05_MAMO_P_41_D	CGTATATTTAAGTTGTTGCAGTTAAAAAGCTCGTAGTCGGATTTTGGCTGAGAACGAACGGTCCGCCGTTAGGTGTGCACTGTTTGGTCTCAGCTTCCTGGTGAGGAGGTGTGCTTCACGGCCACTTAGTCACCGTGGTTACTTTGAAAAAATTAGAGTGTTCAAAGCGGGCTTACGCTTGAATATATTAGCATGGAATAACACCATAGGACTCCTGTCCTATTTCGTTGGTCTCGGGACGGGAGTAATGATTAAGAGGAACAGTTGGGGGCATTCGTATTTCATTGTCAGAGGTGAAATTCTTGGATTTATGAAAGACGAACTTCTGCGAAAGCATTTGCCAAGGATGTTTTCATTGATCAAGAACGAAAGTTGGGGGCTCGAAGATGATTAGATACC…	1157	41	D	P	AB525	N05	Ostreococcus sp. RCC 143	100	Mamiellophyceae
AB525_N09_MAMO_P_41_D	GCGTATATTTAAGTTGTTGCAGTTAAAAAGCTCGTAGTCGGATTTTGGCTGAGAACGAACGGTCCGCCGTTAGGTGTGCACTGTTTGGTCTCAGCTTCCTGGTGAGGAGGTGTGCTTCACGGCCACTTAGTCACCGTGGTTACTTTGAAAAAATTAGAGTGTTCAAAGCGGGCTTACGCTTGAATATATTAGCATGGAATAACACCATAGGACTCCTGTCCTATTTCGTTGGTCTCGGGACGGGAGTAATGATTAAGAGGAACAGTTGGGGGCATTCGTATTTCATTGTCAGAGGTGAAATTCTTGGATTTATGAAAGACGAACTTCTGCGAAAGCATTTGCCAAGGATGTTTTCATTGATCAAGAACGAAAGTTGGGGGCTCGAAGATGATTAGATAC…	1158	41	D	P	AB525	N09	Ostreococcus sp. RCC 143	100	Mamiellophyceae
AB521_N10_MAMO_P_46_S	GCGTATATTTAAGTTGTTGCAGTTAAAAAGCTCGTAGTCGGATTTTGGCTGAGAACGAACGGTCCGCCGTTAGGTGTGCACTGTTTGGTCTCAGCTTCCTGGTGAGGAGGTGTGCTTCACGGCCACTTAGTCACCGTGGTTACTTTGAAAAAATTAGAGTGTTCAAAGCGGGCTTACGCTTGAATATATTAGCATGGAATAACACCATAGGACTCCTGTCCTATTTCGTTGGTCTCGGGACGGGAGTAATGATTAAGAGGAACAGTTGGGGGCATTCGTATTTCATTGTCAGAGGTGAAATTCTTGGATTTATGAAAGACGAACTTCTGCGAAAGCATTTGCCAAGGATGTTTTCATTGATCAAGAACGAAAGTTGGGGGCTCGAAGATGATTAGATAC…	1158	46	S	P	AB521	N10	Ostreococcus sp. RCC 143	100	Mamiellophyceae
AB521_N14_MAMO_P_46_S	GCGTATATTTAAGTTGTTGCAGTTAAAAAGCTCGTAGTCGGATTTTGGCTGAGAACGAACGGTCCGCCGTTAGGTGTGCACTGTTTGGTCTCAGCTTCCTGGTGAGGAGGTGTGCTTCACGGCCACTTAGTCACCGTGGTTACTTTGAAAAAATTAGAGTGTTCAAAGCGGGCTTACGCTTGAATATATTAGCATGGAATAACACCATAGGACTCCTGTCCTATTTCGTTGGTCTCGGGACGGGAGTAATGATTAAGAGGAACAGTTGGGGGCATTCGTATTTCATTGTCAGAGGTGAAATTCTTGGATTTATGAAAGACGAACTTCTGCGAAAGCATTTGCCAAGGATGTTTTCATTGATCAAGAACGAAAGTTGGGGGCTCGAAGATGATTAGATAC…	1158	46	S	P	AB521	N14	Ostreococcus sp. RCC 143	100	Mamiellophyceae
AB521_N15_MAMO_P_46_S	GCGTATATTTAAGTTGTTGCAGTTAAAAAGCTCGTAGTCGGATTTTGGCTGAGAACGAACGGTCCGCCGTTAGGTGTGCACTGTTTGGTCTCAGCTTCCTGGTGAGGAGGTGTGCTTCACGGCCACTTAGTCACCGTGGTTACTTTGAAAAAATTAGAGTGTTCAAAGCGGGCTTACGCTTGAATATATTAGCATGGAATAACACCATAGGACTCCTGTCCTATTTCGTTGGTCTCGGGACGGGAGTAATGATTAAGAGGAACAGTTGGGGGCATTCGTATTTCATTGTCAGAGGTGAAATTCTTGGATTTATGAAAGACGAACTTCTGCGAAAGCATTTGCCAAGGATGTTTTCATTGATCAAGAACGAAAGTTGGGGGCTCGAAGATGATTAGATAC…	1158	46	S	P	AB521	N15	Ostreococcus sp. RCC 143	100	Mamiellophyceae
AB525_N17_MAMO_P_41_D	GCGTATATTTAAGTTGTTGCAGTTAAAAAGCTCGTAGTCGGATTTTGGCTGAGAACGAACGGTCCGCCGTTAGGTGTGCACTGTTTGGTCTCAGCTTCCTGGTGAGGAGGTGTGCTTCACGGCCACTTAGTCACCGTGGTTACTTTGAAAAAATTAGAGTGTTCAAAGCGGGCTTACGCTTGAATATATTAGCATGGAATAACACCATAGGACTCCTGTCCTATTTCGTTGGTCTCGGGACGGGAGTAATGATTAAGAGGAACAGTTGGGGGCATTCGTATTTCATTGTCAGAGGTGAAATTCTTGGATTTATGAAAGACGAACTTCTGCGAAAGCATTTGCCAAGGATGTTTTCATTGATCAAGAACGAAAGTTGGGGGCTCGAAGATGATTAGATAC…	1158	41	D	P	AB525	N17	Ostreococcus sp. RCC 143	100	Mamiellophyceae
AB521_N20_MAMO_P_46_S	GCGTATATTTAAGTTGTTGCAGTTAAAAAGCTCGTAGTCGGATTTTGGCTGAGAACGAACGGTCCGCCGTTAGGTGTGCACTGTTTGGTCTCAGCTTCCTGGTGAGGAGGTGTGCTTCACGGCCACTTAGTCACCGTGGTTACTTTGAAAAAATTAGAGTGTTCAAAGCGGGCTTACGCTTGAATATATTAGCATGGAATAACACCATAGGACTCCTGTCCTATTTCGTTGGTCTCGGGACGGGAGTAATGATTAAGAGGAACAGTTGGGGGCATTCGTATTTCATTGTCAGAGGTGAAATTCTTGGATTTATGAAAGACGAACTTCTGCGAAAGCATTTGCCAAGGATGTTTTCATTGATCAAGAACGAAAGTTGGGGGCTCGAAGATGATTAGATAC…	1158	46	S	P	AB521	N20	Ostreococcus sp. RCC 143	100	Mamiellophyceae
AB525_N22_MAMO_P_41_D	GCGTATATTTAAGTTGTTGCAGTTAAAAAGCTCGTAGTCGGATTTTGGCTGAGAACGAACGGTCCGCCGTTAGGTGTGCACTGTTTGGTCTCAGCTTCCTGGTGAGGAGGTGTGCTTCACGGCCACTTAGTCACCGTGGTTACTTTGAAAAAATTAGAGTGTTCAAAGCGGGCTTACGCTTGAATATATTAGCATGGAATAACACCATAGGACTCCTGTCCTATTTCGTTGGTCTCGGGACGGGAGTAATGATTAAGAGGAACAGTTGGGGGCATTCGTATTTCATTGTCAGAGGTGAAATTCTTGGATTTATGAAAGACGAACTTCTGCGAAAGCATTTGCCAAGGATGTTTTCATTGATCAAGAACGAAAGTTGGGGGCTCGAAGATGATTAGATAC…	1158	41	D	P	AB525	N22	Ostreococcus sp. RCC 143	100	Mamiellophyceae
AB525_O05_MAMO_P_41_D	GCGTATATTTAAGTTGTTGCAGTTAAAAAGCTCGTAGTCGGATTTTGGCTGAGAACGAACGGTCCGCCGTTAGGTGTGCACTGTTTGGTCTCAGCTTCCTGGTGAGGAGGTGTGCTTCACGGCCACTTAGTCACCGTGGTTACTTTGAAAAAATTAGAGTGTTCAAAGCGGGCTTACGCTTGAATATATTAGCATGGAATAACACCATAGGACTCCTGTCCTATTTCGTTGGTCTCGGGACGGGAGTAATGATTAAGAGGAACAGTTGGGGGCATTCGTATTTCATTGTCAGAGGTGAAATTCTTGGATTTATGAAAGACGAACTTCTGCGAAAGCATTTGCCAAGGATGTTTTCATTGATCAAGAACGAAAGTTGGGGGCTCGAAGATGATTAGATAC…	1158	41	D	P	AB525	O05	Ostreococcus sp. RCC 143	100	Mamiellophyceae
AB521_O10_MAMO_P_46_S	GCGTATATTTAAGTTGTTGCAGTTAAAAAGCTCGTAGTCGGATTTTGGCTGAGAACGAACGGTCCGCCGTTAGGTGTGCACTGTTTGGTCTCAGCTTCCTGGTGAGGAGGTGTGCTTCACGGCCACTTAGTCACCGTGGTTACTTTGAAAAAATTAGAGTGTTCAAAGCGGGCTTACGCTTGAATATATTAGCATGGAATAACACCATAGGACTCCTGTCCTATTTCGTTGGTCTCGGGACGGGAGTAATGATTAAGAGGAACAGTTGGGGGCATTCGTATTTCATTGTCAGAGGTGAAATTCTTGGATTTATGAAAGACGAACTTCTGCGAAAGCATTTGCCAAGGATGTTTTCATTGATCAAGAACGAAAGTTGGGGGCTCGAAGATGATTAGATAC…	1158	46	S	P	AB521	O10	Ostreococcus sp. RCC 143	99.9	Mamiellophyceae
AB535_O13_MAMO_H_46_S	ATATTTAAGTTGTTGCAGTTAAAAAGCTCGTAGTCGGATTTTGGCTGAGAACGAACGGTCCGCCGTTAGGTGTGCACTGTTTGGTCTCAGCTTCCTGGTGAGGAGGTGTGCTTCACGGCCACTTAGTCACCGTGGTTACTTTGAAAAAATTAGAGTGTTCAAAGCGGGCTTACGCTTGAATATATTAGCATGGAATAACACCATAGGACTCCTGTCCTATTTCGTTGGTCTCGGGACGGGAGTAATGATTAAGAGGAACAGTTGGGGGCATTCGTATTTCATTGTCAGAGGTGAAATTCTTGGATTTATGAAAGACGAACTTCTGCGAAAGCATTTGCCAAGGATGTTTTCATTGATCAAGAACGAAAGTTGGGGGCTCGAAGATGATTAGATACCATC…	1154	46	S	H	AB535	O13	Ostreococcus sp. RCC 143	100	Mamiellophyceae
AB194_O15_MAMO_P_39_S	GTATATTTAAGTTGTTGCAGTTAAAAAGCTCGTAGTCGGATTTTGGCTGAGAACGAACGGTCCGCCGTTAGGTGTGCACTGTTTGGTCTCAGCTTCCTGGTGAGGAGGTGTGCTTCACGGCCACTTAGTCACCGTGGTTACTTTGAAAAAATTAGAGTGTTCAAAGCGGGCTTACGCTTGAATATATTAGCATGGAATAACACCATAGGACTCCTGTCCTATTTCGTTGGTCTCGGGACGGGAGTAATGATTAAGAGGAACAGTTGGGGGCATTCGTATTTCATTGTCAGAGGTGAAATTCTTGGATTTATGAAAGACGAACTTCTGCGAAAGCATTTGCCAAGGATGTTTTCATTGATCAAGAACGAAAGTTGGGGGCTCGAAGATGATTAGATACCA…	1153	39	S	P	AB194	O15	Ostreococcus sp. RCC 143	100	Mamiellophyceae
AB525_O21_MAMO_P_41_D	CGTATATTTAAGTTGTTGCAGTTAAAAAGCTCGTAGTCGGATTTTGGCTGAGAACGAACGGTCCGCCGTTAGGTGTGCACTGTTTGGTCTCAGCTTCCTGGTGAGGAGGTGTGCTTCACGGCCACTTAGTCACCGTGGTTACTTTGAAAAAATTAGAGTGTTCAAAGCGGGCTTACGCTTGAATATATTAGCATGGAATAACACCATAGGACTCCTGTCCTATTTCGTTGGTCTCGGGACGGGAGTAATGATTAAGAGGAACAGTTGGGGGCATTCGTATTTCATTGTCAGAGGTGAAATTCTTGGATTTATGAAAGACGAACTTCTGCGAAAGCATTTGCCAAGGATGTTTTCATTGATCAAGAACGAAAGTTGGGGGCTCGAAGATGATTAGATACC…	1157	41	D	P	AB525	O21	Ostreococcus sp. RCC 143	100	Mamiellophyceae
AB194_P03_MAMO_P_39_S	GCGTATATTTAAGTTGTTGCAGTTAAAAAGCTCGTAGTCGGATTTTGGCTGAGAACGAACGGTCCGCCGTTAGGTGTGCACTGTTTGGTCTCAGCTTCCTGGTGAGGAGGTGTGCTTCACGGCCACTTAGTCACCGTGGTTACTTTGAAAAAATTAGAGTGTTCAAAGCGGGCTTACGCTTGAATATATTAGCATGGAATAACACCATAGGACTCCTGTCCTATTTCGTTGGTCTCGGGACGGGAGTAATGATTAAGAGGAACAGTTGGGGGCATTCGTATTTCATTGTCAGAGGTGAAATTCTTGGATTTATGAAAGACGAACTTCTGCGAAAGCATTTGCCAAGGATGTTTTCATTGATCAAGAACGAAAGTTGGGGGCTCGAAGATGATTAGATAC…	1155	39	S	P	AB194	P03	Ostreococcus sp. RCC 143	100	Mamiellophyceae
AB525_P07_MAMO_P_41_D	GCGTATATTTAAGTTGTTGCAGTTAAAAAGCTCGTAGTCGGATTTTGGCTGAGAACGAACGGTCCGCCGTTAGGTGTGCACTGTTTGGTCTCAGCTTCCTGGTGAGGAGGTGTGCTTCACGGCCACTTAGTCACCGTGGTTACTTTGAAAAAATTAGAGTGTTCAAAGCGGGCTTACGCTTGAATATATTAGCATGGAATAACACCATAGGACTCCTGTCCTATTTCGTTGGTCTCGGGACGGGAGTAATGATTAAGAGGAACAGTTGGGGGCATTCGTATTTCATTGTCAGAGGTGAAATTCTTGGATTTATGAAAGACGAACTTCTGCGAAAGCATTTGCCAAGGATGTTTTCATTGATCAAGAACGAAAGTTGGGGGCTCGAAGATGATTAGATAC…	1158	41	D	P	AB525	P07	Ostreococcus sp. RCC 143	100	Mamiellophyceae
[truncated: 75 more rows]
